# Supplementary material for: NUDT2 Disruption Elevates Diadenosine Tetraphosphate (Ap4A) and Down-Regulates Immune Response and Cancer Promotion Genes
Source: PLoS One. 2016 May 4;11(5):e0154674. doi: 10.1371/journal.pone.0154674 (PMC4856261; doi:10.1371/journal.pone.0154674)
Supplement: S2 Table — Data include Ensembl gene id, chromosome mapping data, log2 counts per million mapped reads (CPM), log2 fold changes for four contrasts, P-values and FDR-adjusted P-values, raw counts and individual sample and mean FPKM values. The table does not contain the genes with zero read counts in all libraries. (XLSX) [file pone.0154674.s002.xlsx]

## Sheet: Sheet1
S2 Table: Raw data for the 31,177 reads mapped to the human reference genome
Ensembl id	Chromosome	Start	End	Strand	Length	logCPM	logFC.KOvsWT	PV.KOvsWT	FDR.KOvsWT	Sample KO1	Sample KO2	Sample KO3	Sample WT1	Sample WT2	Sample WT3	FPKM KO1	FPKM KO2	FPKM KO3	Mean FPKM KO	FPKM WT1	FPKM WT2	FPKM WT3	Mean FPKM WT
ENSG00000223972	1;1;1;1	11869;12613;12975;13221	12227;12721;13052;14409	+;+;+;+	1735	-5.63646	-0.210822	0.890085	0.933224	0	1	0	1	0	0	0	0.030931	0	0.0103103	0.0385885	0	0	0.0128628
ENSG00000227232	1;1;1;1;1;1;1;1;1;1;1	14404;15005;15796;16607;16858;17233;17606;17915;18268;24738;29534	14501;15038;15947;16765;17055;17368;17742;18061;18366;24891;29570	-;-;-;-;-;-;-;-;-;-;-	1351	1.20344	0.301699	0.131807	0.329241	46	50	41	36	27	28	1.89652	1.98613	1.7691	1.88392	1.78404	1.43563	1.35604	1.52524
ENSG00000278267	1	17369	17436	-	68	-3.53322	1.3748	0.177805	0.410593	2	4	1	2	0	0	1.63823	3.15679	0.857263	1.88409	1.96915	0	0	0.656383
ENSG00000243485	1;1;1	29554;30267;30976	30039;30667;31109	+;+;+	1021	-6.75114	1.77669	0.27816	0.454366	1	0	0	0	0	0	0.0545543	0	0	0.0181848	0	0	0	0
ENSG00000238009	1;1;1;1;1;1;1	89295;92091;110953;112700;120721;129055;133374	91629;92240;111357;112804;120932;129223;133723	-;-;-;-;-;-;-	3726	-6.75114	1.77669	0.27816	0.454366	1	0	0	0	0	0	0.014949	0	0	0.004983	0	0	0	0
ENSG00000268903	1	135141	135895	-	755	-6.80483	1.77365	0.278548	0.454366	0	1	0	0	0	0	0	0.0710799	0	0.0236933	0	0	0	0
ENSG00000239906	1;1	139790;140075	139847;140339	-;-	323	-6.51889	-1.98318	0.211352	0.419435	0	0	0	0	0	1	0	0	0	0	0	0	0.202567	0.0675222
ENSG00000241860	1;1;1;1;1;1;1;1;1;1	141474;146386;155767;164263;165884;168100;168610;169049;172557;173753	143011;149707;155831;164791;165942;168165;168767;169264;172688;173862	-;-;-;-;-;-;-;-;-;-	6195	-3.15741	-0.0222011	0.978856	0.98508	0	3	3	2	1	2	0	0.0259881	0.0282295	0.0180725	0.0216146	0.0115956	0.0211232	0.0181111
ENSG00000279457	1;1;1;1;1;1;1;1;1;1;1;1;1;1	184923;185491;186317;187129;187376;187755;188022;188102;188126;188439;188489;188791;195259;200050	185350;185559;186469;187287;187577;187886;188028;188105;188266;188486;188584;188902;195416;200322	-;-;-;-;-;-;-;-;-;-;-;-;-;-	1982	1.66765	-0.261256	0.194932	0.419435	62	59	35	55	48	50	1.74238	1.59751	1.02941	1.45643	1.85788	1.73969	1.65058	1.74938
ENSG00000228463	1;1;1;1;1;1;1	257864;264604;266361;268667;287517;289266;297345	259025;264733;268204;268816;287921;289370;297502	-;-;-;-;-;-;-	3954	-1.73841	0.489824	0.371349	0.560814	9	5	5	3	2	6	0.126783	0.0678621	0.0737151	0.0894534	0.0507975	0.0363353	0.0992853	0.0621394
ENSG00000236679	1	347982	348366	-	385	-2.49335	-0.412457	0.641729	0.799447	2	0	6	6	1	2	0.28935	0	0.908476	0.399275	1.04339	0.186584	0.339891	0.52329
ENSG00000236743	1;1;1	357383;358049;359345	357586;358183;359681	-;-;-	676	-6.80483	1.77365	0.278548	0.454366	0	1	0	0	0	0	0	0.0793866	0	0.0264622	0	0	0	0
ENSG00000237094	1;1;1;1;1;1;1;1;1;1;1;1;1;1;1;1;1	365389;366019;368251;373144;379769;476531;484832;489361;494382;494992;495277;496264;497109;498047;498399;498684;501556	365692;366120;368450;373323;379972;476945;485208;489710;494898;495049;495476;496665;497299;498305;498456;499369;501617	-;-;-;-;-;-;-;-;-;-;-;-;-;-;-;-;-	4565	-1.43495	-0.125429	0.810973	0.918406	6	7	6	10	5	2	0.0732091	0.0822908	0.0766185	0.0773728	0.146662	0.0786801	0.0286655	0.0846691
ENSG00000250575	1;1	491225;492768	491989;493241	-;-	1239	-6.80483	1.77365	0.278548	0.454366	0	1	0	0	0	0	0	0.0433134	0	0.0144378	0	0	0	0
ENSG00000230021	1;1;1;1;1;1;1	601436;607955;701936;703685;711342;720032;724358	601577;608056;702340;703789;711922;720200;724707	-;-;-;-;-;-;-	1854	-3.65459	1.17982	0.293336	0.471092	1	1	4	2	0	0	0.0300431	0.0289457	0.125769	0.0615859	0.0722234	0	0	0.0240745
ENSG00000225972	1	629062	629433	+	372	-1.42238	0.420037	0.384621	0.575317	11	6	6	4	5	5	1.64704	0.86557	0.940224	1.15095	0.719904	0.965523	0.879422	0.85495
ENSG00000225630	1	629640	630683	+	1044	0.872385	-0.142269	0.571839	0.736217	29	39	26	38	22	25	1.54722	2.00474	1.45176	1.66791	2.43692	1.51376	1.56679	1.83916
ENSG00000276171	1	630896	630958	+	63	-0.933221	-0.629129	0.143299	0.350636	7	10	5	10	12	6	6.18888	8.51831	4.6265	6.44456	10.6272	13.6828	6.23133	10.1804
ENSG00000237973	1	631074	632616	+	1543	4.31028	0.0152138	0.872468	0.933224	373	382	319	331	271	268	13.4647	13.2859	12.0517	12.9341	14.3622	12.6165	11.3642	12.781
ENSG00000278791	1	632325	632413	-	89	-4.30474	0.266139	0.832749	0.925979	2	0	1	2	0	0	1.25168	0	0.654987	0.635557	1.50452	0	0	0.501506
ENSG00000229344	1	632757	633438	+	682	0.488193	-0.159389	0.554755	0.725809	17	25	29	20	24	21	1.38841	1.96721	2.47877	1.9448	1.96338	2.52791	2.01468	2.16866
ENSG00000240409	1	633535	633741	+	207	-6.80483	1.77365	0.278548	0.454366	0	1	0	0	0	0	0	0.259253	0	0.0864176	0	0	0	0
ENSG00000248527	1	633696	634376	+	681	1.75989	0.200755	0.26264	0.454366	77	62	56	50	42	47	6.29794	4.88583	4.79362	5.3258	4.91565	4.43035	4.51566	4.62055
ENSG00000198744	1	634376	634922	+	547	1.9875	0.0370925	0.841822	0.929547	73	89	55	69	50	54	7.43345	8.73166	5.86136	7.34215	8.44539	6.56626	6.45917	7.15694
ENSG00000229376	1;1	722092;724718	724360;724903	+;+	2455	-6.75114	1.77669	0.27816	0.454366	1	0	0	0	0	0	0.0226884	0	0	0.00756279	0	0	0	0
ENSG00000224956	1;1	726231;727674	726992;728147	-;-	1236	-4.54019	-1.53078	0.240514	0.454366	0	1	0	1	1	1	0	0.0434186	0	0.0144729	0.0541676	0.0581189	0.0529361	0.0550742
ENSG00000235373	1;1	741813;746695	743350;750016	-;-	4860	-3.33551	0.275316	0.779859	0.896918	3	3	0	3	0	1	0.0343827	0.0331268	0	0.0225031	0.0413278	0	0.0134628	0.0182635
ENSG00000223181	1	758233	758336	-	104	-4.23593	-1.90467	0.117855	0.318431	0	1	0	2	0	2	0	0.516013	0	0.172004	1.28752	0	1.25825	0.84859
ENSG00000240618	1;1	759032;764723	759123;764925	-;-	295	-6.51889	-1.98318	0.211352	0.419435	0	0	0	0	0	1	0	0	0	0	0	0	0.221793	0.0739311
ENSG00000228327	1;1;1;1;1;1;1	764857;766329;768548;769497;772976;774171;778284	765247;766387;768613;769712;773107;774280;778626	-;-;-;-;-;-;-	1317	-1.64904	0.429865	0.482219	0.663496	9	10	1	4	4	4	0.380637	0.407482	0.0442626	0.277461	0.203344	0.218177	0.198721	0.206748
ENSG00000237491	1;1;1;1;1;1;1;1;1;1;1;1;1;1	778770;781937;783111;784370;785800;792882;795470;801607;803567;803919;804776;806386;807217;809622	779092;782191;783363;784977;787672;793041;795582;801876;803667;804222;805270;806459;807465;810060	+;+;+;+;+;+;+;+;+;+;+;+;+;+	5517	0.267519	0.395209	0.171566	0.399351	28	29	17	19	12	15	0.28269	0.282091	0.179626	0.248135	0.230573	0.156248	0.177893	0.188238
ENSG00000230092	1;1;1;1;1	800879;805799;808574;810067;817373	801163;805891;808623;810170;817712	-;-;-;-;-	872	-1.71125	-0.276869	0.637791	0.795854	8	5	2	5	2	8	0.511009	0.307714	0.133702	0.317475	0.383894	0.164759	0.600266	0.382973
ENSG00000177757	1;1	817371;818723	818202;819837	+;+	1947	-5.16618	3.04973	0.0637606	0.20788	3	0	0	0	0	0	0.0858243	0	0	0.0286081	0	0	0	0
ENSG00000228794	1;1;1;1;1;1;1;1;1;1;1;1;1	825138;826832;827608;827821;829003;831605;841200;847654;849484;850178;851348;852671;853391	825552;826923;827775;827853;829104;831677;842020;847806;849602;850351;852515;852766;859446	+;+;+;+;+;+;+;+;+;+;+;+;+	9470	3.09235	0.288491	0.0425695	0.15454	200	170	135	107	119	112	1.17635	0.96337	0.831011	0.990242	0.75647	0.902677	0.773817	0.810988
ENSG00000225880	1	826206	827522	-	1317	-0.262413	0.381501	0.233165	0.451192	16	20	15	12	8	12	0.676689	0.814964	0.663939	0.718531	0.610033	0.436355	0.596164	0.547517
ENSG00000230368	1;1;1;1;1	868071;869528;870086;874112;876746	868675;869575;870201;875155;876903	-;-;-;-;-	1971	-5.61233	-0.208012	0.891166	0.933224	1	0	0	1	0	0	0.0282597	0	0	0.00941991	0.0339681	0	0	0.0113227
ENSG00000272438	1;1	904834;915750	904957;915976	+;+	351	-2.81399	-1.88654	0.0191517	0.0835983	0	1	2	2	4	4	0	0.152893	0.332159	0.161684	0.381488	0.818631	0.74563	0.648583
ENSG00000230699	1;1	911435;911945	911473;914948	+;+	3043	-0.295325	-0.319909	0.349939	0.53782	14	12	13	9	12	19	0.25626	0.211628	0.249037	0.238975	0.198015	0.283279	0.408528	0.296607
ENSG00000241180	1;1	914171;914803	914444;914971	+;+	443	-5.0288	0.559727	0.690746	0.828474	0	1	1	0	1	0	0	0.121141	0.131589	0.0842432	0	0.162156	0	0.0540518
ENSG00000223764	1	916865	921016	-	4152	-2.15567	1.494	0.0424594	0.154232	10	5	3	0	3	2	0.134152	0.0646259	0.0421199	0.0802993	0	0.0519038	0.0315169	0.0278069
ENSG00000187634	1;1;1;1;1;1;1;1;1;1;1;1;1;1	924880;925150;925738;925922;930155;931039;935772;939040;939272;940346;941076;942103;943253;943698	924948;925189;925800;926013;930336;931089;935896;939129;939460;940462;941306;943058;943377;944581	+;+;+;+;+;+;+;+;+;+;+;+;+;+	3214	-0.712068	0.00584868	0.988508	0.99153	14	8	11	9	5	13	0.242626	0.133579	0.199512	0.191906	0.18748	0.111753	0.264647	0.18796
ENSG00000188976	1;1;1;1;1;1;1;1;1;1;1;1;1;1;1;1;1;1;1	944204;945042;945319;945518;946173;946402;948131;948490;951127;952000;952412;953175;953782;954004;955923;956095;956894;957099;959215	944800;945146;945422;945653;946286;947060;948232;948603;951238;952139;952600;953288;953892;954523;956013;956215;957025;959081;959309	-;-;-;-;-;-;-;-;-;-;-;-;-;-;-;-;-;-;-	5539	6.85088	0.11954	0.0819249	0.240596	2147	2477	1861	1651	1485	1748	21.5901	23.9988	19.5856	21.7248	19.956	19.2589	20.6481	19.9543
ENSG00000187961	1;1;1;1;1;1;1;1;1;1	960587;961293;961826;962704;963032;963337;963552;964107;964349;964963	960800;961750;962478;962917;963253;963504;964008;964180;964530;965715	+;+;+;+;+;+;+;+;+;+	3395	1.27643	-0.352468	0.133906	0.333289	31	55	29	38	40	42	0.5086	0.869395	0.497945	0.625313	0.749379	0.846361	0.809431	0.801724
ENSG00000187583	1;1;1;1;1;1;1;1;1;1;1;1;1;1;1;1	966497;966704;970277;970521;970686;971077;971324;972075;972288;972861;973186;973500;973833;974316;974442;975712	966614;966803;970423;970601;971006;971208;971523;972150;972424;973010;973326;973640;974051;974364;975108;975865	+;+;+;+;+;+;+;+;+;+;+;+;+;+;+;+	2833	-6.80483	1.77365	0.278548	0.454366	0	1	0	0	0	0	0	0.0189429	0	0.00631431	0	0	0	0
ENSG00000187642	1;1;1;1;1	975204;976499;978881;981137;982065	976269;976641;981029;981173;982093	-;-;-;-;-	3424	-5.5792	-0.215533	0.88828	0.933224	0	1	0	0	1	0	0	0.0156733	0	0.00522443	0	0.0209798	0	0.00699327
ENSG00000272512	1	995966	998051	-	2086	-4.20045	-1.91164	0.143627	0.350985	0	1	0	3	1	0	0	0.0257264	0	0.00857548	0.0962863	0.0344367	0	0.0435743
ENSG00000188290	1;1	998962;999526	999432;1000172	-;-	1118	-1.20285	-1.65007	0.000537966	0.00396131	4	3	4	10	12	7	0.199284	0.144004	0.208565	0.183951	0.598847	0.771037	0.409663	0.593182
ENSG00000187608	1;1;1;1	1001138;1008194;1013423;1013984	1001281;1008279;1013576;1014541	+;+;+;+	942	4.60683	-1.96311	6.73257e-106	1.23471e-103	167	192	176	594	574	540	9.87462	10.9382	10.8914	10.5681	42.2176	43.772	37.5071	41.1656
ENSG00000224969	1;1	1011997;1012917	1012190;1013193	-;-	471	-5.0288	0.559727	0.690746	0.828474	0	1	1	0	1	0	0	0.113939	0.123766	0.0792351	0	0.152516	0	0.0508386
ENSG00000188157	1;1;1;1;1;1;1;1;1;1;1;1;1;1;1;1;1;1;1;1;1;1;1;1;1;1;1;1;1;1;1;1;1;1;1;1;1;1	1020123;1022201;1034106;1034867;1040665;1041173;1041478;1041956;1043239;1043538;1043823;1044109;1044334;1045161;1045359;1045733;1045964;1046160;1046397;1046820;1047201;1047475;1047776;1048012;1048529;1049236;1049566;1049903;1050233;1050427;1050726;1051032;1051253;1051453;1051728;1051986;1054448;1054824	1020373;1022462;1034703;1035324;1040880;1041397;1041702;1042162;1043457;1043732;1044023;1044257;1044439;1045277;1045523;1045876;1046088;1046349;1046735;1046957;1047454;1047687;1047895;1048365;1049059;1049451;1049795;1050037;1050329;1050591;1050837;1051043;1051369;1051645;1051815;1053977;1054551;1056118	+;+;+;+;+;+;+;+;+;+;+;+;+;+;+;+;+;+;+;+;+;+;+;+;+;+;+;+;+;+;+;+;+;+;+;+;+;+	10758	2.81555	0.204243	0.184056	0.419435	121	123	160	108	88	92	0.626482	0.613575	0.866985	0.702347	0.672125	0.587607	0.559534	0.606422
ENSG00000217801	1;1;1;1;1;1;1;1;1;1;1;1;1;1	1059734;1060280;1061020;1063079;1063480;1064210;1064490;1065352;1065830;1066587;1067566;1067869;1068577;1069208	1059846;1060393;1061117;1063201;1063566;1064401;1064589;1065475;1066456;1066667;1067646;1068003;1068724;1069355	+;+;+;+;+;+;+;+;+;+;+;+;+;+	2171	-0.052269	0.51001	0.0943621	0.26878	25	18	18	12	11	12	0.641409	0.444945	0.483321	0.523225	0.370066	0.363972	0.361653	0.36523
ENSG00000273443	1;1	1062208;1063061	1062808;1063288	-;-	829	-6.68547	1.77927	0.277831	0.454366	0	0	1	0	0	0	0	0	0.0703183	0.0234394	0	0	0	0
ENSG00000131591	1;1;1;1;1;1;1;1;1;1	1081818;1085251;1085878;1087139;1090353;1092566;1105956;1106650;1115022;1116060	1084506;1085310;1086012;1087636;1092294;1092813;1106127;1106871;1115075;1116361	-;-;-;-;-;-;-;-;-;-	6322	1.71256	0.0280255	0.909111	0.943013	67	68	44	35	38	71	0.590303	0.577229	0.405715	0.524416	0.370656	0.431782	0.734808	0.512416
ENSG00000186891	1;1;1;1;1	1203508;1204034;1204399;1205370;1206385	1203968;1204236;1204486;1205680;1206691	-;-;-;-;-	1370	-6.80483	1.77365	0.278548	0.454366	0	1	0	0	0	0	0	0.0391718	0	0.0130573	0	0	0	0
ENSG00000186827	1;1;1;1;1	1211326;1211942;1212638;1212992;1213983	1211832;1212138;1212704;1213785;1214138	-;-;-;-;-	1721	0.330472	2.32955	9.10518e-11	1.81969e-09	36	30	46	4	10	4	1.16514	0.93548	1.55812	1.21958	0.15561	0.417402	0.152072	0.241695
ENSG00000078808	1;1;1;1;1;1;1	1216908;1218458;1223244;1223832;1227272;1228468;1231892	1217804;1221351;1223357;1223968;1227319;1228946;1232031	-;-;-;-;-;-;-	4709	6.48691	0.228669	6.24743e-05	0.000571862	1673	1817	1717	1279	1072	1295	19.7889	20.7071	21.2552	20.5837	18.1844	16.3532	17.9933	17.5103
ENSG00000176022	1	1232265	1235041	+	2777	4.91299	-0.145484	0.0775109	0.236437	462	536	540	443	443	509	9.26661	10.3582	11.3355	10.3201	10.6804	11.4594	11.9926	11.3775
ENSG00000184163	1;1;1;1;1	1242446;1242835;1243954;1244381;1246514	1242646;1243552;1244275;1244724;1246722	-;-;-;-;-	1794	-5.10123	0.563186	0.689282	0.828474	1	1	0	0	0	1	0.0310479	0.0299138	0	0.0203206	0	0	0.036471	0.012157
ENSG00000260179	1	1249777	1251334	-	1558	-5.44994	-2.79229	0.0792665	0.236437	0	0	0	0	1	1	0	0	0	0	0	0.0461071	0.0419955	0.0293675
ENSG00000160087	1;1;1;1;1;1;1;1;1;1;1	1253909;1256045;1256992;1257208;1262170;1262853;1264783;1266098;1267733;1271510;1272853	1255487;1256335;1257130;1257310;1262390;1263569;1264830;1266290;1267992;1271637;1273885	-;-;-;-;-;-;-;-;-;-;-	4712	4.94672	-0.0223807	0.786746	0.901646	495	585	565	428	465	475	5.85133	6.66261	6.98982	6.50126	6.0813	7.08897	6.59567	6.58864
ENSG00000230415	1;1;1	1275223;1279068;1280311	1275299;1279393;1280420	+;+;+	513	-4.22406	-0.756997	0.507156	0.687403	0	1	1	0	2	1	0	0.104611	0.113633	0.072748	0	0.280058	0.127542	0.135867
ENSG00000162572	1;1;1;1;1;1;1;1;1;1;1;1;1;1;1;1	1280436;1281925;1282109;1283978;1285571;1285926;1286768;1287109;1287508;1287939;1290271;1290477;1290637;1290895;1291065;1291254	1281610;1282010;1282319;1284090;1285664;1286278;1286975;1287299;1287836;1288037;1290388;1290555;1290694;1290953;1291140;1292029	+;+;+;+;+;+;+;+;+;+;+;+;+;+;+;+	4025	-0.799136	-0.18039	0.65378	0.809648	7	10	12	7	7	13	0.0968695	0.13333	0.173795	0.134665	0.116437	0.12493	0.211323	0.150897
ENSG00000131584	1;1;1;1;1;1;1;1;1;1;1;1;1;1;1;1;1;1;1;1;1;1;1;1	1292376;1293823;1294090;1294402;1294718;1295447;1295736;1296015;1296211;1296425;1297822;1298013;1298370;1298567;1299973;1300158;1300509;1301448;1302922;1303162;1307072;1307337;1307769;1309442	1293708;1293933;1294199;1294628;1295008;1295554;1295938;1296109;1296280;1296633;1297933;1298265;1298421;1299905;1300068;1300202;1300692;1302046;1302975;1305929;1307156;1307383;1308018;1309609	-;-;-;-;-;-;-;-;-;-;-;-;-;-;-;-;-;-;-;-;-;-;-;-	8809	2.30693	0.182402	0.24507	0.454366	82	110	91	61	74	69	0.518492	0.670132	0.602196	0.59694	0.463619	0.603449	0.512499	0.526522
ENSG00000169972	1;1;1;1;1	1308567;1308788;1309086;1310036;1311330	1308720;1308972;1309851;1311071;1311677	+;+;+;+;+	2489	2.54072	0.0374776	0.775351	0.894482	101	114	102	78	86	89	2.26022	2.45796	2.3889	2.36903	2.09811	2.48204	2.33957	2.30657
ENSG00000127054	1;1;1;1;1;1;1;1;1	1311585;1312018;1312226;1313732;1316157;1318679;1321908;1322771;1324581	1311924;1312147;1313592;1315697;1317450;1321096;1321984;1323287;1324691	-;-;-;-;-;-;-;-;-	8220	5.21765	-0.109507	0.08621	0.250234	644	670	612	594	546	562	4.36384	4.37418	4.34013	4.35938	4.83807	4.77152	4.47337	4.69432
ENSG00000240731	1;1	1317581;1318623	1317899;1318689	-;-	386	-2.78198	-0.272826	0.709941	0.842363	2	2	3	1	3	3	0.288601	0.278059	0.453061	0.339907	0.173448	0.558302	0.508516	0.413422
ENSG00000224051	1;1;1;1	1324756;1325241;1326836;1327241	1325102;1325595;1327032;1328897	+;+;+;+	2556	1.54122	0.179031	0.350249	0.538183	47	62	57	36	45	39	1.02422	1.30174	1.29998	1.20865	0.942973	1.2647	0.99833	1.06867
ENSG00000169962	1;1;1;1;1;1	1331314;1331638;1332024;1332921;1333259;1333506	1331536;1331938;1332806;1333124;1333379;1335306	+;+;+;+;+;+	3433	-4.52043	-1.52941	0.240871	0.454366	1	0	0	2	1	0	0.0162249	0	0	0.00540829	0.0390044	0.0209248	0	0.0199764
ENSG00000107404	1;1;1;1;1;1;1;1;1;1;1;1;1;1	1335276;1337977;1338269;1338522;1339287;1339582;1339736;1340038;1340247;1340410;1341667;1342363;1342689;1348896	1336515;1338183;1338436;1338653;1339439;1339649;1339812;1340177;1340316;1340503;1342156;1342484;1342758;1349350	-;-;-;-;-;-;-;-;-;-;-;-;-;-	3486	3.91402	-0.110954	0.203484	0.419435	251	281	248	224	225	241	4.01052	4.32587	4.14713	4.16117	4.30208	4.6365	4.52335	4.48731
ENSG00000162576	1;1;1;1;1;1;1	1352689;1354030;1354193;1354682;1356681;1358456;1361242	1353946;1354106;1354509;1355752;1356704;1358794;1361777	-;-;-;-;-;-;-	3622	-3.69459	2.18265	0.0471718	0.167455	1	3	3	0	1	0	0.0153782	0.0444495	0.0482832	0.036037	0	0.0198329	0	0.00661098
ENSG00000175756	1;1	1373730;1374000	1373902;1375495	-;-	1669	5.62555	0.226126	0.00126301	0.00843548	889	1072	905	688	663	653	29.6688	34.4693	31.6093	31.9158	27.5988	28.536	25.5992	27.2447
ENSG00000223663	1	1378666	1379032	+	367	-5.12207	3.05383	0.0634748	0.20788	1	0	2	0	0	0	0.151771	0	0.317678	0.156483	0	0	0	0
ENSG00000221978	1;1;1;1;1;1;1;1;1;1;1;1;1;1	1385711;1387777;1387954;1388816;1388950;1389346;1390230;1390459;1390766;1393080;1395185;1398233;1398597;1398988	1387582;1387869;1388743;1388830;1389047;1389473;1390371;1390563;1392803;1393460;1395537;1398366;1398956;1399338	-;-;-;-;-;-;-;-;-;-;-;-;-;-	6860	5.46489	0.00953503	0.881467	0.933224	777	873	736	653	631	656	6.30887	6.82943	6.25427	6.46419	6.37304	6.60755	6.25677	6.41245
ENSG00000224870	1	1399522	1402046	+	2525	5.40029	-0.0874312	0.174063	0.403656	746	792	668	668	587	665	16.4563	16.8329	15.4219	16.237	17.7122	16.6998	17.2318	17.2146
ENSG00000242485	1;1;1	1401908;1405109;1407131	1402601;1407019;1407313	-;-;-	2788	7.09384	0.082308	0.235119	0.454283	2380	2833	2356	1783	1976	2084	47.5487	54.5316	49.2613	50.4472	42.817	50.9131	48.9075	47.5459
ENSG00000272455	1	1409096	1410618	+	1523	1.1492	0.0834459	0.694976	0.830245	40	50	33	34	32	29	1.4629	1.76183	1.2631	1.49594	1.49464	1.50933	1.24586	1.41661
ENSG00000225285	1;1;1	1430539;1431805;1434178	1430954;1431843;1434573	-;-;-	851	-1.96642	-1.51465	0.0197599	0.0858731	0	5	2	4	5	8	0	0.315308	0.137001	0.15077	0.314694	0.422062	0.615079	0.450611
ENSG00000179403	1;1;1;1	1434861;1435523;1436807;1439081	1435146;1435821;1437484;1442882	+;+;+;+	5065	2.55817	-0.142154	0.290505	0.467848	101	107	93	94	95	83	1.1107	1.1337	1.07035	1.10492	1.24253	1.34735	1.07218	1.22069
ENSG00000215915	1;1;1;1;1;1;1;1;1;1;1;1	1449689;1452046;1452365;1454345;1455460;1455791;1456225;1457129;1459161;1460750;1462483;1468384	1450758;1452122;1452434;1454500;1455519;1455916;1456349;1457180;1459231;1460917;1462708;1470158	+;+;+;+;+;+;+;+;+;+;+;+	3976	1.81911	-0.0944139	0.581374	0.745016	70	63	51	55	47	59	0.980633	0.850331	0.747733	0.859566	0.926134	0.849155	0.970903	0.915398
ENSG00000160072	1;1;1;1;1;1;1;1;1;1;1;1;1	1471769;1477274;1478026;1479049;1480867;1482138;1482545;1483485;1485782;1486544;1487863;1489204;1495485	1472089;1477350;1478745;1479108;1480936;1482303;1482662;1485171;1486235;1486668;1487914;1490671;1497848	+;+;+;+;+;+;+;+;+;+;+;+;+	7682	4.95222	0.0702675	0.400409	0.592517	529	662	518	467	431	433	3.83562	4.62464	3.93078	4.13035	4.07006	4.03031	3.68794	3.92944
ENSG00000197785	1;1;1;1;1;1;1;1;1;1;1;1;1;1;1;1;1;1	1512151;1512530;1516012;1517070;1517621;1518921;1520141;1520548;1522744;1523511;1523839;1524273;1525240;1526461;1527161;1527695;1529223;1533926	1512473;1512690;1516088;1517412;1517775;1518990;1520306;1520617;1522899;1523567;1523964;1524397;1525291;1526531;1527238;1527862;1529331;1534687	+;+;+;+;+;+;+;+;+;+;+;+;+;+;+;+;+;+	3069	4.85236	0.0554623	0.4422	0.631711	503	571	510	428	410	410	9.12906	9.98466	9.68715	9.60029	9.33694	9.59671	8.74092	9.22486
ENSG00000205090	1;1;1;1;1	1535174;1535589;1539056;1540290;1540420	1535507;1535797;1539790;1540357;1540453	-;-;-;-;-	1380	-3.58519	-0.262315	0.80045	0.912121	3	0	1	0	2	2	0.121087	0	0.0422419	0.0544429	0	0.104109	0.0948246	0.0663111
ENSG00000160075	1;1;1;1;1	1541673;1543869;1544638;1560848;1574478	1542167;1543987;1546487;1564916;1574869	-;-;-;-;-	6925	7.00676	-0.0100474	0.846578	0.929547	2253	2312	2323	1941	1807	1939	18.1216	17.9169	19.5548	18.5311	18.7656	18.7445	18.3201	18.6101
ENSG00000215014	1	1574975	1577075	+	2101	-0.545384	0.311583	0.381156	0.571615	11	18	12	10	8	9	0.291623	0.45977	0.332949	0.361447	0.318663	0.273527	0.280277	0.290822
ENSG00000228594	1	1598011	1600096	-	2086	0.730855	0.59598	0.0234833	0.098871	32	30	45	21	18	19	0.854457	0.771793	1.25754	0.961263	0.674004	0.61986	0.59595	0.629938
ENSG00000272106	1	1613758	1615795	-	2038	0.835279	0.426181	0.0742596	0.233504	36	37	37	30	20	17	0.983905	0.974298	1.05833	1.00551	0.985541	0.704955	0.545777	0.745424
ENSG00000197530	1;1;1;1;1;1;1;1;1;1;1;1;1;1	1615415;1615879;1616274;1623122;1623774;1624744;1624965;1625286;1626837;1627296;1628019;1629034;1629385;1630292	1615633;1616100;1619210;1623699;1624209;1624901;1625185;1626754;1627207;1627830;1628722;1629311;1629704;1630610	+;+;+;+;+;+;+;+;+;+;+;+;+;+	8767	3.03113	0.396987	0.000395668	0.00301239	174	173	153	103	101	107	1.10549	1.05898	1.01733	1.0606	0.786582	0.827572	0.798552	0.804235
ENSG00000189409	1;1;1;1;1;1;1;1	1632095;1632710;1632981;1634451;1635159;1701148;1701361;1701608	1632374;1632913;1634328;1634786;1635263;1701258;1701487;1701810	+;+;+;+;+;+;+;+	2714	-5.65479	-0.209508	0.89059	0.933224	0	1	0	0	0	1	0	0.0197735	0	0.00659118	0	0	0.024108	0.00803599
ENSG00000248333	1;1;1;1;1;1;1;1;1;1;1;1;1;1;1;1;1;1;1;1;1;1;1;1	1635227;1635937;1636333;1636682;1636897;1637081;1637408;1637762;1638500;1640277;1641048;1641662;1641906;1642347;1645126;1649499;1652439;1655369;1657256;1657375;1658914;1719360;1721596;1722708	1635856;1636126;1636481;1636798;1637004;1637202;1637513;1637883;1638590;1640452;1641113;1641820;1642001;1642508;1645289;1649637;1652566;1655484;1657302;1657498;1659012;1719455;1721711;1722818	-;-;-;-;-;-;-;-;-;-;-;-;-;-;-;-;-;-;-;-;-;-;-;-	3434	4.64004	0.13169	0.0802388	0.237705	492	481	430	367	332	350	7.98031	7.5169	7.29947	7.59889	7.15523	6.94502	6.66865	6.92297
ENSG00000272004	1;1	1659325;1662331	1659452;1662602	+;+	400	-1.6907	-1.18049	0.026736	0.110069	4	1	5	6	6	7	0.556999	0.134163	0.728673	0.473279	1.00427	1.07752	1.14501	1.0756
ENSG00000189339	1;1;1;1;1;1;1;1;1;1	1659529;1661478;1668327;1669664;1670425;1675463;1676064;1676378;1690976;1692449	1660111;1666019;1668472;1670151;1671629;1675590;1676199;1676846;1691393;1692728	-;-;-;-;-;-;-;-;-;-	8395	4.95357	-0.25262	0.00285755	0.0170932	443	533	544	518	465	502	2.93926	3.40722	3.77747	3.37465	4.13111	3.97894	3.91249	4.00751
ENSG00000269737	1	1671990	1673411	+	1422	-5.02309	-1.0128	0.465959	0.64971	0	1	0	0	0	2	0	0.0377394	0	0.0125798	0	0	0.0920239	0.0306746
ENSG00000215914	1;1;1;1;1;1;1	1699942;1700140;1700347;1700907;1701148;1701361;1701608	1700072;1700279;1700514;1701071;1701258;1701487;1701782	+;+;+;+;+;+;+	1017	-5.38413	-2.79805	0.0788493	0.236437	0	0	0	0	2	0	0	0	0	0	0	0.141268	0	0.0470894
ENSG00000008128	1;1;1;1;1;1;1;1;1;1;1;1;1;1;1	1702730;1703080;1704039;1705642;1707409;1708180;1708794;1709038;1709479;1712264;1716346;1719166;1721596;1722466;1723800	1702999;1703995;1705025;1705732;1707599;1708245;1708952;1709133;1709640;1712427;1716478;1719455;1721879;1722832;1724324	-;-;-;-;-;-;-;-;-;-;-;-;-;-;-	4701	0.609339	-0.168997	0.493462	0.675329	23	23	31	25	23	23	0.272516	0.262562	0.38441	0.306496	0.356047	0.351458	0.320116	0.34254
ENSG00000268575	1;1;1;1;1;1;1;1;1;1;1;1;1;1;1;1;1;1;1;1	1702736;1703080;1703476;1703824;1704223;1704550;1704904;1705642;1707525;1708180;1708794;1709038;1709518;1712264;1716346;1719358;1721596;1722588;1734690;1735204	1702999;1703269;1703624;1703995;1704344;1704655;1705025;1705732;1707584;1708245;1708952;1709133;1709640;1712400;1716478;1719455;1721711;1722831;1734835;1737688	-;-;-;-;-;-;-;-;-;-;-;-;-;-;-;-;-;-;-;-	5079	2.67372	-0.189831	0.166728	0.391717	113	101	106	106	104	89	1.23924	1.06718	1.21661	1.17434	1.39729	1.47093	1.14652	1.33824
ENSG00000227775	1;1;1;1;1	1724512;1730246;1732554;1735817;1736854	1724763;1731904;1732844;1735975;1737251	+;+;+;+;+	2759	-1.99553	-0.52003	0.420056	0.614205	4	5	2	1	7	5	0.0807538	0.0972551	0.0422572	0.0734221	0.0242664	0.182256	0.118574	0.108365
ENSG00000215790	1;1;1;1;1;1;1;1;1	1724838;1732242;1734690;1735204;1738321;1738922;1739236;1744251;1745724	1725422;1732523;1734835;1735274;1738448;1739057;1739704;1744668;1745992	-;-;-;-;-;-;-;-;-	2504	1.54878	-0.209917	0.316252	0.499863	41	61	44	50	51	37	0.91202	1.30734	1.02433	1.08123	1.33688	1.46309	0.966802	1.25559
ENSG00000008130	1;1;1;1;1;1;1;1;1;1;1;1;1;1;1;1;1	1751232;1753567;1754051;1754544;1755374;1756004;1756503;1758365;1759101;1759734;1761665;1765228;1778289;1778746;1779157;1779905;1780282	1753060;1753649;1754383;1754896;1755476;1756343;1757310;1758575;1759243;1759902;1762035;1765446;1778470;1778790;1779196;1780069;1780457	-;-;-;-;-;-;-;-;-;-;-;-;-;-;-;-;-	5570	5.52287	-0.180605	0.00447947	0.0251633	731	831	757	711	709	732	7.30999	8.00645	7.92252	7.74632	8.54618	9.1438	8.59857	8.76285
ENSG00000078369	1;1;1;1;1;1;1;1;1;1;1;1;1;1;1	1785285;1787322;1787987;1790395;1793245;1804419;1806475;1815756;1817687;1824988;1832232;1839190;1839629;1890364;1890820	1787053;1787437;1789269;1790596;1794197;1804581;1806538;1815862;1818386;1825554;1832285;1839238;1839682;1890401;1891117	-;-;-;-;-;-;-;-;-;-;-;-;-;-;-	6417	7.45606	-0.271342	9.02256e-08	1.31385e-06	2818	2865	2871	2932	2666	2868	24.4604	23.96	26.081	24.8338	30.5907	29.8445	29.2427	29.8926
ENSG00000231050	1;1	1891471;1892134	1891851;1892658	+;+	906	-2.55732	-0.976198	0.180201	0.414622	1	2	3	1	4	5	0.061479	0.118467	0.193026	0.124324	0.0738975	0.317152	0.361087	0.250712
ENSG00000169885	1;1;1	1914827;1916974;1917147	1916896;1917074;1917296	+;+;+	2321	-4.13098	1.729	0.140692	0.345803	2	2	1	0	0	1	0.0479965	0.0462433	0.0251158	0.0397852	0	0	0.02819	0.00939667
ENSG00000178821	1;1	1917590;1918253	1918162;1919273	-;-	1594	-0.682332	0.563309	0.166292	0.390868	11	18	11	6	11	5	0.384379	0.606008	0.402279	0.464222	0.252012	0.495724	0.205235	0.317657
ENSG00000142609	1;1;1;1;1;1;1;1;1;1;1;1;1;1;1;1;1;1;1;1;1;1;1;1;1;1;1;1;1;1;1;1;1;1;1;1;1;1;1	1921951;1922589;1922985;1923367;1923775;1924391;1925783;1926228;1926457;1926652;1928784;1930060;1938855;1939594;1940316;1942028;1944331;1946317;1946990;1953313;1956620;1959120;1959964;1963749;1964888;1966371;1968635;1970659;1971980;1972937;1974025;1983671;1985339;1986937;1987962;1988512;1988889;1990890;2003701	1922388;1922723;1923145;1923499;1923929;1924520;1925938;1926347;1926512;1927929;1928882;1930336;1938988;1939767;1940403;1942156;1944452;1946439;1947054;1955850;1956784;1959209;1960108;1963867;1965061;1966526;1968833;1970816;1972082;1973047;1974198;1985112;1985490;1987035;1988133;1988655;1988973;1990975;2003837	-;-;-;-;-;-;-;-;-;-;-;-;-;-;-;-;-;-;-;-;-;-;-;-;-;-;-;-;-;-;-;-;-;-;-;-;-;-;-	10422	-5.13921	3.05143	0.0636426	0.20788	0	1	2	0	0	0	0	0.00514924	0.0111867	0.00544531	0	0	0	0
ENSG00000187730	1;1;1;1;1;1;1;1;1	2019324;2024942;2025334;2025518;2027577;2028155;2029111;2029551;2029983	2019491;2025054;2025401;2025738;2027659;2028292;2029266;2029762;2030751	+;+;+;+;+;+;+;+;+	1928	-2.2051	-4.00456	0.00012476	0.00106845	0	1	0	8	9	1	0	0.0278347	0	0.00927824	0.277805	0.335329	0.0339362	0.21569
ENSG00000067606	1;1;1;1;1;1;1;1;1;1;1;1;1;1;1;1;1;1;1;1;1;1;1;1;1;1;1;1;1;1;1;1;1;1;1;1	2050470;2050808;2055441;2056484;2059541;2071299;2073462;2073986;2074688;2074855;2075244;2082248;2098347;2104716;2111654;2116205;2133638;2134813;2135262;2144210;2144451;2145338;2146027;2148872;2150790;2155995;2168848;2171553;2172055;2172301;2173897;2174754;2175224;2181832;2184583;2184922	2050701;2051012;2055876;2056573;2059591;2071536;2073929;2074275;2074767;2075133;2075379;2082460;2098555;2104895;2111817;2116310;2134000;2135086;2135347;2144341;2144584;2145511;2146108;2148924;2150979;2156728;2169604;2171645;2172190;2172388;2174016;2174833;2175313;2181914;2184698;2185395	+;+;+;+;+;+;+;+;+;+;+;+;+;+;+;+;+;+;+;+;+;+;+;+;+;+;+;+;+;+;+;+;+;+;+;+	7636	3.74521	0.0658092	0.480822	0.661836	260	243	235	200	174	204	1.89654	1.70779	1.79401	1.79945	1.75356	1.63689	1.74797	1.71281
ENSG00000271806	1	2141084	2145279	-	4196	-6.51889	-1.98318	0.211352	0.419435	0	0	0	0	0	1	0	0	0	0	0	0	0.0155932	0.00519773
ENSG00000182873	1;1;1	2181794;2183571;2183991	2182823;2183875;2184389	-;-;-	1734	-4.53732	-1.52732	0.241433	0.454366	1	0	0	0	1	2	0.0321222	0	0	0.0107074	0	0.0414273	0.075466	0.0389644
ENSG00000162585	1;1;1;1;1;1;1;1;1;1;1;1;1	2184461;2186004;2186838;2189544;2193998;2194688;2198007;2203436;2206305;2206515;2207556;2212171;2212549	2185513;2186249;2187206;2193910;2194213;2194775;2201225;2203882;2206424;2206667;2207733;2212458;2212720	-;-;-;-;-;-;-;-;-;-;-;-;-	10916	1.6658	-0.139699	0.475954	0.657158	56	65	42	41	47	59	0.285745	0.319554	0.224289	0.276529	0.251465	0.309293	0.353638	0.304799
ENSG00000157933	1;1;1;1;1;1;1;1;1	2228695;2232479;2247996;2302978;2303285;2303646;2304293;2306020;2306577	2229735;2232669;2248071;2303103;2303400;2304108;2304585;2306250;2310119	+;+;+;+;+;+;+;+;+	6080	3.76113	0.36781	0.000115008	0.000991935	288	276	258	192	158	172	2.63842	2.43612	2.47365	2.51607	2.11425	1.86676	1.85095	1.94399
ENSG00000116151	1;1;1;1;1;1;1;1;1;1;1;1;1;1;1	2321253;2324097;2332126;2336469;2336717;2355175;2357432;2358592;2371165;2374461;2374853;2384978;2385372;2389925;2391458	2321579;2324143;2332753;2336548;2336850;2355464;2357598;2358715;2372591;2374557;2379227;2385158;2388509;2389996;2391707	-;-;-;-;-;-;-;-;-;-;-;-;-;-;-	11337	1.05138	-0.130349	0.560489	0.728767	36	43	28	32	25	39	0.176872	0.203547	0.143974	0.174797	0.188977	0.158408	0.22508	0.190822
ENSG00000269896	1	2350414	2352820	-	2407	-2.4933	-0.118838	0.874371	0.933224	2	3	4	3	5	0	0.0462816	0.0668866	0.0968739	0.0700141	0.0834455	0.149221	0	0.0775554
ENSG00000272420	1	2363061	2363628	-	568	-2.76342	-0.27969	0.734072	0.863622	2	2	3	0	5	2	0.196127	0.188963	0.30789	0.230993	0	0.63235	0.230384	0.287578
ENSG00000157916	1;1;1;1;1;1;1;1	2391775;2393174;2394005;2397116;2399415;2400857;2401951;2403035	2391958;2393231;2396367;2397220;2399514;2400935;2402342;2405444	+;+;+;+;+;+;+;+	5691	6.20015	0.0604916	0.334098	0.520003	1239	1403	1393	1098	1003	1071	12.1266	13.2301	14.2687	13.2085	12.9173	12.6604	12.3132	12.6303
ENSG00000157911	1;1;1;1;1;1;1;1;1	2403964;2406484;2406720;2408452;2409678;2410261;2410630;2412391;2413597	2405834;2406619;2406955;2408858;2410004;2410451;2410873;2412571;2413797	-;-;-;-;-;-;-;-;-	3794	3.78957	0.148694	0.0966316	0.274055	256	269	257	187	186	205	3.75835	3.80495	3.94874	3.83735	3.29991	3.52169	3.5353	3.4523
ENSG00000157881	1;1;1;1;1;1;1;1;1;1;1;1;1;1;1;1;1;1;1;1	2508533;2509793;2510057;2510293;2511338;2511628;2512406;2514002;2514354;2515258;2515562;2518164;2518516;2519143;2519801;2520322;2520723;2521101;2525601;2526464	2509060;2509930;2510157;2510782;2511387;2511683;2513039;2514089;2514466;2515401;2515937;2518264;2518597;2519324;2519954;2520414;2520906;2521941;2526187;2526600	-;-;-;-;-;-;-;-;-;-;-;-;-;-;-;-;-;-;-;-	5079	3.59657	-0.0239482	0.819632	0.918668	189	246	211	181	168	189	2.07271	2.59927	2.42174	2.36457	2.38593	2.37611	2.43475	2.39893
ENSG00000272449	1	2546465	2547460	+	996	-6.80483	1.77365	0.278548	0.454366	0	1	0	0	0	0	0	0.0538809	0	0.0179603	0	0	0	0
ENSG00000238164	1;1;1;1;1	2549920;2550283;2550992;2554724;2556977	2550274;2550731;2554296;2556696;2557031	-;-;-;-;-	6137	-2.92377	3.03825	0.00162408	0.0104875	6	4	3	1	0	0	0.0544565	0.0349782	0.0284963	0.0393103	0.0109094	0	0	0.00363647
ENSG00000157873	1;1;1;1;1;1;1	2555639;2555791;2556366;2557726;2558343;2560554;2565053	2555667;2556261;2556733;2557834;2559978;2563829;2565382	+;+;+;+;+;+;+	6219	0.975259	0.581848	0.0278384	0.113662	44	31	51	18	26	25	0.394082	0.267507	0.478049	0.379879	0.19378	0.300323	0.263021	0.252375
ENSG00000225931	1;1;1	2566410;2567866;2568977	2566605;2568054;2569888	+;+;+	1297	-6.80483	1.77365	0.278548	0.454366	0	1	0	0	0	0	0	0.0413765	0	0.0137922	0	0	0	0
ENSG00000157870	1;1;1;1;1;1	2586491;2586750;2587042;2587741;2588336;2589410	2586591;2586948;2587295;2587792;2589040;2591469	+;+;+;+;+;+	3371	3.55424	0.641808	9.40964e-07	1.19085e-05	243	289	239	103	143	158	4.01515	4.6008	4.13297	4.24964	2.04567	3.04728	3.06668	2.71988
ENSG00000215912	1;1;1;1;1;1;1;1;1;1;1	2635976;2640100;2641334;2644264;2645293;2783609;2785819;2787481;2789503;2800771;2801577	2639712;2640160;2641895;2644478;2645563;2783775;2786023;2787706;2789715;2800868;2801721	-;-;-;-;-;-;-;-;-;-;-	5900	-3.77826	-0.633607	0.521411	0.69894	1	1	1	1	1	2	0.00944067	0.00909582	0.00988032	0.00947227	0.0113476	0.0121754	0.0221793	0.0152341
ENSG00000142611	1;1;1;1;1;1;1;1;1;1;1;1;1;1;1;1;1;1;1;1	3069168;3186125;3237931;3244087;3385149;3386676;3396491;3402791;3404739;3405495;3411384;3414560;3417828;3418667;3424919;3425216;3426051;3430872;3431966;3433677	3069296;3186591;3238095;3244137;3385286;3386918;3396593;3402998;3404886;3405648;3412800;3414647;3417997;3418744;3425059;3425750;3426225;3431108;3432140;3438621	+;+;+;+;+;+;+;+;+;+;+;+;+;+;+;+;+;+;+;+	9767	-6.48571	-1.9846	0.211195	0.419435	0	0	0	1	0	0	0	0	0	0	0.00685483	0	0	0.00228494
ENSG00000130762	1;1;1;1;1;1;1;1;1;1;1;1;1;1;1	3454426;3463066;3466005;3466971;3468544;3469433;3471607;3472769;3473393;3474708;3475970;3477875;3479517;3479812;3480448	3454811;3463672;3466193;3467337;3468936;3469593;3471791;3473230;3474457;3474782;3476062;3478612;3479590;3479913;3481113	+;+;+;+;+;+;+;+;+;+;+;+;+;+;+	5563	-0.878851	1.87921	1.77022e-05	0.000180833	16	13	17	2	4	4	0.160201	0.125409	0.178141	0.154584	0.0240701	0.0516519	0.0470458	0.0409226
ENSG00000162591	1;1;1;1;1;1;1;1;1;1;1;1;1;1;1;1;1;1;1;1;1;1;1;1;1;1;1;1;1;1;1;1;1;1;1;1;1;1;1	3489920;3490912;3492639;3493771;3493996;3494371;3495890;3496655;3496988;3497233;3497491;3498371;3498698;3499138;3499588;3499796;3500633;3500966;3501177;3501796;3505208;3505422;3506108;3507795;3508558;3509075;3509870;3510783;3511550;3512006;3514550;3515402;3524124;3531080;3546998;3579825;3595338;3602466;3611138	3490589;3490959;3493486;3493899;3494244;3494741;3496018;3496783;3497119;3497361;3497621;3498499;3498826;3499266;3499716;3499924;3500764;3501094;3501308;3501921;3505342;3505556;3506236;3507923;3508689;3509245;3509992;3510902;3511687;3512128;3514672;3515527;3524246;3531448;3547123;3579929;3595447;3602600;3611495	-;-;-;-;-;-;-;-;-;-;-;-;-;-;-;-;-;-;-;-;-;-;-;-;-;-;-;-;-;-;-;-;-;-;-;-;-;-;-	7039	2.03878	0.648607	0.000219586	0.00177957	103	87	80	38	47	56	0.815044	0.663288	0.662525	0.713619	0.361435	0.479648	0.520532	0.453872
ENSG00000207776	1	3560695	3560790	-	96	-6.48571	-1.9846	0.211195	0.419435	0	0	0	1	0	0	0	0	0	0	0.697407	0	0	0.232469
ENSG00000238260	1;1;1	3623190;3624308;3624632	3623556;3624450;3624743	-;-;-	622	-5.01124	-1.01396	0.46554	0.64971	0	1	0	1	0	1	0	0.0862787	0	0.0287596	0.107638	0	0.105191	0.0709432
ENSG00000158109	1;1;1;1;1	3625002;3625424;3625713;3627500;3628409	3625273;3625515;3625889;3627653;3630127	+;+;+;+;+	2414	2.42937	0.512874	0.00142266	0.00936132	132	106	103	77	52	67	3.04573	2.35647	2.48727	2.62982	2.13556	1.5474	1.81597	1.83297
ENSG00000116213	1;1;1;1;1;1;1	3630767;3631886;3638750;3646666;3647246;3649931;3652713	3631657;3637098;3639625;3646782;3647560;3650073;3652761	-;-;-;-;-;-;-	7604	3.93968	0.0574203	0.582463	0.746043	251	317	275	252	190	222	1.8386	2.23723	2.10821	2.06135	2.21879	1.79493	1.91021	1.97464
ENSG00000078900	1;1;1;1;1;1;1;1;1;1;1;1;1;1;1;1	3652520;3682333;3683060;3690672;3698046;3707549;3722021;3723354;3727115;3727478;3728129;3729327;3730000;3730927;3731463;3732747	3652641;3682430;3683180;3690944;3698151;3708534;3722207;3723469;3727224;3727770;3728217;3729751;3730148;3731065;3731556;3736201	+;+;+;+;+;+;+;+;+;+;+;+;+;+;+;+	6763	-2.7334	-1.07456	0.151717	0.365567	2	1	2	4	4	1	0.016472	0.00793514	0.0172391	0.0138821	0.0395985	0.042487	0.00967455	0.0305867
ENSG00000235131	1;1	3712200;3714187	3712438;3714298	-;-	351	-5.59978	-0.204308	0.892589	0.933224	0	0	1	0	0	1	0	0	0.166079	0.0553598	0	0	0.186407	0.0621358
ENSG00000227372	1;1;1;1;1;1;1	3735601;3741220;3742430;3742804;3743061;3743280;3745607	3740387;3741373;3742517;3742957;3743261;3743370;3747336	-;-;-;-;-;-;-	7205	4.6037	-0.1742	0.0550081	0.188855	441	420	370	388	317	435	3.40925	3.12831	2.99358	3.17705	3.60542	3.16054	3.95026	3.57207
ENSG00000235169	1;1;1	3772788;3775299;3775795	3773181;3775670;3775982	+;+;+	954	-2.91715	-0.474095	0.577946	0.741835	1	3	2	2	0	5	0.0583857	0.168759	0.122209	0.116451	0.140359	0	0.342919	0.161093
ENSG00000130764	1;1;1;1;1;1;1;1	3778558;3781512;3782661;3783770;3783996;3785087;3786849;3795862	3781336;3781601;3782763;3783911;3784175;3785203;3787310;3796504	-;-;-;-;-;-;-;-	4516	5.30563	0.0511106	0.472524	0.654692	746	765	656	532	567	613	9.2011	9.09079	8.46784	8.91991	7.88707	9.01913	8.88131	8.59583
ENSG00000272153	1	3785008	3785538	+	531	-3.86532	0.919921	0.398133	0.590148	3	2	0	0	1	1	0.314689	0.202129	0	0.172273	0	0.135282	0.123218	0.0861669
ENSG00000116198	1;1;1;1;1;1;1;1;1;1;1;1;1;1;1;1;1;1;1;1;1;1;1;1	3812081;3816149;3822776;3823424;3825758;3826370;3826708;3829266;3829692;3831046;3833671;3834925;3836495;3836915;3837292;3838964;3839608;3843109;3844907;3845289;3847475;3848608;3852295;3856889	3815517;3816458;3823241;3823562;3825866;3826436;3826744;3829373;3829997;3831224;3834035;3835092;3836692;3837136;3837519;3839119;3839776;3843323;3844983;3845351;3847704;3848781;3852421;3857214	-;-;-;-;-;-;-;-;-;-;-;-;-;-;-;-;-;-;-;-;-;-;-;-	7876	4.62424	0.0771118	0.385932	0.576946	445	507	412	398	333	327	3.14709	3.45459	3.0494	3.21703	3.38326	3.0372	2.71652	3.04566
ENSG00000169598	1;1;1;1;1;1;1;1;1;1	3857267;3858718;3860420;3865643;3866284;3867663;3869605;3872472;3873014;3883507	3857717;3858866;3860506;3866000;3866398;3868053;3869775;3872572;3873137;3885429	+;+;+;+;+;+;+;+;+;+	3870	5.19685	0.0769213	0.263316	0.454366	675	689	660	517	538	516	9.71511	9.55438	9.94159	9.73702	8.94411	9.98635	8.72387	9.21811
ENSG00000198912	1;1;1;1	3889125;3890569;3895295;3900172	3890073;3892996;3896183;3900293	-;-;-;-	4388	5.05335	0.228125	0.00150017	0.00979901	638	693	597	474	445	428	8.09858	8.47541	7.93105	8.16835	7.23218	7.28499	6.38186	6.96635
ENSG00000236423	1;1;1;1;1	3900372;3903965;3905231;3913692;3914395	3900631;3904036;3905532;3914290;3917225	+;+;+;+;+	4064	-2.93647	0.367878	0.687373	0.828474	5	2	1	4	1	0	0.0685285	0.0264101	0.014344	0.0364275	0.0658968	0.0176759	0	0.0278576
ENSG00000229280	1	4175528	4175899	-	372	-3.54794	-0.919883	0.394691	0.586637	0	0	3	3	1	1	0	0	0.470112	0.156704	0.539928	0.193105	0.175884	0.302972
ENSG00000131697	1;1;1;1;1;1;1;1;1;1;1;1;1;1;1;1;1;1;1;1;1;1;1;1;1;1;1;1;1;1;1	5862810;5867030;5867740;5873252;5874471;5874874;5875954;5876386;5876879;5879346;5880114;5886495;5887286;5888460;5890868;5904617;5905292;5905632;5907115;5909152;5927649;5933147;5947104;5948070;5952700;5961794;5967299;5969087;5978270;5986155;5992244	5866458;5867652;5868375;5873841;5874657;5875100;5876078;5876523;5877466;5879632;5882849;5886972;5887466;5888610;5891028;5904804;5905483;5905783;5907222;5909213;5927787;5933329;5947230;5948251;5952836;5961949;5967363;5969259;5978413;5986327;5992473	-;-;-;-;-;-;-;-;-;-;-;-;-;-;-;-;-;-;-;-;-;-;-;-;-;-;-;-;-;-;-	13168	2.17231	0.0905291	0.574464	0.738499	79	102	70	68	56	69	0.334166	0.415695	0.309885	0.353249	0.345738	0.305495	0.342846	0.33136
ENSG00000069424	1;1;1;1;1;1;1;1;1;1;1;1;1;1;1;1;1;1;1;1;1;1;1;1;1;1;1;1	5991466;5992363;5995863;6007439;6018635;6026013;6027297;6034283;6035917;6040517;6041168;6041831;6045921;6051511;6072755;6073733;6082195;6085204;6085740;6087467;6089008;6090389;6091263;6094400;6095323;6095530;6096256;6097269	5991556;5992788;5996084;6007660;6018835;6026445;6027459;6034794;6036048;6040645;6041762;6041872;6046183;6051754;6072798;6073847;6082274;6085249;6086363;6087511;6089051;6090475;6091307;6094485;6095443;6095625;6096756;6101193	+;+;+;+;+;+;+;+;+;+;+;+;+;+;+;+;+;+;+;+;+;+;+;+;+;+;+;+	9534	5.93957	0.849212	1.35705e-37	1.02195e-35	1299	1485	1458	654	614	662	7.58907	8.35883	8.91467	8.28752	4.59262	4.62625	4.54311	4.58732
ENSG00000116254	1;1;1;1;1;1;1;1;1;1;1;1;1;1;1;1;1;1;1;1;1;1;1;1;1;1;1;1;1;1;1;1;1;1;1;1;1;1;1;1;1;1;1;1	6101793;6106234;6106395;6106616;6109795;6110394;6111775;6112140;6112909;6113311;6121105;6121494;6123948;6124517;6125100;6125524;6125766;6126572;6127083;6128046;6128499;6128838;6130148;6131631;6134128;6134718;6135230;6136517;6136728;6142128;6142414;6143823;6144024;6146212;6146665;6148854;6149246;6151032;6152412;6154660;6155599;6159336;6168150;6179945	6105427;6106287;6106509;6106779;6109990;6110526;6111883;6112277;6112998;6113416;6121237;6121573;6124107;6124661;6125233;6125612;6125858;6126746;6127164;6128218;6128609;6129069;6130328;6131748;6134259;6134859;6135403;6136638;6136865;6142328;6142605;6143931;6144155;6146423;6146871;6149075;6149412;6151155;6152536;6154898;6155717;6159515;6168277;6180123	-;-;-;-;-;-;-;-;-;-;-;-;-;-;-;-;-;-;-;-;-;-;-;-;-;-;-;-;-;-;-;-;-;-;-;-;-;-;-;-;-;-;-;-	9890	-2.39091	-0.900575	0.171814	0.399594	3	2	2	5	4	2	0.0168958	0.0108524	0.0117884	0.0131789	0.0338479	0.0290536	0.0132313	0.0253776
ENSG00000116251	1;1;1;1;1;1;1;1	6181269;6185020;6192927;6197652;6200489;6203367;6208681;6209135	6181486;6186816;6193054;6199612;6200842;6203494;6208739;6209389	-;-;-;-;-;-;-;-	4900	8.08214	0.061414	0.253258	0.454366	4935	4891	5044	4089	3608	3999	56.0978	53.5668	60.007	56.5572	55.87	52.8939	53.3981	54.054
ENSG00000226944	1;1;1	6204840;6205206;6205754	6204982;6205413;6205780	-;-;-	378	0.230536	0.366184	0.2222	0.43553	17	29	25	17	17	11	2.50502	4.11718	3.85541	3.49254	3.01103	3.23067	1.90402	2.71524
ENSG00000158286	1;1;1;1;1;1;1;1;1;1;1;1;1;1;1	6205475;6206129;6206536;6207379;6208618;6209115;6209268;6209924;6210223;6210370;6211867;6212218;6212682;6218289;6219236	6206101;6206302;6206726;6208307;6209025;6209196;6209539;6209970;6210295;6211118;6212053;6212416;6213183;6218369;6221299	+;+;+;+;+;+;+;+;+;+;+;+;+;+;+	6585	1.98595	-0.414838	0.00730173	0.0382614	62	68	53	69	60	71	0.524434	0.554175	0.469184	0.515931	0.701538	0.654532	0.705461	0.687177
ENSG00000116237	1;1;1;1;1;1	6221193;6231902;6233474;6234405;6234886;6235717	6225262;6232119;6233643;6234511;6234974;6235972	-;-;-;-;-;-	4910	6.86172	0.0980005	0.0581681	0.197399	2085	2346	2043	1661	1584	1707	23.6526	25.6413	24.2555	24.5165	22.6488	23.1744	22.7469	22.8567
ENSG00000225077	1;1;1;1;1	6236240;6236966;6237245;6237771;6238221	6236336;6237150;6237345;6237848;6239444	+;+;+;+;+	1685	-0.514615	-0.923989	0.0297235	0.119542	8	8	10	18	5	18	0.264451	0.254791	0.345958	0.2884	0.715205	0.21316	0.698945	0.542436
ENSG00000158292	1;1;1;1;1;1	6247346;6250440;6251338;6253718;6254550;6260825	6250003;6250624;6251530;6254147;6255014;6260975	-;-;-;-;-;-	4082	-0.378826	0.676253	0.061073	0.205122	12	22	17	6	10	10	0.163743	0.28923	0.242772	0.231915	0.0984093	0.17598	0.160287	0.144892
ENSG00000097021	1;1;1;1;1;1;1;1;1;1;1;1;1;1	6264269;6281102;6282724;6294864;6318492;6327299;6333477;6339433;6349749;6352225;6358826;6360570;6385494;6393257	6264695;6281286;6282888;6295504;6318578;6327413;6333568;6339589;6349866;6352249;6359344;6360707;6385813;6394391	-;-;-;-;-;-;-;-;-;-;-;-;-;-	4124	4.30368	-0.407889	4.60444e-07	6.11383e-06	299	322	292	339	330	323	4.03838	4.19017	4.1275	4.11868	5.5035	5.74819	5.12453	5.45874
ENSG00000271746	1	6393555	6394391	+	837	-1.02416	-0.15723	0.743402	0.871351	11	5	9	5	5	13	0.732018	0.320582	0.626816	0.559805	0.399947	0.429121	1.01622	0.615096
ENSG00000069812	1;1;1;1;1	6412418;6415232;6419607;6419776;6424478	6413282;6419340;6419702;6419919;6424670	-;-;-;-;-	5407	-6.51889	-1.98318	0.211352	0.419435	0	0	0	0	0	1	0	0	0	0	0	0	0.0121008	0.0040336
ENSG00000187017	1;1;1;1;1;1;1;1;1;1;1;1;1;1;1;1;1	6424788;6428226;6440254;6440626;6440934;6444481;6445664;6448043;6448467;6448641;6450374;6451603;6457184;6457266;6457361;6459997;6461180	6425249;6428419;6440440;6440808;6441065;6444682;6445935;6448117;6448561;6449091;6450470;6452096;6457264;6457274;6457372;6460980;6461370	+;+;+;+;+;+;+;+;+;+;+;+;+;+;+;+;+	4121	-2.25507	2.25262	0.00158082	0.0102488	5	8	6	2	0	1	0.0675806	0.104179	0.0848734	0.0855444	0.0324926	0	0.015877	0.0161232
ENSG00000215788	1;1;1;1;1;1;1	6461151;6461994;6462319;6462629;6462863;6465088;6465440	6461762;6462174;6462607;6462666;6464719;6465272;6466195	-;-;-;-;-;-;-	3918	-2.49098	-0.767404	0.255078	0.454366	2	4	1	2	4	4	0.0284328	0.0547885	0.0148785	0.0326999	0.0341762	0.0733383	0.0667984	0.0581043
ENSG00000171680	1;1;1;1;1;1;1;1;1;1;1;1;1;1;1;1;1;1;1;1;1;1;1;1;1;1	6466092;6467825;6469042;6469335;6469544;6470236;6470506;6470735;6470990;6471758;6472527;6472986;6473251;6474013;6474451;6475462;6475931;6477529;6485324;6485836;6490445;6491637;6496493;6496959;6497320;6519445	6467572;6468586;6469241;6469450;6469676;6470355;6470643;6470884;6471637;6471808;6472622;6473174;6473454;6474164;6475138;6475522;6476036;6477658;6485469;6485954;6490580;6491700;6496696;6497096;6497390;6520061	-;-;-;-;-;-;-;-;-;-;-;-;-;-;-;-;-;-;-;-;-;-;-;-;-;-	6920	0.378094	-0.754629	0.00697008	0.0367009	17	23	12	26	26	20	0.136835	0.178368	0.101088	0.138763	0.25155	0.2699	0.189101	0.23685
ENSG00000162408	1;1;1;1;1;1;1;1;1;1;1;1	6521347;6526696;6528994;6531968;6532229;6533280;6541830;6544826;6545045;6549256;6550396;6554107	6526003;6526829;6529171;6532079;6532760;6533441;6541927;6545017;6545180;6549698;6550615;6554535	-;-;-;-;-;-;-;-;-;-;-;-	7293	6.15238	0.167371	0.00463969	0.0259093	1388	1443	1222	1047	904	1005	10.6008	10.6183	9.7676	10.3289	9.61166	8.90426	9.01634	9.17742
ENSG00000229519	1;1	6547905;6548448	6548133;6548619	+;+	401	-6.48571	-1.9846	0.211195	0.419435	0	0	0	1	0	0	0	0	0	0	0.16696	0	0	0.0556535
ENSG00000173662	1;1;1;1;1;1	6555181;6570909;6574631;6576415;6576950;6578653	6555564;6571215;6575392;6576627;6577070;6579757	+;+;+;+;+;+	2892	-6.75114	1.77669	0.27816	0.454366	1	0	0	0	0	0	0.01926	0	0	0.00642	0	0	0	0
ENSG00000204859	1;1;1;1;1;1	6580001;6580541;6582058;6585302;6587478;6588060	6580136;6581299;6582299;6587291;6587632;6589280	+;+;+;+;+;+	4503	3.18966	0.142919	0.193064	0.419435	175	179	161	117	130	135	2.16467	2.13327	2.08424	2.12739	1.73957	2.07385	1.96156	1.92499
ENSG00000162413	1;1;1;1;1;1	6590724;6599047;6599750;6601797;6603454;6614450	6595557;6599452;6599816;6603001;6603684;6614607	-;-;-;-;-;-	6901	3.96377	-0.0791067	0.378291	0.56833	277	263	276	248	211	248	2.23575	2.04521	2.33142	2.20412	2.40601	2.19637	2.35131	2.3179
ENSG00000116273	1;1;1;1	6613685;6616757;6619803;6621411	6614105;6616858;6620337;6624033	+;+;+;+	3681	4.04078	-0.313593	0.000237984	0.00191474	264	269	257	286	238	281	3.99478	3.92176	4.06996	3.9955	5.20185	4.64458	4.99472	4.94705
ENSG00000041988	1;1;1;1;1;1;1	6624866;6625150;6627763;6629643;6630288;6632370;6634020	6624954;6625292;6628691;6629724;6630353;6633565;6635586	+;+;+;+;+;+;+	4072	3.48965	-0.129967	0.249953	0.454366	180	197	199	157	187	172	2.46218	2.59629	2.84884	2.63577	2.58137	3.2989	2.7637	2.88132
ENSG00000007923	1;1;1;1;1;1;1;1;1;1;1;1;1;1;1;1;1;1;1	6634168;6636117;6637198;6637447;6639902;6644558;6645041;6645789;6651017;6651529;6652829;6653809;6654108;6667709;6668125;6670461;6678394;6680908;6701729	6635700;6636246;6637340;6638364;6640057;6644674;6645126;6645978;6651180;6651602;6652951;6654039;6654287;6667810;6668210;6670910;6678467;6681037;6701924	-;-;-;-;-;-;-;-;-;-;-;-;-;-;-;-;-;-;-	5083	6.07687	0.261275	1.76955e-06	2.14083e-05	1288	1396	1276	950	845	912	14.114	14.7387	14.6337	14.4955	12.513	11.9419	11.7394	12.0647
ENSG00000237436	1;1;1	6783892;6784149;6784658	6784045;6784223;6784843	-;-;-	415	-1.09216	0.654437	0.138837	0.342799	11	13	7	7	6	3	1.47638	1.68108	0.98327	1.38025	1.1293	1.03858	0.472981	0.880284
ENSG00000171735	1;1;1;1;1;1;1;1;1;1;1;1;1;1;1;1;1;1;1;1;1;1;1;1;1;1;1;1;1;1	6785324;6806983;6820181;6825092;6853048;6871757;6874056;6886240;6887654;7091304;7249491;7467830;7640400;7661726;7663353;7670911;7677599;7732448;7736344;7736931;7737255;7737959;7744835;7745845;7747710;7749771;7751199;7752459;7755638;7766459	6785575;6807088;6820250;6825210;6853189;6872053;6874423;6886346;6888201;7091371;7249626;7467901;7640553;7661866;7665199;7671037;7677733;7732599;7736540;7737009;7737570;7738482;7745022;7746091;7747781;7749791;7751392;7752533;7755668;7769706	+;+;+;+;+;+;+;+;+;+;+;+;+;+;+;+;+;+;+;+;+;+;+;+;+;+;+;+;+;+	10033	4.91617	0.0940527	0.180536	0.415207	565	607	507	431	411	446	3.1367	3.24677	2.94578	3.10975	2.8761	2.9427	2.90854	2.90911
ENSG00000227950	1	6834333	6834618	-	286	-4.07998	0.635218	0.591666	0.753673	0	2	2	0	0	2	0	0.375282	0.407649	0.260977	0	0	0.457545	0.152515
ENSG00000207056	1	7219360	7219524	+	165	-6.68547	1.77927	0.277831	0.454366	0	0	1	0	0	0	0	0	0.353296	0.117765	0	0	0	0
ENSG00000237402	1;1	7368942;7370081	7369116;7370270	+;+	365	-5.48571	-2.78904	0.0795019	0.236437	0	0	0	2	0	0	0	0	0	0	0.366855	0	0	0.122285
ENSG00000270171	1	7693124	7694844	-	1721	-4.19347	-1.90631	0.108856	0.299515	0	0	1	1	1	2	0	0	0.0338721	0.0112907	0.0389024	0.0417402	0.076036	0.0522262
ENSG00000269978	1	7700704	7700970	-	267	-3.11595	-1.00687	0.2806	0.456853	2	0	2	4	0	3	0.417228	0	0.436658	0.284629	1.00301	0	0.735157	0.57939
ENSG00000049245	1;1;1;1;1;1	7771269;7772707;7773442;7777097;7778118;7779626	7771385;7773198;7773511;7777318;7778169;7781432	+;+;+;+;+;+	2760	5.6297	0.371296	1.44813e-08	2.34659e-07	956	1063	984	639	644	617	19.2932	20.6689	20.783	20.2484	15.5006	16.7615	14.6267	15.6296
ENSG00000269925	1	7776383	7776775	+	393	-1.70174	0.558708	0.346298	0.533558	6	10	4	1	3	7	0.850381	1.36553	0.593322	0.936411	0.170359	0.548358	1.1654	0.62804
ENSG00000049246	1;1;1;1;1;1;1;1;1;1;1;1;1;1;1;1;1;1;1;1;1;1;1;1	7784320;7784429;7784654;7785441;7786721;7787198;7787322;7793957;7798525;7801113;7803047;7803692;7808893;7809893;7810438;7819285;7820115;7820467;7826480;7827118;7829834;7835762;7836808;7842672	7784376;7784468;7785005;7785586;7786836;7787246;7788570;7794008;7798673;7801191;7803153;7803958;7808998;7810347;7810588;7819420;7820239;7820640;7826710;7827815;7830161;7835945;7837149;7845177	+;+;+;+;+;+;+;+;+;+;+;+;+;+;+;+;+;+;+;+;+;+;+;+	8099	4.8912	-0.176812	0.0342085	0.129684	470	584	448	493	435	461	3.23237	3.86968	3.22455	3.4422	4.07543	3.85828	3.72426	3.88599
ENSG00000236266	1;1;1	7810242;7811489;7827104	7810716;7811604;7827342	-;-;-	830	-0.0936583	0.0875091	0.797057	0.909773	11	24	17	16	14	10	0.738192	1.55177	1.19397	1.16131	1.29062	1.21167	0.788301	1.09687
ENSG00000049247	1;1;1;1;1;1;1	7843083;7846692;7847614;7849640;7850812;7852901;7853307	7843950;7846766;7847882;7849683;7850922;7853118;7853512	-;-;-;-;-;-;-	1791	-2.9161	0.368879	0.632094	0.790342	2	2	4	2	2	1	0.0621998	0.0599278	0.130193	0.0841068	0.0747639	0.0802176	0.0365321	0.0638379
ENSG00000049249	1;1;1;1;1;1;1;1;1;1;1	7915894;7921800;7933127;7935013;7936460;7937690;7938193;7938721;7939895;7940784;7943139	7920923;7922021;7933296;7935143;7936563;7937756;7938330;7938828;7940078;7940933;7943165	-;-;-;-;-;-;-;-;-;-;-	6331	-3.60843	-0.263249	0.784663	0.90038	3	1	0	2	1	1	0.0263939	0.0084766	0	0.0116235	0.0211502	0.0113465	0.0103347	0.0142772
ENSG00000116288	1;1;1;1;1;1;1;1;1;1;1	7954291;7961663;7961894;7962763;7965324;7969085;7969345;7970894;7971629;7977652;7984864	7954323;7961793;7962101;7962875;7965425;7969148;7969404;7971521;7971957;7977738;7985505	+;+;+;+;+;+;+;+;+;+;+	2397	8.14291	-0.0200673	0.697106	0.831625	4775	5357	4969	4166	4091	4280	110.958	119.935	120.844	117.246	116.361	122.602	116.828	118.597
ENSG00000116285	1;1;1;1	8004404;8011719;8015495;8026158	8004558;8015400;8015692;8026308	-;-;-;-	4186	1.02732	0.617312	0.00922585	0.0463203	35	50	48	29	17	25	0.465719	0.64101	0.668444	0.591724	0.463828	0.291733	0.390761	0.382107
ENSG00000232848	1;1	8057245;8058361	8057941;8058463	-;-	800	-1.55564	0.75867	0.132027	0.329375	8	9	6	3	6	2	0.556999	0.603735	0.437204	0.532646	0.251067	0.538762	0.163572	0.3178
ENSG00000142599	1;1;1;1;1;1;1;1;1;1;1;1;1;1;1;1;1;1;1;1;1;1;1;1;1;1;1;1;1;1;1;1;1	8352397;8355419;8356100;8358196;8359764;8360112;8361763;8362683;8363710;8364746;8365812;8422727;8423167;8423561;8424015;8424788;8464970;8495063;8497405;8508627;8519710;8525759;8541214;8556475;8557418;8590785;8614561;8624310;8655973;8703055;8753431;8792404;8817160	8355120;8355599;8356246;8358916;8359986;8361490;8361876;8362844;8364255;8364838;8365974;8422807;8423419;8423666;8424234;8425212;8466023;8495162;8497529;8508675;8519792;8526039;8541318;8556571;8557523;8590841;8614686;8624380;8656441;8703219;8753838;8792588;8817643	-;-;-;-;-;-;-;-;-;-;-;-;-;-;-;-;-;-;-;-;-;-;-;-;-;-;-;-;-;-;-;-;-	11503	3.42247	-0.267715	0.0141201	0.0661592	195	164	164	169	170	177	0.944231	0.765115	0.831105	0.846817	0.983634	1.06163	1.00677	1.01735
ENSG00000232912	1;1;1;1;1	8424645;8425638;8428482;8429827;8434633	8424701;8425754;8428588;8430041;8434838	+;+;+;+;+	702	-6.48571	-1.9846	0.211195	0.419435	0	0	0	1	0	0	0	0	0	0	0.0953719	0	0	0.0317906
ENSG00000221083	1	8511795	8511919	-	125	-5.63035	-0.206698	0.891671	0.933224	1	0	0	0	0	1	0.4456	0	0	0.148533	0	0	0.523432	0.174477
ENSG00000234619	1	8750430	8751087	+	658	0.631254	0.265671	0.27506	0.454366	31	27	33	23	16	23	2.62416	2.20207	2.92355	2.58326	2.34024	1.74675	2.28703	2.12467
ENSG00000224315	1	8786211	8786913	-	703	-1.28802	-0.52134	0.383659	0.574237	3	10	5	3	13	5	0.237695	0.763376	0.414608	0.471893	0.285709	1.32838	0.465356	0.693149
ENSG00000222511	1	8796571	8796673	-	103	-3.99423	-0.255501	0.807605	0.916063	1	0	2	1	1	1	0.540776	0	1.13192	0.557565	0.650011	0.697426	0.635233	0.66089
ENSG00000228423	1;1	8805860;8806779	8805939;8807051	-;-	353	-3.02506	-0.27061	0.730515	0.860431	1	4	1	2	2	2	0.15779	0.608106	0.165138	0.310345	0.379326	0.406997	0.370703	0.385675
ENSG00000229716	1	8831007	8831375	+	369	-6.75114	1.77669	0.27816	0.454366	1	0	0	0	0	0	0.150948	0	0	0.0503161	0	0	0	0
ENSG00000074800	1;1;1;1;1;1;1;1;1;1;1;1;1;1	8861002;8862887;8863235;8863891;8865285;8866279;8867117;8867988;8870172;8870452;8871352;8874824;8878215;8878580	8861429;8862945;8863343;8864092;8865482;8866501;8867250;8868057;8870408;8871297;8871986;8874917;8878267;8879249	-;-;-;-;-;-;-;-;-;-;-;-;-;-	3958	10.7758	-0.00621242	0.91017	0.943881	31001	33141	30010	24904	25532	26944	436.269	449.349	441.991	442.536	421.261	463.388	445.407	443.352
ENSG00000274258	1	8866502	8866590	-	89	-4.53732	-1.52732	0.241433	0.454366	1	0	0	0	1	2	0.625842	0	0	0.208614	0	0.807134	1.47031	0.759149
ENSG00000236269	1;1	8875788;8877508	8876031;8878007	-;-	744	-0.52718	-0.497003	0.169503	0.395969	10	11	10	9	10	17	0.748655	0.793439	0.78352	0.775205	0.809892	0.965523	1.49502	1.09014
ENSG00000230679	1;1	8878835;8879565	8878960;8879894	+;+	456	-1.69805	1.20186	0.0311496	0.124283	8	6	9	1	5	2	0.977192	0.706123	1.15054	0.944617	0.146823	0.787663	0.286969	0.407152
ENSG00000238249	1	8893409	8894151	+	743	-4.23003	-0.755672	0.507261	0.687403	1	0	1	2	1	0	0.0749663	0	0.0784574	0.0511412	0.180218	0.0966822	0	0.0923002
ENSG00000232208	1	8907393	8907744	-	352	-4.97578	-1.00915	0.467261	0.64971	0	0	1	1	0	1	0	0	0.165608	0.0552025	0.190202	0	0.185878	0.12536
ENSG00000131686	1;1;1;1;1;1;1;1;1;1	8945867;8949263;8951423;8957137;8958910;8962587;8967659;8970867;8974347;8974622	8945965;8949442;8952651;8957285;8959002;8962656;8967816;8970981;8974444;8975092	+;+;+;+;+;+;+;+;+;+	2662	-5.58214	-0.205622	0.892084	0.933224	0	0	1	1	0	0	0	0	0.0218985	0.00729951	0.0251507	0	0	0.00838356
ENSG00000197241	1;1;1;1;1;1;1;1;1;1;1;1	9003300;9004752;9007310;9010143;9013525;9014681;9015117;9018223;9019209;9022918;9024976;9026295	9003518;9004879;9007385;9010244;9013635;9014868;9015242;9018375;9019333;9023078;9025074;9026345	-;-;-;-;-;-;-;-;-;-;-;-	1539	-5.63035	-0.206698	0.891671	0.933224	1	0	0	0	0	1	0.0361923	0	0	0.0120641	0	0	0.042514	0.0141713
ENSG00000142583	1;1;1;1;1;1;1;1;1;1;1;1;1;1;1;1	9035107;9037897;9038431;9038828;9039552;9040064;9047610;9057448;9058152;9069504;9071673;9072049;9072304;9073076;9085014;9088372	9037789;9038024;9038506;9038929;9039987;9041937;9047734;9057608;9058250;9069851;9071727;9072265;9072385;9073122;9085166;9088478	-;-;-;-;-;-;-;-;-;-;-;-;-;-;-;-	6693	0.885033	1.03499	3.79279e-05	0.000362168	38	44	51	14	22	17	0.316241	0.352798	0.444194	0.371077	0.140044	0.236123	0.166188	0.180785
ENSG00000180758	1;1;1;1	9100305;9105486;9111169;9128645	9104634;9105680;9111489;9129170	-;-;-;-	5372	2.40986	0.437152	0.00156832	0.0101802	115	113	101	60	65	74	1.19239	1.12885	1.09599	1.13908	0.747779	0.869186	0.901293	0.839419
ENSG00000049239	1;1;1;1;1;1	9234775;9239844;9244925;9246966;9262059;9263509	9235066;9240018;9245561;9247083;9262328;9271337	+;+;+;+;+;+	9321	4.42513	0.610377	1.5299e-10	3.00553e-09	420	477	498	272	217	261	2.50981	2.74631	3.11451	2.79021	1.95373	1.67237	1.8321	1.8194
ENSG00000171621	1;1;1;1;1	9292880;9294528;9351431;9355707;9367448	9293071;9294594;9351610;9356585;9369532	+;+;+;+;+	3403	2.2058	1.66687	4.37285e-19	1.60014e-17	123	111	142	28	32	37	2.01325	1.75047	2.43248	2.0654	0.550876	0.675497	0.711394	0.645922
ENSG00000171612	1;1;1;1;1;1;1	9539482;9553626;9567284;9570258;9573346;9579954;9582299	9539747;9553805;9567361;9570358;9573412;9580234;9585179	+;+;+;+;+;+;+	3854	4.93199	0.0649615	0.407161	0.600359	521	612	548	452	379	487	7.52975	8.52185	8.2888	8.11347	7.85208	7.0642	8.26775	7.72801
ENSG00000231181	1	9576427	9576985	+	559	-2.18608	0.233535	0.735028	0.864362	2	8	3	5	1	3	0.199284	0.768019	0.312847	0.426717	0.598847	0.128506	0.35114	0.359498
ENSG00000188807	1;1;1;1;1;1;1;1;1;1;1;1;1	9588922;9595890;9596859;9598449;9601105;9602069;9606214;9607557;9609840;9610506;9611015;9611753;9612986	9589043;9596010;9597053;9598625;9601454;9604954;9606638;9607789;9609911;9610805;9611073;9611890;9614873	+;+;+;+;+;+;+;+;+;+;+;+;+	6966	2.52644	0.10703	0.424191	0.615094	102	118	102	90	69	86	0.815589	0.90906	0.853571	0.859407	0.865001	0.711543	0.807765	0.79477
ENSG00000171608	1;1;1;1;1;1;1;1;1;1;1;1;1;1;1;1;1;1;1;1;1;1;1;1;1;1;1	9651732;9688176;9691467;9691675;9710198;9710424;9715541;9715849;9716276;9716959;9717537;9718694;9719921;9720112;9720434;9720742;9721125;9721444;9721761;9721975;9722244;9722528;9723125;9723969;9724276;9724804;9726909	9651802;9688313;9691571;9691946;9710280;9710596;9715769;9716163;9716619;9717108;9717626;9718915;9720017;9720242;9720661;9720909;9721248;9721587;9721860;9722153;9722356;9722606;9723292;9724092;9724421;9724936;9729114	+;+;+;+;+;+;+;+;+;+;+;+;+;+;+;+;+;+;+;+;+;+;+;+;+;+;+	6332	6.7354	0.283758	7.98199e-08	1.16998e-06	2138	2078	2072	1432	1360	1442	18.8071	17.6116	19.0753	18.498	15.1412	15.4288	14.9003	15.1568
ENSG00000179840	1;1	9652610;9654198	9654043;9654586	-;-	1823	-2.9825	-0.276629	0.748516	0.874555	1	2	3	2	4	0	0.030554	0.0588759	0.0959307	0.0617869	0.0734516	0.157619	0	0.0770236
ENSG00000231789	1;1;1	9672426;9680712;9687335	9672719;9681135;9687555	-;-;-	939	0.84169	-1.10635	8.77122e-07	1.11571e-05	21	22	18	37	36	35	1.24569	1.25734	1.11745	1.20683	2.63812	2.75405	2.43878	2.61032
ENSG00000171603	1;1;1;1;1;1;1;1;1;1;1;1;1;1;1;1;1;1;1	9729026;9731122;9731761;9733401;9733972;9734948;9735467;9735885;9737498;9741094;9743884;9744395;9749461;9749764;9751473;9755114;9756481;9773272;9823643	9730705;9731390;9731896;9733546;9734142;9735174;9735615;9736042;9737554;9741256;9744005;9744643;9749646;9750167;9751681;9755309;9756510;9773394;9824526	-;-;-;-;-;-;-;-;-;-;-;-;-;-;-;-;-;-;-	5559	5.86719	-0.0498904	0.475282	0.656443	1137	1042	909	894	843	880	11.3925	10.0592	9.53213	10.328	10.7671	10.8935	10.3575	10.6727
ENSG00000178585	1;1;1;1;1;1;1;1	9848276;9871187;9871969;9877905;9878140;9883705;9893009;9910095	9850776;9871277;9872088;9877989;9878176;9883738;9893237;9910336	-;-;-;-;-;-;-;-	3339	4.96801	0.194673	0.00379686	0.0218202	582	643	573	447	402	438	9.70871	10.3345	10.0037	10.0156	8.96291	8.64859	8.58278	8.73142
ENSG00000223989	1;1;1	9848318;9849369;9849986	9848466;9849474;9850154	+;+;+	424	-5.71794	2.55154	0.127616	0.322152	1	0	1	0	0	0	0.131368	0	0.137486	0.0896178	0	0	0	0
ENSG00000162441	1;1;1;1;1;1;1;1;1;1	9922113;9928939;9931891;9932803;9934762;9935492;9936519;9942624;9943249;9943349	9922358;9930457;9932180;9932898;9934860;9935627;9936627;9942782;9943329;9943407	-;-;-;-;-;-;-;-;-;-	2794	5.89314	0.224068	8.69884e-05	0.000772001	1141	1225	1080	808	795	812	22.7465	23.529	22.5331	22.9362	19.3617	20.4398	19.0152	19.6055
ENSG00000228150	1;1	9942923;9949638	9943025;9949974	+;+	440	-3.83412	0.923588	0.371562	0.560814	2	2	1	0	2	0	0.253182	0.243933	0.132486	0.209867	0	0.326522	0	0.108841
ENSG00000173614	1;1;1;1;1;1	9943428;9972018;9975592;9981031;9981256;9982301	9943515;9972503;9975775;9981170;9981766;9985501	+;+;+;+;+;+	4610	5.15181	0.326017	4.48345e-06	5.10633e-05	678	781	671	451	429	512	8.19188	9.09168	8.48486	8.58947	6.54988	6.68485	7.26673	6.83382
ENSG00000202415	1	9947318	9947636	+	319	-2.44001	2.02144	0.0147668	0.067654	6	2	8	1	0	2	1.04765	0.33646	1.46192	0.948674	0.209878	0	0.410213	0.206697
ENSG00000265521	1	9967381	9967458	+	78	-5.65479	-0.209508	0.89059	0.933224	0	1	0	0	0	1	0	0.688017	0	0.229339	0	0	0.838833	0.279611
ENSG00000162444	1;1;1;1;1	9997206;10004093;10007570;10008173;10015782	9997331;10004307;10007748;10008274;10016020	+;+;+;+;+	861	-5.59978	-0.204308	0.892589	0.933224	0	0	1	0	0	1	0	0	0.0677048	0.0225683	0	0	0.0759919	0.0253306
ENSG00000130939	1;1;1;1;1;1;1;1;1;1;1;1;1;1;1;1;1;1;1;1;1;1;1;1;1;1;1;1;1;1;1;1	10032832;10072028;10072454;10095461;10100861;10102948;10105516;10106197;10107331;10117459;10119513;10121962;10126794;10128339;10130500;10130715;10132369;10134988;10137067;10144940;10146963;10149184;10151326;10158354;10161142;10166244;10168136;10170956;10178644;10179016;10179416;10179895	10033694;10072214;10073118;10095596;10101195;10103185;10105744;10106583;10107374;10117600;10119613;10122076;10126877;10129448;10130616;10130813;10132482;10135186;10137205;10145599;10147090;10149282;10151561;10158482;10161286;10166342;10168270;10171329;10178818;10179167;10179562;10181239	+;+;+;+;+;+;+;+;+;+;+;+;+;+;+;+;+;+;+;+;+;+;+;+;+;+;+;+;+;+;+;+	9128	6.44602	0.186787	0.000420236	0.00317848	1716	1684	1593	1194	1124	1278	10.4712	9.90058	10.1733	10.1817	8.75763	8.84558	9.16063	8.92128
ENSG00000233623	1;1	10058671;10059242	10058943;10059648	+;+	680	-3.11692	1.86771	0.0372576	0.138803	2	4	4	1	0	1	0.163823	0.315679	0.342905	0.274136	0.0984575	0	0.0962191	0.0648922
ENSG00000201746	1	10163268	10163374	+	107	-3.95647	-1.13458	0.293623	0.471166	0	1	1	0	2	2	0	0.501545	0.544803	0.348783	0	1.34271	1.22297	0.855227
ENSG00000054523	1;1;1;1;1;1;1;1;1;1;1;1;1;1;1;1;1;1;1;1;1;1;1;1;1;1;1;1;1;1;1;1;1;1;1;1;1;1;1;1;1;1;1;1;1;1;1;1;1;1;1;1	10210805;10211616;10230764;10232250;10256247;10258493;10261905;10267380;10268152;10271502;10272241;10273014;10275428;10276321;10277986;10278558;10282322;10291082;10292047;10295086;10295660;10296582;10296897;10297174;10303163;10320043;10321709;10323884;10324758;10326111;10334520;10336657;10337074;10337371;10339769;10342050;10343232;10344775;10345621;10347761;10348649;10352631;10360929;10361692;103…	10210878;10211738;10230997;10232434;10256323;10258672;10261970;10267558;10268263;10271579;10272306;10273031;10275503;10276399;10278128;10279138;10282533;10291161;10292334;10295165;10295766;10296665;10297077;10297246;10308597;10320136;10321857;10324062;10324895;10326359;10334638;10336742;10337203;10337533;10339859;10342168;10343287;10344917;10345953;10347827;10348733;10352736;10361043;10361825;103…	+;+;+;+;+;+;+;+;+;+;+;+;+;+;+;+;+;+;+;+;+;+;+;+;+;+;+;+;+;+;+;+;+;+;+;+;+;+;+;+;+;+;+;+;+;+;+;+;+;+;+;+	17693	6.89189	-0.335072	2.27316e-08	3.59383e-07	2037	1949	1671	2003	1802	2041	6.41275	5.91159	5.50551	5.94329	7.57944	7.31626	7.54765	7.48112
ENSG00000264881	1	10227718	10227803	+	86	-5.61233	-0.208012	0.891166	0.933224	1	0	0	1	0	0	0.647674	0	0	0.215891	0.778501	0	0	0.2595
ENSG00000199562	1	10298966	10299072	+	107	-5.65479	-0.209508	0.89059	0.933224	0	1	0	0	0	1	0	0.501545	0	0.167182	0	0	0.611486	0.203829
ENSG00000142657	1;1;1;1;1;1;1;1;1;1;1;1;1;1	10398592;10399044;10399498;10400376;10403071;10404161;10408071;10411418;10412834;10415292;10416987;10417376;10418812;10419417	10398751;10399125;10400008;10400572;10403136;10404279;10408140;10411552;10413251;10415392;10417117;10417509;10418925;10420144	+;+;+;+;+;+;+;+;+;+;+;+;+;+	2966	8.04234	-0.0628436	0.214567	0.424599	4495	4995	4395	3895	3730	4255	84.4138	90.3771	86.3795	87.0568	87.9213	90.3386	93.8639	90.7079
ENSG00000271989	1	10429881	10430677	-	797	-3.76474	-0.633594	0.521418	0.69894	0	1	2	2	1	1	0	0.0673342	0.146283	0.0712058	0.168008	0.0901316	0.0820941	0.113411
ENSG00000251503	1;1;1;1;1;1;1	10430102;10430747;10433842;10434657;10440347;10442265;10451377	10430568;10431401;10433965;10434690;10440413;10442441;10452153	+;+;+;+;+;+;+	2301	-4.6165	-0.247575	0.845481	0.929547	0	2	0	0	1	1	0	0.0466453	0	0.0155484	0	0.031219	0.028435	0.0198847
ENSG00000175279	1;1;1;1;1;1	10430443;10430783;10433842;10434657;10440123;10442265	10430568;10431401;10433965;10434690;10440413;10442809	+;+;+;+;+;+	1739	1.69982	0.0315963	0.870213	0.933224	46	69	62	47	39	56	1.47337	2.12933	2.07833	1.89368	1.80949	1.61102	2.10697	1.84249
ENSG00000241563	1;1	10449719;10451377	10450322;10451902	+;+	1130	-3.12663	-0.515181	0.527937	0.703617	2	2	1	3	2	1	0.098584	0.0949829	0.0515875	0.0817181	0.177746	0.127141	0.0579018	0.12093
ENSG00000160049	1;1;1;1;1;1	10456522;10462468;10463431;10467190;10469177;10472323	10461702;10463209;10463620;10467332;10469338;10472526	-;-;-;-;-;-	6622	6.62069	0.17164	0.0012197	0.0081725	1947	1899	1762	1389	1317	1372	16.3769	15.3897	15.511	15.7592	14.0434	14.2867	13.5561	13.9621
ENSG00000203469	1;1	10458555;10459090	10458772;10459338	+;+	467	-3.33344	0.863633	0.330754	0.516123	3	2	2	1	1	1	0.357815	0.22983	0.249653	0.279099	0.143364	0.153822	0.140105	0.145764
ENSG00000142655	1;1;1;1;1;1;1;1;1;1;1;1	10472288;10474887;10495274;10517028;10535888;10536213;10599238;10618332;10623019;10624340;10627272;10629531	10472580;10475002;10495321;10517131;10536060;10536572;10599366;10618417;10623286;10624437;10627363;10630758	+;+;+;+;+;+;+;+;+;+;+;+	2995	3.99805	-0.307466	0.00190302	0.0120394	251	291	227	259	272	247	4.66801	5.21423	4.41827	4.76684	5.78976	6.5239	5.39598	5.90322
ENSG00000243267	1	10616836	10617115	+	280	-4.472	3.6962	0.0284001	0.115591	1	4	0	0	0	0	0.198928	0.766648	0	0.321859	0	0	0	0
ENSG00000130940	1;1;1;1;1;1;1;1;1;1;1;1;1;1;1;1;1;1;1;1;1;1;1;1	10636604;10642082;10642859;10643160;10644917;10646128;10647213;10649070;10649283;10650484;10650941;10652984;10654419;10655649;10656646;10658007;10659702;10665083;10693874;10694297;10704196;10705492;10760701;10796564	10640059;10642322;10643000;10643311;10645088;10646326;10648139;10649192;10649437;10650755;10651100;10654218;10654591;10655813;10656736;10658576;10661398;10665571;10693912;10694479;10704562;10705575;10760857;10796650	-;-;-;-;-;-;-;-;-;-;-;-;-;-;-;-;-;-;-;-;-;-;-;-	11336	3.00531	-0.165746	0.16779	0.393548	147	135	125	114	127	133	0.722291	0.639099	0.642796	0.668062	0.673291	0.804784	0.767648	0.748574
ENSG00000272078	1;1	10639241;10647248	10640077;10654333	+;+	7923	-3.64379	0.416717	0.685546	0.828474	0	2	3	1	0	2	0	0.0135467	0.0220727	0.0118731	0.00845022	0	0.0165162	0.00832215
ENSG00000175262	1;1;1;1;1;1;1;1;1;1;1;1	10946471;10947643;10954019;10954990;10957023;10957585;10958714;10964128;10966358;10969970;10976156;10982012	10946741;10949814;10954142;10955186;10957107;10957753;10958752;10964271;10966482;10970089;10976256;10982037	-;-;-;-;-;-;-;-;-;-;-;-	3573	-3.4136	-0.559895	0.538407	0.712215	2	0	2	1	1	3	0.0311782	0	0.0326302	0.0212695	0.0187381	0.0201049	0.0549362	0.0312597
ENSG00000120948	1;1;1;1;1;1;1;1;1	11012344;11013716;11015524;11016123;11016844;11018374;11018733;11020429;11022124	11012743;11013965;11015646;11016254;11017007;11018453;11019186;11020599;11026420	+;+;+;+;+;+;+;+;+	6071	5.38309	0.0641874	0.332751	0.518434	771	840	687	604	577	618	7.07374	7.42528	6.59659	7.03187	6.66092	6.82733	6.66037	6.71621
ENSG00000009724	1;1;1;1;1;1;1;1;1;1	11026523;11030176;11030748;11034828;11037693;11042875;11043339;11044798;11046891;11047203	11027648;11030250;11030882;11034906;11037811;11043198;11043535;11046733;11047119;11047233	-;-;-;-;-;-;-;-;-;-	4251	-3.6533	0.410762	0.669195	0.822301	3	1	1	1	0	2	0.0393084	0.0126242	0.013713	0.0218818	0.0157495	0	0.0307829	0.0155108
ENSG00000271895	1	11029659	11030528	+	870	-0.116254	0.189578	0.570379	0.735093	15	22	16	7	14	17	0.960344	1.35706	1.07207	1.12982	0.538687	1.15596	1.2785	0.99105
ENSG00000116649	1;1;1;1;1;1;1	11054584;11055781;11056011;11056604;11058710;11059225;11059777	11055204;11055926;11056094;11056757;11058892;11059686;11060024	-;-;-;-;-;-;-	1898	3.90673	-0.101958	0.320137	0.505031	234	267	276	214	238	231	6.86712	7.54934	8.47688	7.63111	7.54875	9.00775	7.96317	8.17322
ENSG00000171824	1;1;1;1;1;1;1;1;1;1;1;1;1;1;1;1;1;1;1;1;1;1;1	11066618;11068008;11068645;11069559;11070900;11073934;11074231;11076842;11079711;11080499;11081082;11082534;11082688;11087448;11087800;11088123;11090554;11091014;11091493;11095416;11095758;11098020;11099721	11066748;11068084;11068924;11069730;11073026;11074008;11074326;11077651;11079822;11080912;11081238;11082623;11082878;11087591;11087910;11088198;11090668;11091179;11091597;11095547;11095881;11098156;11099881	-;-;-;-;-;-;-;-;-;-;-;-;-;-;-;-;-;-;-;-;-;-;-	6003	7.41377	0.0615955	0.20471	0.419435	3035	3308	3028	2432	2354	2569	28.1608	29.5727	29.4043	29.0459	27.124	28.1691	28.0005	27.7645
ENSG00000226849	1;1	11068471;11070659	11068713;11073097	+;+	2682	-0.524362	-0.32676	0.366635	0.555854	14	8	11	13	12	9	0.290753	0.160076	0.239087	0.229972	0.324521	0.321409	0.21956	0.288497
ENSG00000230337	1;1	11099675;11101801	11099910;11102100	+;+	536	-1.29609	0.437816	0.408562	0.602098	12	5	8	5	8	2	1.24701	0.50061	0.870058	0.87256	0.624544	1.07216	0.244138	0.646948
ENSG00000198793	1;1;1;1;1;1;1;1;1;1;1;1;1;1;1;1;1;1;1;1;1;1;1;1;1;1;1;1;1;1;1;1;1;1;1;1;1;1;1;1;1;1;1;1;1;1;1;1;1;1;1;1;1;1;1;1;1;1	11106535;11108181;11109290;11109649;11111514;11112852;11114318;11114813;11115396;11117004;11121246;11121979;11124498;11126622;11127010;11127624;11128004;11128454;11128855;11129738;11130529;11131594;11134351;11138954;11139533;11144648;11146676;11150126;11157152;11167442;11199258;11199541;11204561;11209312;11210814;11212312;11212796;11213399;11216148;11228668;11230925;11231300;11232436;11233398;112…	11107500;11108286;11109370;11109729;11111753;11112917;11114629;11114887;11115663;11117086;11121368;11122126;11124633;11126796;11127144;11127806;11128126;11128552;11128951;11129838;11131558;11133197;11134466;11139435;11139660;11145045;11146791;11150226;11157291;11167517;11199403;11199703;11204703;11209458;11210906;11212474;11212908;11213566;11216234;11228918;11231054;11231434;11232528;11233487;112…	-;-;-;-;-;-;-;-;-;-;-;-;-;-;-;-;-;-;-;-;-;-;-;-;-;-;-;-;-;-;-;-;-;-;-;-;-;-;-;-;-;-;-;-;-;-;-;-;-;-;-;-;-;-;-;-;-;-	12119	6.79368	0.0631612	0.295133	0.473078	2070	2253	1788	1583	1520	1682	9.51389	9.97674	8.6005	9.36371	8.74524	9.00974	9.08091	8.9453
ENSG00000225602	1;1;1;1;1	11143898;11144424;11144667;11145153;11149270	11143987;11144481;11144886;11145279;11149537	+;+;+;+;+	763	-4.48793	-1.53007	0.240685	0.454366	0	0	1	0	2	1	0	0	0.0764009	0.025467	0	0.188296	0.0857523	0.0913494
ENSG00000171819	1;1;1;1;1	11189341;11192270;11193580;11194461;11194854	11189955;11192370;11193774;11194659;11195981	+;+;+;+;+	2238	-6.80483	1.77365	0.278548	0.454366	0	1	0	0	0	0	0	0.0239792	0	0.00799305	0	0	0	0
ENSG00000120942	1;1;1;1;1	11273206;11285644;11292049;11293467;11294873	11274060;11288434;11292147;11293626;11296049	+;+;+;+;+	5082	4.49986	0.0683254	0.390995	0.582614	398	426	421	307	320	346	4.36218	4.49851	4.82915	4.56328	4.04447	4.52325	4.45463	4.34078
ENSG00000238199	1;1	11278616;11279168	11278868;11279351	-;-	437	-3.42487	4.6587	0.000545752	0.00400834	4	3	3	0	0	0	0.509839	0.368412	0.400187	0.426146	0	0	0	0
ENSG00000204624	1;1;1;1;1;1;1;1;1;1;1;1;1;1;1;1;1;1;1;1;1;1;1	11479166;11481258;11500990;11502678;11514390;11515369;11516001;11517463;11519355;11519719;11520687;11523942;11525176;11526651;11529556;11529787;11530907;11531565;11533676;11534381;11535011;11535478;11536324	11479372;11481960;11502088;11502897;11514526;11515503;11516161;11517602;11519503;11519880;11520848;11524055;11525312;11526835;11529686;11529959;11531033;11531710;11533827;11534540;11535124;11535644;11537584	+;+;+;+;+;+;+;+;+;+;+;+;+;+;+;+;+;+;+;+;+;+;+	6142	-0.316719	-0.545052	0.0966441	0.274065	9	12	14	12	14	16	0.0816183	0.104849	0.132874	0.106447	0.130806	0.16374	0.170444	0.154997
ENSG00000235643	1;1;1	11609531;11611843;11612790	11610113;11611978;11613355	+;+;+	1285	-3.78264	-0.624573	0.565296	0.731405	2	0	1	3	0	1	0.0866925	0	0.0453649	0.0440191	0.156306	0	0.0509175	0.0690745
ENSG00000116661	1;1;1;1;1;1;1;1	11648367;11649087;11649528;11650466;11653391;11654031;11654319;11655640	11648828;11649225;11650074;11650834;11653529;11654197;11654682;11655785	-;-;-;-;-;-;-;-	2333	-6.80483	1.77365	0.278548	0.454366	0	1	0	0	0	0	0	0.0230027	0	0.00766758	0	0	0	0
ENSG00000132879	1;1;1;1;1;1;1;1	11654375;11654857;11655328;11655806;11658267;11658533;11658736;11661130	11654581;11654952;11655699;11656100;11658393;11658628;11658871;11663327	+;+;+;+;+;+;+;+	3527	-1.31592	0.147538	0.816074	0.918668	11	9	3	1	4	12	0.173717	0.13694	0.0495837	0.12008	0.0189825	0.0814686	0.222611	0.107687
ENSG00000116663	1;1;1;1;1;1;1	11664124;11664486;11668656;11671266;11671928;11673277;11673615	11664255;11664735;11668944;11671392;11672064;11673412;11674354	+;+;+;+;+;+;+	1811	0.850488	1.55184	1.86942e-09	3.31718e-08	48	45	51	12	19	9	1.47631	1.33348	1.64163	1.48381	0.44363	0.753652	0.325158	0.50748
ENSG00000116670	1;1;1;1;1;1;1	11674480;11675082;11675656;11676809;11680353;11681738;11691413	11674816;11675174;11676140;11677614;11681438;11682016;11691650	-;-;-;-;-;-;-	3324	4.84086	0.568533	1.5248e-12	3.58512e-11	584	608	646	352	331	333	9.78603	9.81605	11.3291	10.3104	7.08989	7.15324	6.55471	6.93261
ENSG00000162490	1;1;1;1;1;1;1	11691729;11706249;11709275;11711851;11712340;11715119;11719584	11691853;11706709;11709465;11711965;11712429;11715208;11725857	+;+;+;+;+;+;+	7346	-4.05518	0.638043	0.584382	0.748005	0	1	3	1	0	1	0	0.00730539	0.0238064	0.0103706	0.00911395	0	0.00890675	0.0060069
ENSG00000177674	1;1;1;1;1;1;1	11736084;11744533;11745801;11747440;11748415;11750077;11754425	11736235;11744568;11746672;11747545;11748610;11750771;11754802	+;+;+;+;+;+;+	2435	-6.75114	1.77669	0.27816	0.454366	1	0	0	0	0	0	0.0228747	0	0	0.00762491	0	0	0	0
ENSG00000177000	1;1;1;1;1;1;1;1;1;1;1;1;1	11785723;11791207;11792278;11793907;11794358;11794729;11795098;11796206;11800212;11801161;11802881;11804999;11805347	11790898;11791326;11792379;11794089;11794538;11794863;11795348;11796399;11800322;11801399;11804532;11805294;11806920	-;-;-;-;-;-;-;-;-;-;-;-;-	10214	3.30963	0.424699	0.00022063	0.00178757	205	231	177	124	109	141	1.11793	1.2137	1.01018	1.11394	0.8128	0.766595	0.90322	0.827538
ENSG00000011021	1;1;1;1;1;1;1;1;1;1;1;1;1;1;1;1;1;1;1;1;1;1;1;1;1	11806096;11807131;11815846;11816615;11819488;11820362;11822695;11823707;11824486;11826156;11827089;11828106;11828458;11829196;11829849;11833515;11833877;11834236;11834484;11835967;11836999;11837343;11838335;11838535;11840143	11806349;11807190;11815911;11816680;11819554;11820779;11822801;11823833;11824553;11826224;11827221;11828219;11828624;11829322;11830270;11833638;11834030;11834395;11834590;11836153;11837156;11837499;11838442;11839050;11843144	+;+;+;+;+;+;+;+;+;+;+;+;+;+;+;+;+;+;+;+;+;+;+;+;+	6938	3.76413	0.452712	3.61573e-06	4.17201e-05	272	320	254	170	160	176	2.18368	2.4752	2.13414	2.26434	1.64049	1.65661	1.65977	1.65229
ENSG00000242349	1;1;1;1	11841017;11843704;11845547;11847434	11841207;11844073;11845766;11848079	+;+;+;+	1427	-1.22244	0.749187	0.0957239	0.27195	11	10	8	5	5	4	0.429362	0.376071	0.326805	0.377413	0.234587	0.251699	0.183403	0.22323
ENSG00000175206	1;1;1;1	11845709;11847113;11847562;11848081	11846014;11847439;11847783;11848345	-;-;-;-	1120	-6.75114	1.77669	0.27816	0.454366	1	0	0	0	0	0	0.0497321	0	0	0.0165774	0	0	0	0
ENSG00000199347	1	11908152	11908271	+	120	-3.83441	0.132064	0.919325	0.947798	4	0	0	1	0	2	1.85666	0	0	0.618888	0.557926	0	1.09048	0.54947
ENSG00000201801	1	11909808	11909927	-	120	-2.90734	-0.0610006	0.936412	0.959021	1	2	4	3	1	2	0.464166	0.894423	1.94313	1.10057	1.67378	0.598624	1.09048	1.12096
ENSG00000116685	1;1;1	11919591;11922175;11925205	11920332;11923489;11926428	-;-;-	3281	5.09261	-0.106688	0.150134	0.36313	565	624	578	490	540	527	9.59173	10.2064	10.2694	10.0225	9.99879	11.8229	10.5093	10.777
ENSG00000083444	1;1;1;1;1;1;1;1;1;1;1;1;1;1;1;1;1;1;1;1;1;1	11934205;11934694;11944522;11947976;11949773;11950357;11952623;11954301;11956917;11957090;11957842;11958516;11960646;11963532;11964175;11964644;11965480;11966251;11966987;11970670;11971543;11974653	11934323;11934855;11944662;11948067;11949906;11950520;11952735;11954893;11957014;11957193;11957943;11958647;11960767;11963636;11964300;11964785;11965593;11966414;11967091;11970816;11972997;11975538	+;+;+;+;+;+;+;+;+;+;+;+;+;+;+;+;+;+;+;+;+;+	5320	5.48087	0.0389824	0.534775	0.709446	771	843	820	659	609	674	8.0723	8.50374	8.98515	8.5204	8.29338	8.22321	8.28931	8.26863
ENSG00000116688	1;1;1;1;1;1;1;1;1;1;1;1;1;1;1;1;1;1;1;1;1;1	11980181;11981810;11981970;11982523;11989165;11992279;11992555;11996156;11997297;11998770;11998988;12001401;12001769;12001982;12003992;12004509;12004825;12005711;12006538;12007053;12009592;12011496	11980484;11981853;11982114;11982590;11989343;11992463;11992690;11996318;11997421;11998878;11999095;12001554;12001836;12002103;12004118;12004613;12004927;12005931;12006693;12007249;12009726;12013514	+;+;+;+;+;+;+;+;+;+;+;+;+;+;+;+;+;+;+;+;+;+	4973	6.69769	0.199343	0.000368949	0.00283237	1945	2200	1833	1456	1304	1504	21.7849	23.741	21.4866	22.3375	19.602	18.8363	19.7879	19.4087
ENSG00000116691	1;1;1;1;1;1;1;1	12019466;12021645;12022095;12022833;12028721;12029223;12031127;12031541	12019552;12021840;12022442;12022917;12029141;12030124;12031403;12032045	+;+;+;+;+;+;+;+	2821	3.43814	0.134478	0.189902	0.419435	191	227	193	159	138	159	3.77125	4.31834	3.9882	4.02593	3.77356	3.51408	3.68777	3.65847
ENSG00000120949	1;1;1;1;1;1;1;1;1;1;1;1;1;1;1	12063377;12084464;12097101;12104379;12109566;12110041;12111898;12115577;12123284;12123715;12125899;12126183;12135588;12138229;12142287	12063661;12084551;12097217;12104531;12109656;12110204;12112014;12115729;12123377;12123827;12126052;12126236;12135613;12138436;12144207	+;+;+;+;+;+;+;+;+;+;+;+;+;+;+	3738	2.87287	-0.459259	9.857e-05	0.000862024	114	119	99	122	123	129	1.69871	1.70845	1.5439	1.65035	2.18513	2.36375	2.25798	2.26896
ENSG00000028137	1;1;1;1;1;1;1;1;1;1	12167003;12188796;12190957;12191774;12192348;12192863;12193955;12194584;12201967;12206740	12167169;12188895;12191085;12191923;12192524;12193098;12194032;12194618;12202171;12209228	+;+;+;+;+;+;+;+;+;+	3766	4.9176	0.507269	4.33814e-13	1.07086e-11	643	646	619	351	354	395	9.51011	9.20548	9.58149	9.43236	6.24	6.7524	6.86257	6.61833
ENSG00000048707	1;1;1;1;1;1;1;1;1;1;1;1;1;1;1;1;1;1;1;1;1;1;1;1;1;1;1;1;1;1;1;1;1;1;1;1;1;1;1;1;1;1;1;1;1;1;1;1;1;1;1;1;1;1;1;1;1;1;1;1;1;1;1;1;1;1;1;1;1;1;1;1;1;1;1	12230067;12234191;12242513;12244246;12244537;12249223;12253722;12256276;12256987;12257935;12260693;12260948;12261901;12266881;12267845;12268706;12270994;12273003;12275825;12279499;12282705;12288223;12290998;12293524;12299202;12304506;12308431;12311454;12311813;12314115;12318072;12319497;12321809;12322536;12323706;12327648;12329829;12333226;12335705;12338231;12341780;12342899;12344865;12345374;123…	12230120;12234363;12242590;12244436;12244617;12249603;12253826;12256503;12257087;12258103;12260794;12261149;12262080;12267011;12267920;12268876;12271124;12273135;12278038;12279650;12283736;12288313;12291124;12293704;12299384;12304728;12308641;12311625;12311925;12314327;12318337;12319630;12321964;12322746;12323780;12327854;12329918;12333366;12337988;12338305;12341885;12343051;12345010;12345509;123…	+;+;+;+;+;+;+;+;+;+;+;+;+;+;+;+;+;+;+;+;+;+;+;+;+;+;+;+;+;+;+;+;+;+;+;+;+;+;+;+;+;+;+;+;+;+;+;+;+;+;+;+;+;+;+;+;+;+;+;+;+;+;+;+;+;+;+;+;+;+;+;+;+;+;+	20023	6.4623	0.242802	7.04974e-05	0.000637257	1786	1857	1507	1234	1113	1215	4.96829	4.97711	4.3874	4.7776	4.12614	3.99302	3.97025	4.0298
ENSG00000239149	1	12507246	12507397	+	152	-2.32834	-0.422689	0.507637	0.687486	2	2	5	3	4	3	0.732894	0.706123	1.91756	1.11886	1.3214	1.89039	1.29136	1.50105
ENSG00000162496	1;1;1;1;1;1;1;1	12567910;12572728;12578718;12579293;12579768;12595986;12616560;12617154	12568424;12572853;12578956;12579412;12580666;12596308;12616795;12617731	-;-;-;-;-;-;-;-	3036	-1.65499	0.186774	0.754911	0.878564	6	2	10	3	4	6	0.110079	0.0353527	0.192009	0.11248	0.0661572	0.0946441	0.129306	0.0967026
ENSG00000179172	1;1;1	12847377;12848681;12947517	12848470;12848725;12947578	-;-;-	1201	2.23982	-0.00034246	0.998194	0.998516	91	89	74	73	72	63	4.2204	3.97687	3.5918	3.92969	4.06947	4.30651	3.43216	3.93605
ENSG00000277058	1;1	13060869;13061144	13060930;13062229	+;+	1148	-5.08872	0.561967	0.6898	0.828474	1	1	0	1	0	0	0.0485191	0.0467468	0	0.0317553	0.0583198	0	0	0.0194399
ENSG00000275774	1;1	13115496;13116793	13116581;13116854	-;-	1148	-1.31967	-0.88736	0.0839256	0.245186	8	4	3	4	9	10	0.388153	0.186987	0.152336	0.242492	0.233279	0.563166	0.569939	0.455461
ENSG00000179412	1	13164586	13165467	-	882	-4.65027	1.06081	0.425439	0.615094	3	0	0	0	1	0	0.189456	0	0	0.0631519	0	0.0814455	0	0.0271485
ENSG00000253085	1	13696070	13696199	-	130	-6.68547	1.77927	0.277831	0.454366	0	0	1	0	0	0	0	0	0.448414	0.149471	0	0	0	0
ENSG00000116731	1;1;1;1;1;1;1;1;1;1;1;1;1;1;1	13700198;13704855;13715541;13731000;13732779;13738750;13742005;13749361;13769039;13771726;13773078;13778418;13786515;13816427;13823159	13700300;13705645;13715614;13731117;13732882;13738940;13742157;13749487;13769173;13772214;13773671;13782831;13788079;13816570;13825079	+;+;+;+;+;+;+;+;+;+;+;+;+;+;+	10923	4.77552	-0.268398	0.000244314	0.00196011	450	469	419	476	393	452	2.2947	2.30423	2.23612	2.27835	2.91758	2.58456	2.70749	2.73654
ENSG00000189337	1;1;1;1;1;1;1;1;1;1;1;1;1;1;1;1;1	14598704;14924130;14929800;14945919;14960684;15034749;15043989;15056091;15060172;15065630;15094180;15094815;15101543;15103359;15104023;15112427;15114471	14599223;14924572;14930044;14946173;14960875;15034885;15044159;15056280;15063622;15068155;15094385;15094933;15101774;15103460;15104189;15112541;15118043	+;+;+;+;+;+;+;+;+;+;+;+;+;+;+;+;+	12644	2.49048	0.0284054	0.82998	0.924061	107	101	97	84	82	79	0.471361	0.428678	0.447209	0.449083	0.444787	0.46587	0.408802	0.43982
ENSG00000235829	1;1	14692129;14692567	14692407;14692613	-;-	326	-3.60529	-0.262813	0.778567	0.896192	2	1	1	1	1	2	0.341717	0.164618	0.178816	0.228384	0.205371	0.220352	0.401405	0.27571
ENSG00000175147	1;1;1;1;1;1	15111815;15118327;15120577;15120972;15124228;15152291	15117807;15118904;15120697;15121059;15124373;15152464	-;-;-;-;-;-	7100	-2.26701	0.00603604	0.99452	0.995779	6	0	5	0	5	4	0.0470704	0	0.041052	0.0293741	0	0.050588	0.0368614	0.0291498
ENSG00000171729	1;1;1;1;1	15152532;15153733;15210490;15214895;15219326	15152784;15153954;15210562;15215431;15220480	+;+;+;+;+	2240	3.19546	0.356075	0.00156108	0.0101395	167	195	191	121	112	121	4.15263	4.67176	4.97059	4.59833	3.61656	3.59175	3.53433	3.58088
ENSG00000278480	1;1	15226373;15227455	15227243;15227549	+;+	966	-6.38413	-1.98969	0.210632	0.419435	0	0	0	0	1	0	0	0	0	0	0	0.0743633	0	0.0247878
ENSG00000142621	1;1;1;1;1;1;1;1;1;1;1;1;1;1;1;1;1;1;1;1;1;1;1;1;1;1;1;1;1;1;1;1;1;1;1;1;1;1;1;1;1;1	15247272;15251771;15272323;15287045;15289399;15296684;15301205;15305761;15308613;15312105;15313057;15314442;15315047;15316378;15317824;15324452;15328277;15339481;15341736;15345083;15345416;15349042;15352877;15357791;15360478;15362642;15363741;15365827;15367463;15369370;15374502;15375603;15380701;15381231;15382028;15383156;15388051;15388346;15391147;15393100;15397297;15399954	15247395;15251877;15272529;15287157;15289666;15296793;15301441;15305819;15308736;15312187;15313187;15314598;15315239;15316467;15317928;15327142;15330059;15339551;15341893;15345190;15345606;15349149;15352984;15358283;15360703;15362726;15364317;15365933;15367622;15369502;15374631;15375730;15380796;15381451;15382193;15384558;15388131;15388422;15391263;15393217;15398127;15400283	+;+;+;+;+;+;+;+;+;+;+;+;+;+;+;+;+;+;+;+;+;+;+;+;+;+;+;+;+;+;+;+;+;+;+;+;+;+;+;+;+;+	12805	-3.15788	0.485658	0.563159	0.730065	1	2	4	1	2	1	0.00434986	0.00838194	0.0182097	0.0103138	0.00522851	0.0112198	0.00510964	0.00718599
ENSG00000228140	1;1;1	15402979;15409070;15409287	15407907;15409171;15409433	-;-;-	5178	-4.16377	3.95999	0.0106869	0.0526137	4	1	1	0	0	0	0.0430282	0.0103641	0.011258	0.0215501	0	0	0	0
ENSG00000142634	1;1;1;1;1	15409895;15425871;15427150;15427898;15428593	15410279;15426018;15427284;15428009;15430343	+;+;+;+;+	2531	4.74649	0.113694	0.163262	0.385258	476	546	480	346	366	425	10.4754	11.577	11.0553	11.0359	9.15254	10.3878	10.9867	10.1757
ENSG00000162438	1;1;1;1;1;1;1;1	15438439;15440300;15440493;15442447;15443419;15444606;15445597;15446575	15438504;15440391;15440590;15442572;15443555;15444751;15445749;15449242	+;+;+;+;+;+;+;+	3486	-6.80483	1.77365	0.278548	0.454366	0	1	0	0	0	0	0	0.0153945	0	0.00513151	0	0	0	0
ENSG00000142615	1;1;1;1;1;1;1;1	15456728;15457086;15461561;15462733;15463386;15465999;15467386;15471990	15456793;15457623;15461658;15463011;15463522;15466144;15467538;15472091	+;+;+;+;+;+;+;+	1519	-6.38413	-1.98969	0.210632	0.419435	0	0	0	0	1	0	0	0	0	0	0	0.0472909	0	0.0157636
ENSG00000215704	1;1;1;1;1;1;1;1;1;1;1	15465909;15467386;15476101;15476457;15481098;15481645;15482265;15483264;15485861;15487285;15491295	15466144;15467538;15476165;15476545;15481195;15481749;15482393;15483400;15486046;15487437;15491400	+;+;+;+;+;+;+;+;+;+;+	1457	-6.48571	-1.9846	0.211195	0.419435	0	0	0	1	0	0	0	0	0	0	0.0459513	0	0	0.0153171
ENSG00000132906	1;1;1;1;1;1;1;1;1;1;1;1	15490832;15495273;15504611;15505990;15506899;15507772;15518110;15519881;15524069;15524583;15524852;15526191	15494001;15495452;15504758;15506079;15507133;15507907;15518395;15520001;15524445;15524726;15524889;15526534	-;-;-;-;-;-;-;-;-;-;-;-	5269	2.56156	0.0932089	0.481731	0.662999	117	108	103	93	74	85	1.23684	1.09999	1.13955	1.15879	1.18171	1.00888	1.05551	1.08203
ENSG00000116138	1;1;1;1;1;1;1;1;1;1;1;1;1;1;1;1;1;1;1	15526813;15529088;15534237;15536475;15544399;15546767;15548270;15559526;15560131;15562142;15563929;15564283;15565182;15565818;15566082;15567046;15567778;15574760;15592259	15526958;15529272;15534303;15536814;15544583;15546871;15548428;15559656;15560329;15562325;15564111;15564359;15565453;15565999;15566595;15567269;15571733;15576092;15592379	+;+;+;+;+;+;+;+;+;+;+;+;+;+;+;+;+;+;+	8563	4.53993	-0.0910963	0.263622	0.454366	406	438	370	384	304	372	2.64092	2.745	2.51883	2.63492	3.00236	2.55025	2.84241	2.79834
ENSG00000251866	1	15542165	15542304	+	140	-4.8768	-3.30502	0.0327876	0.12725	0	0	0	1	1	1	0	0	0	0	0.478222	0.513106	0.46735	0.486226
ENSG00000272510	1	15565611	15565956	-	346	-5.52695	-0.210332	0.890278	0.933224	0	0	1	0	1	0	0	0	0.168479	0.0561598	0	0.207615	0	0.0692051
ENSG00000116771	1;1;1;1;1;1;1	15572353;15574757;15577685;15578859;15580094;15583193;15584696	15573724;15574841;15577864;15579054;15580142;15583395;15585110	-;-;-;-;-;-;-	2500	-6.48571	-1.9846	0.211195	0.419435	0	0	0	1	0	0	0	0	0	0	0.0267804	0	0	0.00892681
ENSG00000235084	1	15604597	15605043	+	447	3.2915	0.267764	0.0115235	0.056013	204	197	175	132	119	141	25.4201	23.6512	22.822	23.9644	19.7708	19.1238	20.6387	19.8444
ENSG00000197312	1;1;1;1;1;1;1;1;1;1	15617500;15626669;15630325;15633439;15638307;15643522;15649720;15651706;15656421;15659837	15617808;15627066;15630561;15634306;15638434;15643650;15649823;15651895;15656985;15669044	+;+;+;+;+;+;+;+;+;+	12136	5.99214	0.02327	0.761018	0.883026	1243	1249	968	987	828	973	5.70493	5.52307	4.64968	5.29256	5.44502	4.90106	5.24575	5.19728
ENSG00000116786	1;1;1;1;1;1;1;1;1;1;1;1;1;1;1;1;1;1;1;1	15684332;15716237;15716707;15717893;15718538;15719734;15721329;15725317;15727014;15728079;15728267;15728669;15729102;15729797;15730532;15731192;15731889;15732350;15732612;15733797	15684618;15716343;15716816;15717992;15718625;15719920;15721388;15725545;15727832;15728148;15728357;15728733;15729190;15729929;15730722;15731257;15732048;15732529;15732728;15734769	+;+;+;+;+;+;+;+;+;+;+;+;+;+;+;+;+;+;+;+	4122	5.04573	0.0112766	0.869892	0.933224	583	606	594	463	466	521	7.87799	7.88967	8.40043	8.05603	7.52022	8.12107	8.2699	7.9704
ENSG00000237938	1;1;1;1;1;1;1	15720312;15720737;15722719;15723203;15725593;15732387;15736861	15720595;15720994;15723067;15723353;15725872;15732561;15736896	-;-;-;-;-;-;-	1533	-3.34271	0.848922	0.398104	0.590133	1	5	1	0	2	1	0.0363339	0.175034	0.038026	0.0831312	0	0.0937181	0.0426804	0.0454661
ENSG00000162461	1;1;1;1;1;1	15736405;15737783;15738093;15738594;15739035;15739224	15736863;15737994;15738245;15738728;15739097;15741396	+;+;+;+;+;+	3195	-2.77842	1.10818	0.142914	0.349964	5	4	2	2	0	2	0.0871674	0.0671867	0.0364907	0.0636149	0.0419099	0	0.0409571	0.0276223
ENSG00000162458	1;1;1;1;1;1;1;1;1;1;1;1	15756607;15757946;15758174;15758419;15764493;15764953;15767376;15768528;15770409;15774618;15777015;15784548	15756732;15758043;15758355;15758848;15764685;15765233;15767563;15768630;15770578;15775242;15777287;15786594	+;+;+;+;+;+;+;+;+;+;+;+	4716	2.47493	0.0234752	0.880762	0.933224	114	86	101	73	77	93	1.34644	0.97863	1.24845	1.19117	1.03635	1.17288	1.29027	1.1665
ENSG00000224321	1	15792796	15793285	+	490	-1.50075	-0.441835	0.428772	0.61731	2	5	9	4	5	9	0.227347	0.547606	1.0707	0.615219	0.54654	0.733009	1.20176	0.827102
ENSG00000233954	1	15807169	15809348	-	2180	7.23716	0.003161	0.955342	0.972222	2634	2952	2546	2157	2237	2240	67.2998	72.6698	68.0808	69.3502	66.2447	73.7132	67.2298	69.0626
ENSG00000178715	1	15828232	15828669	+	438	0.334656	0.135328	0.624018	0.783181	26	19	26	21	13	19	3.30639	2.32795	3.46037	3.03157	3.20998	2.13209	2.83824	2.72677
ENSG00000179743	1;1	15834479;15848108	15836906;15848147	-;-	2468	0.586776	0.0872851	0.729185	0.859566	23	28	32	18	23	23	0.519084	0.608845	0.755836	0.627922	0.488298	0.66945	0.609752	0.589167
ENSG00000065526	1;1;1;1;1;1;1;1;1;1;1;1;1;1;1;1	15847864;15872816;15873502;15876202;15909321;15911101;15916128;15918926;15919404;15920870;15922249;15928091;15937163;15937812;15938583;15939296	15848150;15873136;15874395;15876711;15909481;15911301;15916279;15919051;15919517;15920983;15922349;15936266;15937645;15938006;15938876;15940460	+;+;+;+;+;+;+;+;+;+;+;+;+;+;+;+	13294	6.65768	-0.247272	0.00245084	0.0149559	1898	1695	1383	1679	1443	1718	7.95235	6.84239	6.06442	6.95305	8.45576	7.79733	8.45547	8.23619
ENSG00000116809	1;1;1;1;1;1;1;1;1;1;1;1;1;1	15941869;15942331;15942756;15943064;15943599;15944697;15944937;15945715;15946935;15947157;15948291;15952910;15973039;15975983	15942252;15942738;15942901;15943519;15944600;15944839;15945202;15946316;15947123;15947292;15948497;15952973;15973125;15976132	-;-;-;-;-;-;-;-;-;-;-;-;-;-	4240	3.23967	0.136048	0.272233	0.454366	152	191	189	125	121	151	1.99679	2.41747	2.59848	2.33758	1.97379	2.05001	2.33014	2.11798
ENSG00000186510	1;1;1;1;1;1;1;1;1;1;1;1;1;1;1;1;1;1;1;1;1;1;1;1;1;1	16018875;16020036;16021030;16021297;16021620;16021871;16022613;16023800;16024763;16026108;16026536;16026697;16026839;16027310;16027821;16028018;16028720;16029126;16029731;16029965;16030461;16031710;16032203;16032443;16033170;16033611	16018974;16020233;16021094;16021513;16021737;16022063;16022719;16023928;16024891;16026257;16026613;16026775;16026909;16027435;16027905;16028119;16028845;16029299;16029800;16030075;16030674;16031843;16032291;16032526;16033256;16034050	+;+;+;+;+;+;+;+;+;+;+;+;+;+;+;+;+;+;+;+;+;+;+;+;+;+	3476	-6.75114	1.77669	0.27816	0.454366	1	0	0	0	0	0	0.0160241	0	0	0.00534138	0	0	0	0
ENSG00000185519	1;1;1;1;1;1;1	16057769;16059494;16059869;16062099;16062499;16063521;16073421	16058717;16059604;16060051;16062192;16062534;16063636;16073632	-;-;-;-;-;-;-	1701	-4.63136	1.0624	0.424836	0.615094	0	1	2	0	1	0	0	0.0315493	0.0685407	0.0333633	0	0.042231	0	0.014077
ENSG00000142627	1;1;1;1;1;1;1;1;1;1;1;1;1;1;1;1;1;1	16124337;16129434;16130226;16131721;16132064;16132378;16133013;16133476;16133860;16134468;16135036;16135655;16137853;16138275;16146423;16148378;16150896;16155848	16125320;16129589;16130419;16131870;16132273;16132439;16133368;16133606;16133915;16134567;16135189;16135770;16138185;16138430;16146450;16149047;16150963;16156087	-;-;-;-;-;-;-;-;-;-;-;-;-;-;-;-;-;-	4164	-1.12578	1.7519	0.000311806	0.00243944	15	12	11	1	6	2	0.200648	0.154655	0.153994	0.169766	0.0160786	0.103509	0.031426	0.0503377
ENSG00000142632	1;1;1;1;1;1;1;1;1;1;1;1;1;1;1	16197854;16199150;16201782;16202416;16204759;16205087;16205351;16205538;16206180;16206948;16207522;16207675;16207944;16208643;16212502	16198744;16199254;16201861;16202574;16204919;16205176;16205425;16206083;16206543;16207210;16207598;16207777;16208225;16209083;16212609	-;-;-;-;-;-;-;-;-;-;-;-;-;-;-	3745	0.736992	0.77497	0.00245807	0.0149913	30	39	44	15	18	21	0.446194	0.558865	0.684895	0.563318	0.268162	0.345268	0.366892	0.326774
ENSG00000237276	1;1;1;1;1;1;1;1;1;1;1;1;1;1;1;1;1;1	16215909;16216457;16217127;16217700;16218128;16218378;16218581;16219068;16219406;16220214;16220823;16221057;16225187;16225590;16225807;16225950;16226245;16227922	16216061;16216609;16217328;16217817;16218268;16218503;16218617;16219162;16219426;16220280;16220887;16221119;16225489;16225654;16225862;16226069;16226343;16228027	-;-;-;-;-;-;-;-;-;-;-;-;-;-;-;-;-;-	1990	-3.30448	0.270626	0.770944	0.890816	0	4	2	1	2	1	0	0.10787	0.0585868	0.0554856	0.0336438	0.0721959	0.0328789	0.0462395
ENSG00000132881	1;1;1;1;1	16231700;16232510;16232893;16233612;16236631	16232297;16232646;16233017;16233764;16237162	-;-;-;-;-	1545	0.138267	0.036031	0.913017	0.945213	30	15	15	15	14	19	1.08155	0.521023	0.56596	0.722845	0.650011	0.650931	0.804628	0.701857
ENSG00000233929	1	16241213	16241398	-	186	-1.94446	0.852818	0.157184	0.375175	4	8	6	1	5	2	1.19785	2.30819	1.88045	1.79549	0.359952	1.93105	0.703538	0.998179
ENSG00000037637	1;1;1;1;1;1;1;1;1;1;1	16246839;16252288;16253096;16253556;16253635;16255711;16256606;16292314;16305803;16315169;16352255	16251785;16252404;16253427;16253593;16253731;16255821;16256759;16294917;16305919;16315435;16352454	-;-;-;-;-;-;-;-;-;-;-	8984	4.59254	-0.156213	0.0523374	0.182242	386	452	391	356	352	414	2.39316	2.69999	2.53706	2.5434	2.653	2.81455	3.01509	2.82755
ENSG00000055070	1;1;1;1;1;1;1;1;1;1	16352575;16353300;16367083;16367711;16387055;16387502;16390550;16391375;16393228;16395038	16352812;16353423;16367308;16368015;16387125;16387794;16390626;16391424;16393482;16398145	+;+;+;+;+;+;+;+;+;+	4747	6.02385	0.0598504	0.278823	0.454743	1200	1192	1179	961	876	972	14.0805	13.4757	14.4783	14.0115	13.5538	13.2562	13.3973	13.4025
ENSG00000226457	1	16369150	16369530	-	381	0.0491587	0.225478	0.434305	0.623117	24	19	17	15	14	13	3.50866	2.67623	2.60104	2.92864	2.63587	2.6396	2.23249	2.50265
ENSG00000187144	1;1;1;1;1;1;1;1;1;1;1;1;1;1;1;1;1;1;1;1;1;1	16387117;16395681;16396558;16398643;16399344;16400482;16400720;16403727;16403968;16404967;16408498;16409118;16409601;16410778;16421509;16421911;16424904;16425524;16427864;16431243;16432790;16437128	16387301;16396312;16396746;16398822;16399521;16400635;16400892;16403844;16404039;16405104;16408705;16409203;16410043;16410915;16421557;16422194;16425210;16425731;16428015;16431422;16432924;16437424	-;-;-;-;-;-;-;-;-;-;-;-;-;-;-;-;-;-;-;-;-;-	4506	-0.790659	0.0677806	0.860122	0.933224	9	14	9	7	7	11	0.111252	0.166737	0.116433	0.131474	0.104007	0.111594	0.159725	0.125109
ENSG00000157191	1;1;1;1;1;1;1;1;1	16440672;16441166;16443632;16447870;16448060;16448249;16449093;16455521;16458842	16440853;16441619;16443732;16447974;16448141;16448350;16452015;16455893;16460078	+;+;+;+;+;+;+;+;+	5559	5.75018	-0.0421175	0.512711	0.691862	920	961	969	826	795	783	9.2182	9.27728	10.1613	9.55226	9.94812	10.2732	9.21585	9.81239
ENSG00000226029	1;1	16460948;16467577	16463287;16468481	+;+	3245	0.747293	0.187052	0.443455	0.633145	38	31	27	24	26	19	0.652264	0.512674	0.485034	0.549991	0.49517	0.575565	0.383097	0.484611
ENSG00000080947	1;1;1;1;1;1;1;1;1;1;1;1;1;1;1	16467436;16475825;16476399;16476930;16483287;16484233;16484823;16485569;16486426;16489684;16490618;16490865;16491010;16491981;16499203	16470127;16476062;16476504;16478437;16483486;16484464;16484906;16485665;16486661;16489792;16490783;16490926;16491316;16492701;16499257	-;-;-;-;-;-;-;-;-;-;-;-;-;-;-	6813	0.729803	0.245244	0.283438	0.460176	32	37	28	21	21	25	0.261617	0.291446	0.239576	0.264213	0.206366	0.22142	0.240089	0.222625
ENSG00000206652	1	16514122	16514285	-	164	0.112643	0.512826	0.111469	0.305115	27	15	26	14	14	11	9.17011	4.90842	9.24171	7.77341	5.71534	6.13225	4.38853	5.41204
ENSG00000261135	1	16514645	16515754	+	1110	-2.3616	1.63233	0.0189643	0.0829729	7	5	4	1	2	1	0.351261	0.241736	0.210068	0.267688	0.0603163	0.129432	0.058945	0.0828979
ENSG00000233421	1;1;1	16533886;16534426;16535780	16534209;16535776;16536172	-;-;-	2068	-5.59978	-0.204308	0.892589	0.933224	0	0	1	0	0	1	0	0	0.0281885	0.00939618	0	0	0.0316388	0.0105463
ENSG00000219481	1;1;1;1;1;1;1;1;1;1;1;1;1;1;1;1;1;1;1;1;1;1;1;1;1;1;1;1;1;1;1;1;1	16562319;16564807;16565633;16566408;16567179;16567979;16569073;16573142;16574487;16575157;16576267;16577317;16579193;16580745;16581420;16582544;16583594;16585489;16587050;16587725;16588849;16589899;16591847;16592159;16593441;16594592;16594931;16599589;16604241;16604791;16605406;16608508;16613338	16564186;16564918;16565805;16566459;16567351;16568030;16569236;16573193;16574692;16575229;16576481;16577419;16579402;16580956;16581492;16582758;16583696;16585698;16587261;16587797;16589063;16590001;16592056;16592313;16593753;16594661;16595013;16603049;16604364;16604934;16607691;16608779;16613562	-;-;-;-;-;-;-;-;-;-;-;-;-;-;-;-;-;-;-;-;-;-;-;-;-;-;-;-;-;-;-;-;-	12212	3.33752	-0.253144	0.019166	0.0836304	164	189	144	167	155	163	0.748018	0.830556	0.687383	0.755319	0.915561	0.91176	0.873315	0.900212
ENSG00000215908	1;1;1;1;1;1;1;1;1;1;1;1	16618262;16625775;16626353;16627145;16628468;16629670;16631530;16632275;16633095;16634544;16643028;16644646	16620024;16626005;16626499;16627289;16628650;16631109;16631613;16632371;16633346;16634559;16643145;16644683	-;-;-;-;-;-;-;-;-;-;-;-	4514	2.67899	-0.137795	0.335234	0.521381	104	100	123	92	102	101	1.2833	1.18886	1.58842	1.35353	1.36453	1.62321	1.46396	1.4839
ENSG00000186301	1;1;1;1;1;1;1;1;1;1;1;1;1;1;1;1;1;1	16645622;16646369;16646597;16646787;16646980;16647198;16647463;16647784;16648068;16648299;16648432;16648756;16648881;16649174;16649379;16649607;16649810;16650074	16645678;16646515;16646709;16646901;16647116;16647318;16647581;16647952;16648198;16648401;16648664;16648792;16649001;16649251;16649525;16649713;16649949;16650289	+;+;+;+;+;+;+;+;+;+;+;+;+;+;+;+;+;+	2291	-3.23877	-0.813213	0.363696	0.552878	3	1	0	2	3	1	0.0729375	0.0234244	0	0.0321206	0.0584471	0.0940658	0.0285591	0.0603573
ENSG00000207513	1	16666785	16666948	-	164	0.246567	0.204591	0.551716	0.722998	26	22	20	15	25	8	8.83048	7.19901	7.10901	7.71283	6.12358	10.9504	3.19166	6.75523
ENSG00000236698	1	16685621	16686055	-	435	7.16678	0.208686	4.60165e-05	0.000432647	2769	2944	2581	2075	1814	1990	354.559	363.197	345.877	354.544	319.364	299.56	299.319	306.081
ENSG00000058453	1;1;1;1;1;1;1;1;1;1;1;1;1;1;1;1;1;1;1;1;1;1;1;1;1;1;1;1;1;1;1;1;1;1;1;1;1;1;1	16740273;16921950;16922663;16924325;16929846;16930124;16930286;16930429;16931291;16936637;16937641;16938400;16938909;16939894;16940772;16944100;16945462;16946259;16946761;16948331;16948799;16950953;16951913;16953080;16954734;16955312;16955997;16958583;16960758;16965723;16965999;16966408;16968203;16969116;16969785;16970253;16970636;16971465;16972360	16740397;16922078;16922798;16924479;16930031;16930207;16930347;16930594;16931397;16936873;16937737;16938483;16939142;16940093;16941434;16944282;16945606;16946405;16946991;16948524;16948926;16951338;16951955;16954362;16954877;16955550;16956156;16958750;16961130;16965892;16966119;16966571;16968418;16969340;16969934;16970453;16970967;16971647;16972979	+;+;+;+;+;+;+;+;+;+;+;+;+;+;+;+;+;+;+;+;+;+;+;+;+;+;+;+;+;+;+;+;+;+;+;+;+;+;+	8871	2.50912	0.21666	0.102627	0.287063	104	111	114	75	73	84	0.653003	0.671498	0.749127	0.691209	0.566039	0.591134	0.619551	0.592241
ENSG00000207389	1	16740516	16740679	+	164	1.23108	-0.0266269	0.906602	0.942224	36	51	38	31	43	30	12.2268	16.6886	13.5071	14.1409	12.6554	18.8348	11.9687	14.4863
ENSG00000227684	1;1;1;1	16750233;16750514;16750673;16750797	16750421;16750594;16750732;16750964	+;+;+;+	498	-3.16803	-0.0205885	0.980251	0.986039	3	1	2	2	0	3	0.335542	0.107762	0.234112	0.225805	0.26888	0	0.394151	0.22101
ENSG00000186715	1;1;1;1;1;1;1;1;1;1;1;1;1;1;1;1;1	16754910;16757518;16757754;16757942;16758675;16758803;16759066;16759269;16759476;16759889;16760152;16760354;16760751;16760955;16764414;16768142;16769991	16757393;16757657;16757860;16758586;16758711;16759035;16759168;16759399;16759686;16760007;16760272;16760490;16760873;16761102;16764480;16768268;16770237	-;-;-;-;-;-;-;-;-;-;-;-;-;-;-;-;-	5180	-2.98556	-0.726449	0.356524	0.545196	3	0	2	2	2	3	0.0322587	0	0.0225073	0.0182553	0.0258498	0.0277355	0.0378932	0.0304929
ENSG00000207005	1	16895980	16896143	+	164	1.2491	0.122066	0.553245	0.724424	44	48	41	30	40	30	14.9439	15.7069	14.5735	15.0748	12.2472	17.5207	11.9687	13.9122
ENSG00000272426	1	16904339	16904776	-	438	-5.80483	2.54387	0.128388	0.322152	0	2	0	0	0	0	0	0.245047	0	0.0816824	0	0	0	0
ENSG00000226526	1;1	16978926;17004643	16979112;17005091	+;+	636	-6.80483	1.77365	0.278548	0.454366	0	1	0	0	0	0	0	0.0843795	0	0.0281265	0	0	0	0
ENSG00000159363	1;1;1;1;1;1;1;1;1;1;1;1;1;1;1;1;1;1;1;1;1;1;1;1;1;1;1	16985958;16986463;16987046;16988138;16988322;16989691;16989887;16990127;16991734;16992009;16992243;16992486;16993629;16995487;16996254;16997020;17000011;17000246;17000400;17002034;17002296;17004332;17004692;17005014;17005374;17005684;17011729	16986358;16986956;16987269;16988234;16988474;16989770;16990003;16990287;16991858;16992129;16992402;16992581;16993835;16996164;16996694;16997175;17000142;17000312;17000847;17002103;17002373;17004411;17004821;17005072;17005556;17005778;17011928	-;-;-;-;-;-;-;-;-;-;-;-;-;-;-;-;-;-;-;-;-;-;-;-;-;-;-	5253	4.25081	0.209686	0.0185154	0.0815162	358	357	382	246	247	285	3.79604	3.64716	4.23915	3.89412	3.13535	3.37773	3.54983	3.3543
ENSG00000117118	1;1;1;1;1;1;1;1;1;1;1	17018722;17022608;17023094;17023973;17027656;17028600;17032530;17044761;17045141;17052255;17053948	17018958;17023036;17023160;17024074;17027865;17028736;17033145;17044888;17045219;17052488;17054170	-;-;-;-;-;-;-;-;-;-;-	2462	7.05214	0.0447492	0.398046	0.590076	2269	2591	2391	1946	1824	1989	51.3335	56.4772	56.6128	54.8078	52.9191	53.2197	52.8588	52.9992
ENSG00000117115	1;1;1;1;1;1;1;1;1;1;1;1;1;1;1;1	17066761;17070088;17071406;17074856;17079031;17082545;17083236;17083726;17084599;17086521;17092408;17093567;17095909;17102987;17104878;17119280	17069277;17070216;17071491;17075823;17079415;17083138;17083426;17083837;17084702;17086699;17092533;17093684;17095970;17103059;17105061;17119435	-;-;-;-;-;-;-;-;-;-;-;-;-;-;-;-	5984	-4.24716	0.254014	0.840604	0.929547	1	0	2	0	2	0	0.00930815	0	0.0194832	0.00959713	0	0.024009	0	0.008003
ENSG00000142619	1;1;1;1;1;1;1;1;1;1;1;1;1;1;1;1	17249098;17259578;17262133;17265659;17266719;17267837;17270233;17270879;17271067;17273340;17274635;17276519;17276774;17280350;17280671;17282846	17249229;17259758;17262205;17265720;17266836;17267962;17270411;17270982;17271178;17273447;17274786;17276663;17276876;17280429;17280796;17284233	+;+;+;+;+;+;+;+;+;+;+;+;+;+;+;+	3189	-6.48571	-1.9846	0.211195	0.419435	0	0	0	1	0	0	0	0	0	0	0.0209944	0	0	0.00699813
ENSG00000227751	1;1	17406760;17407317	17407004;17407382	+;+	311	-0.699641	-0.0933628	0.807713	0.916112	15	8	9	10	9	9	2.68649	1.38046	1.68696	1.91797	2.15277	2.07882	1.89344	2.04168
ENSG00000179051	1;1;1;1;1;1;1;1;1;1;1;1;1	17406760;17409974;17412122;17413073;17413537;17416480;17420714;17422203;17422705;17425541;17429106;17438230;17439545	17409194;17410051;17412194;17413178;17413717;17416646;17420828;17422291;17422836;17425684;17429199;17438561;17439724	-;-;-;-;-;-;-;-;-;-;-;-;-	4126	8.06388	-0.0531024	0.281611	0.45821	4579	5115	4450	4148	3738	4132	61.8153	66.5289	62.8715	63.7386	67.3081	65.0797	65.5241	65.9706
ENSG00000117148	1;1;1	17755313;17822982;17825767	17755504;17823356;17827063	+;+;+	1864	-0.4249	-1.66325	1.37517e-05	0.000143438	7	7	5	21	17	12	0.209174	0.201533	0.156368	0.189025	0.754277	0.655147	0.421217	0.610214
ENSG00000179023	1	18480982	18486126	+	5145	-6.80483	1.77365	0.278548	0.454366	0	1	0	0	0	0	0	0.0104306	0	0.00347686	0	0	0	0
ENSG00000255275	1;1;1;1;1;1;1;1;1;1;1;1;1;1;1;1;1;1;1;1;1;1;1;1;1;1;1	18849273;18854213;18857331;18858290;18859475;18874463;18875382;18876315;18877208;18877416;18879300;18881700;18883124;18883279;18885284;18885473;18886464;18889362;18890012;18908539;18910342;18911384;18911963;18916903;18918362;18919678;18921061	18849550;18854986;18857618;18858462;18859699;18874581;18875503;18876467;18877255;18877612;18879373;18881887;18883198;18883428;18885398;18885628;18886511;18889454;18890193;18908666;18910472;18911476;18912083;18917042;18918502;18919773;18921121	-;-;-;-;-;-;-;-;-;-;-;-;-;-;-;-;-;-;-;-;-;-;-;-;-;-;-	4369	-6.48571	-1.9846	0.211195	0.419435	0	0	0	1	0	0	0	0	0	0	0.0153241	0	0	0.00510804
ENSG00000159423	1;1;1;1;1;1;1;1;1;1;1;1;1;1;1;1;1	18871430;18874463;18875382;18876315;18877208;18877416;18879300;18881700;18882560;18883111;18883279;18885473;18886464;18889362;18890012;18890694;18902462	18872957;18874581;18875503;18876467;18877255;18877612;18879373;18881887;18882672;18883198;18883428;18885628;18886511;18889454;18890105;18890891;18902781	-;-;-;-;-;-;-;-;-;-;-;-;-;-;-;-;-	3689	1.49723	-0.00374079	0.984951	0.989111	50	46	55	42	47	35	0.754946	0.66918	0.869114	0.764414	0.762252	0.915218	0.620768	0.766079
ENSG00000169991	1;1;1;1;1;1;1;1;1	18904281;18910342;18911384;18911963;18916903;18918362;18919678;18921061;18955668	18908666;18910472;18911476;18912083;18917042;18918502;18919773;18921121;18956686	-;-;-;-;-;-;-;-;-	6188	3.76112	-0.0807931	0.424432	0.615094	252	240	218	219	170	227	2.26832	2.0814	2.05366	2.13446	2.36947	1.97349	2.40019	2.24772
ENSG00000272084	1	19072110	19075511	-	3402	-2.03613	0.193648	0.749175	0.87473	6	3	5	6	2	2	0.0982362	0.047324	0.0856759	0.0770787	0.11808	0.042231	0.038465	0.0662585
ENSG00000127481	1;1;1;1;1;1;1;1;1;1;1;1;1;1;1;1;1;1;1;1;1;1;1;1;1;1;1;1;1;1;1;1;1;1;1;1;1;1;1;1;1;1;1;1;1;1;1;1;1;1;1;1;1;1;1;1;1;1;1;1;1;1;1;1;1;1;1;1;1;1;1;1;1;1;1;1;1;1;1;1;1;1;1;1;1;1;1;1;1;1;1;1;1;1;1;1;1;1;1;1;1;1;1;1;1;1;1	19074506;19076740;19077785;19077976;19081349;19084504;19086145;19086679;19087816;19088759;19092733;19093313;19093949;19094906;19095545;19096523;19097193;19099597;19100078;19100376;19101520;19104084;19104585;19105048;19105733;19106566;19106837;19110096;19110380;19111640;19114811;19115398;19117221;19117823;19118872;19119557;19120180;19121189;19121934;19122833;19124477;19125603;19126446;19127623;191…	19074896;19076902;19077827;19081306;19082240;19084698;19086270;19086821;19087929;19088977;19092918;19093486;19094139;19095025;19095922;19096650;19097280;19099677;19100126;19100573;19101641;19104257;19104916;19105189;19105842;19106726;19106966;19110223;19110832;19114070;19114949;19115637;19117414;19118849;19118957;19119701;19120348;19121434;19122012;19123060;19124690;19125699;19126655;19127739;191…	-;-;-;-;-;-;-;-;-;-;-;-;-;-;-;-;-;-;-;-;-;-;-;-;-;-;-;-;-;-;-;-;-;-;-;-;-;-;-;-;-;-;-;-;-;-;-;-;-;-;-;-;-;-;-;-;-;-;-;-;-;-;-;-;-;-;-;-;-;-;-;-;-;-;-;-;-;-;-;-;-;-;-;-;-;-;-;-;-;-;-;-;-;-;-;-;-;-;-;-;-;-;-;-;-;-;-	24675	7.02252	-0.0565394	0.388827	0.580271	2420	2484	1968	2025	1752	2076	5.46277	5.40242	4.64934	5.17151	5.49447	5.1005	5.50479	5.36658
ENSG00000230424	1;1	19210501;19240257	19210559;19240704	+;+	507	-0.629627	0.770157	0.036607	0.136902	18	14	12	8	6	7	1.97751	1.48188	1.37974	1.61304	1.05643	0.850117	0.903359	0.936635
ENSG00000127463	1;1;1;1;1;1;1;1;1;1;1;1;1;1;1;1;1;1;1;1;1	19215664;19219568;19222624;19223396;19227313;19229355;19230844;19231261;19232624;19232936;19235130;19237142;19238017;19238627;19240297;19241016;19242345;19243614;19243950;19244582;19251415	19219482;19221916;19223007;19223569;19227450;19229395;19230963;19231422;19232773;19233135;19235252;19237238;19238139;19239985;19240704;19241142;19242473;19243707;19244015;19245030;19251552	-;-;-;-;-;-;-;-;-;-;-;-;-;-;-;-;-;-;-;-;-	10650	6.975	0.253786	4.93911e-06	5.57317e-05	2463	2687	2221	1697	1648	1711	12.8816	13.5398	12.1569	12.8594	10.6682	11.1159	10.5116	10.7652
ENSG00000053372	1;1;1;1;1;1;1;1	19251539;19254782;19255948;19257064;19257454;19257712;19258477;19258681	19252248;19254840;19256052;19257145;19257521;19257984;19258553;19260128	+;+;+;+;+;+;+;+	2822	7.01558	0.127662	0.0174413	0.0774708	2352	2627	2294	1847	1794	1805	46.4232	49.9571	47.387	47.9224	43.8195	45.6668	41.8495	43.7786
ENSG00000211454	1;1;1;1;1;1;1	19265982;19268572;19269272;19269583;19270451;19270748;19273861	19267461;19268701;19269371;19269679;19270555;19271269;19274194	-;-;-;-;-;-;-	2768	1.57148	0.16724	0.397281	0.589417	55	64	50	34	50	39	1.10675	1.24082	1.053	1.13352	0.822376	1.2976	0.921868	1.01395
ENSG00000162482	1;1;1;1;1;1;1	19282558;19283996;19284686;19285018;19285888;19286185;19288496	19282892;19284125;19284785;19285114;19285992;19286372;19289250	-;-;-;-;-;-;-	1710	-2.41211	0.794125	0.231581	0.449172	6	4	3	3	1	2	0.195438	0.125533	0.10227	0.14108	0.117458	0.0420087	0.0765251	0.078664
ENSG00000270728	1;1	19297080;19297489	19297189;19297903	+;+	525	-6.75114	1.77669	0.27816	0.454366	1	0	0	0	0	0	0.106095	0	0	0.035365	0	0	0	0
ENSG00000053371	1;1;1;1;1;1;1	19303965;19306018;19307002;19307314;19307739;19308455;19311827	19304386;19306147;19307101;19307410;19308262;19308642;19312146	-;-;-;-;-;-;-	1781	4.76207	0.0511131	0.531164	0.706398	483	481	520	394	349	433	15.1056	14.4936	17.0201	15.5398	14.8112	14.0766	15.9072	14.9317
ENSG00000200403	1	19305076	19305182	-	107	-2.31617	-1.34278	0.0442098	0.159547	2	2	2	4	2	7	1.04112	1.00309	1.08961	1.04461	2.50284	1.34271	4.2804	2.70865
ENSG00000040487	1;1;1;1;1;1;1;1;1	19312326;19317600;19324633;19325495;19326245;19326531;19327227;19327571;19328572	19312889;19317841;19324762;19325582;19326387;19326623;19327412;19328081;19329300	+;+;+;+;+;+;+;+;+	2686	2.63307	0.232658	0.118246	0.31921	119	125	117	71	73	108	2.46772	2.49746	2.53923	2.50147	1.76974	1.95233	2.6308	2.11762
ENSG00000077549	1;1;1;1;1;1;1;1;1;1;1;1;1;1;1	19338776;19342752;19344358;19345187;19356635;19357422;19374175;19378540;19385505;19385721;19419661;19420025;19448834;19484190;19485436	19339617;19342864;19344434;19345252;19356751;19357563;19374455;19378653;19385626;19385797;19419751;19420144;19449330;19484664;19485539	-;-;-;-;-;-;-;-;-;-;-;-;-;-;-	3238	6.43898	0.0107745	0.846958	0.929547	1583	1672	1434	1234	1245	1330	27.2307	27.7111	25.8164	26.9194	25.515	27.6203	26.8748	26.67
ENSG00000240490	1	19424384	19424671	+	288	-2.63936	0.455186	0.621257	0.780596	6	0	4	2	0	4	1.16042	0	0.809637	0.656684	0.464938	0	0.908736	0.457891
ENSG00000173436	1;1;1;1;1;1;1;1;1	19596977;19597834;19600787;19614501;19617258;19622100;19623474;19625392;19626387	19597109;19598195;19601304;19614594;19617336;19622147;19623790;19625632;19629821	+;+;+;+;+;+;+;+;+	5227	4.54198	0.218102	0.00903866	0.045511	429	446	471	302	302	345	4.57151	4.57906	5.25281	4.80112	3.86823	4.1504	4.31854	4.11239
ENSG00000226396	1	19608114	19608568	+	455	3.42962	-0.044929	0.745145	0.872737	231	161	178	155	145	183	28.2784	18.9893	22.8051	23.3576	22.8075	22.8924	26.3154	24.0051
ENSG00000158747	1;1;1;1;1;1;1;1;1;1;1	19640554;19643232;19643409;19643714;19644163;19645372;19645766;19647610;19655012;19655324;19656866	19640729;19643397;19643625;19643954;19644446;19645530;19646033;19647670;19655200;19655436;19658456	+;+;+;+;+;+;+;+;+;+;+	3465	2.06248	-0.250183	0.237417	0.454366	52	69	84	79	46	76	0.835901	1.06866	1.41318	1.10592	1.52645	0.953652	1.43509	1.30506
ENSG00000158748	1;1;1	19665287;19678567;19678919	19666467;19678725;19679562	+;+;+	1984	-4.49393	-3.67864	0.0143292	0.0664299	0	0	0	3	0	1	0	0	0	0	0.101237	0	0.0329783	0.0447383
ENSG00000162542	1;1;1;1;1;1;1;1;1;1;1;1;1;1;1;1;1;1;1	19682213;19694434;19700768;19737372;19738222;19739824;19740777;19745532;19746456;19747163;19750081;19755634;19770542;19771308;19780580;19787026;19798071;19799174;19799855	19683444;19694551;19701210;19737456;19738419;19739960;19740941;19745651;19746599;19747260;19750372;19755766;19770569;19771482;19780766;19787117;19798215;19799344;19799945	-;-;-;-;-;-;-;-;-;-;-;-;-;-;-;-;-;-;-	4054	3.51215	0.0315377	0.760746	0.882818	224	200	196	174	162	161	3.07765	2.64753	2.81835	2.84784	2.87358	2.87056	2.59844	2.78086
ENSG00000169914	1;1;1;1;1;1;1;1;1	19882513;19890385;19894368;19897540;19904267;19904891;19906432;19906728;19907570	19882734;19890533;19894480;19897815;19904398;19904987;19906616;19906944;19912945	+;+;+;+;+;+;+;+;+	6767	4.36135	-0.028011	0.770957	0.890816	402	393	302	320	294	301	3.30891	3.11667	2.60156	3.00904	3.166	3.12095	2.91032	3.06576
ENSG00000162543	1;1	20186085;20190547	20186153;20196048	+;+	5571	-4.618	-0.239365	0.849814	0.929547	0	1	1	1	0	1	0	0.00963299	0.0104638	0.00669893	0.0120178	0	0.0117446	0.00792079
ENSG00000162545	1;1;1	20482391;20484367;20485214	20483719;20484645;20486220	-;-;-	2615	-1.303	3.31021	5.30148e-08	7.96166e-07	17	13	10	1	1	1	0.362103	0.266788	0.222921	0.283937	0.0256027	0.0274703	0.0250206	0.0260312
ENSG00000090432	1;1;1;1	20499448;20502069;20503222;20507905	20501419;20502189;20503309;20508161	-;-;-;-	2438	4.63363	0.328824	8.39077e-05	0.000747212	479	496	511	314	288	369	10.9435	10.918	12.2183	11.3599	8.62291	8.48583	9.90291	9.00388
ENSG00000183114	1	20552439	20555010	+	2572	-6.48571	-1.9846	0.211195	0.419435	0	0	0	1	0	0	0	0	0	0	0.0260308	0	0	0.00867692
ENSG00000158825	1;1;1;1	20588948;20604928;20613842;20618452	20589283;20605039;20613899;20618908	+;+;+;+	963	-4.38946	3.72505	0.0212754	0.0911382	2	0	3	0	0	0	0.11568	0	0.181601	0.0990936	0	0	0	0
ENSG00000158828	1;1;1;1;1;1	20633455;20637842;20644490;20645508;20648505;20650434	20633935;20639992;20644672;20645723;20649231;20651511	+;+;+;+;+;+	4836	4.12115	0.406936	1.15713e-05	0.000122415	377	340	349	239	209	211	4.3422	3.773	4.2069	4.10737	3.30879	3.10453	2.85474	3.08935
ENSG00000117242	1;1;1	20642657;20645585;20648315	20643118;20645686;20652193	-;-;-	4443	2.90499	0.163571	0.261545	0.454366	121	167	138	118	104	89	1.51692	2.01713	1.81061	1.78156	1.77813	1.68148	1.31064	1.59008
ENSG00000244038	1;1;1;1;1;1;1;1;1;1;1	20651767;20652621;20652851;20653627;20654223;20654614;20655440;20655676;20656101;20660399;20661197	20652528;20652727;20653084;20653774;20654371;20654707;20655534;20655779;20656187;20660991;20661544	-;-;-;-;-;-;-;-;-;-;-	2721	7.33881	-0.0120285	0.822446	0.918713	2749	3033	2889	2343	2244	2582	56.2731	59.8188	61.8931	59.3283	57.6503	59.242	62.0866	59.6596
ENSG00000117245	1;1;1;1;1;1;1;1;1;1;1;1;1;1;1;1;1;1	20664014;20666214;20670421;20671938;20672880;20682653;20684809;20685252;20686046;20686344;20687388;20690188;20698379;20704447;20709639;20713454;20715493;20717349	20664762;20666331;20670491;20672196;20673020;20682884;20685187;20685283;20686126;20686375;20687944;20690335;20698488;20704899;20709828;20713555;20715639;20718017	-;-;-;-;-;-;-;-;-;-;-;-;-;-;-;-;-;-	4470	-1.73566	-1.32623	0.0150805	0.0687678	3	3	3	7	7	5	0.0373825	0.036017	0.0391234	0.0375076	0.104845	0.112493	0.0731868	0.0968417
ENSG00000189410	1;1;1;1;1;1;1;1;1;1;1;1;1;1	20719732;20722756;20723626;20724083;20724349;20725920;20727001;20727469;20727958;20730746;20731012;20731448;20732181;20732764	20721995;20722915;20723734;20724251;20724635;20726066;20727075;20727603;20728086;20730851;20731175;20731591;20732640;20732837	-;-;-;-;-;-;-;-;-;-;-;-;-;-	4423	1.54582	0.110062	0.643166	0.800862	41	69	53	36	53	34	0.516323	0.837194	0.698525	0.684014	0.544933	0.860785	0.502959	0.636225
ENSG00000127483	1;1;1;1;1;1;1;1;1;1;1;1;1;1	20742661;20745543;20747544;20749723;20757166;20765377;20767584;20770930;20773451;20775450;20779812;20780345;20786186;20787195	20745091;20745656;20747655;20750251;20757256;20765531;20767664;20771073;20775005;20776750;20779911;20780541;20786688;20787323	-;-;-;-;-;-;-;-;-;-;-;-;-;-	7442	8.33095	-0.101221	0.0325144	0.12725	5629	5638	5442	4926	4702	5061	42.1305	40.6564	42.6277	41.8049	44.3162	45.3867	44.4956	44.7328
ENSG00000203394	1;1;1	20742987;20743837;20743967	20743564;20743962;20744292	+;+;+	1030	0.425085	-0.829875	0.0011696	0.00788252	18	18	16	27	22	27	0.973397	0.937841	0.905536	0.938925	1.75503	1.53434	1.71513	1.66817
ENSG00000075151	1;1;1;1;1;1;1;1;1;1;1;1;1;1;1;1;1;1;1;1;1;1;1;1;1;1;1;1;1;1;1;1;1;1;1;1;1;1;1;1;1;1;1;1;1;1;1	20806292;20810738;20813158;20817392;20825100;20827617;20829147;20840856;20847806;20849415;20851258;20853560;20854978;20857403;20860385;20862228;20864476;20865116;20879323;20886201;20892619;20893111;20895368;20899697;20904883;20929370;20941242;20941491;20950003;20969474;20973002;20980334;20981048;20982388;20997601;21001199;21002713;21050866;21064531;21064760;21089138;21111323;21167961;21169664;211…	20807500;20810884;20813239;20817538;20825198;20827698;20829272;20841028;20847945;20849530;20851478;20853677;20855071;20857497;20860517;20862332;20864712;20865262;20879520;20886371;20892729;20893636;20895501;20899943;20904971;20929592;20941484;20942330;20950111;20969596;20973099;20980448;20981227;20982445;20997633;21001312;21002808;21050994;21064645;21064991;21089213;21111610;21168039;21169721;211…	-;-;-;-;-;-;-;-;-;-;-;-;-;-;-;-;-;-;-;-;-;-;-;-;-;-;-;-;-;-;-;-;-;-;-;-;-;-;-;-;-;-;-;-;-;-;-	8535	6.40843	-0.265728	4.98871e-05	0.000465807	1461	1507	1191	1385	1250	1459	9.53458	9.47554	8.13451	9.04821	10.8644	10.5206	11.1846	10.8565
ENSG00000233072	1	21003550	21003934	-	385	-2.26596	-0.839975	0.215183	0.42544	3	4	1	2	3	7	0.434026	0.557562	0.151413	0.381	0.347798	0.559753	1.18962	0.699056
ENSG00000236073	1	21073639	21073753	-	115	-3.02246	-0.268316	0.740736	0.869239	1	2	3	1	1	4	0.484347	0.933311	1.52071	0.979456	0.582183	0.624651	2.27579	1.16088
ENSG00000117298	1;1;1;1;1;1;1;1;1;1;1;1;1;1;1;1;1;1;1;1;1;1;1;1;1	21217247;21221747;21225250;21227159;21227931;21233105;21235850;21236746;21238134;21244989;21247221;21255947;21256688;21257525;21258693;21260271;21272699;21279191;21279831;21290070;21290364;21294154;21298817;21344937;21345376	21220131;21222081;21225440;21227226;21228041;21233661;21235927;21236844;21238350;21245103;21247363;21256138;21256717;21257590;21258839;21260392;21272911;21279549;21280069;21290257;21290489;21294424;21298999;21345137;21345504	-;-;-;-;-;-;-;-;-;-;-;-;-;-;-;-;-;-;-;-;-;-;-;-;-	7265	4.69581	-0.0229585	0.775646	0.894714	502	460	422	409	342	402	3.84878	3.39794	3.3861	3.54427	3.76917	3.38163	3.62043	3.59041
ENSG00000231105	1;1;1	21293290;21293934;21298027	21293743;21294210;21299774	+;+;+	2479	-6.80483	1.77365	0.278548	0.454366	0	1	0	0	0	0	0	0.021648	0	0.007216	0	0	0	0
ENSG00000236216	1	21397987	21398362	+	376	-5.58214	-0.205622	0.892084	0.933224	0	0	1	1	0	0	0	0	0.155037	0.051679	0.178061	0	0	0.0593538
ENSG00000227001	1;1;1;1;1	21424625;21425471;21426239;21427025;21427787	21424828;21425522;21426410;21427076;21427967	-;-;-;-;-	661	-0.807828	-0.335295	0.383254	0.573768	8	8	11	10	10	8	0.674129	0.649505	0.970095	0.764576	1.01288	1.08676	0.791879	0.963839
ENSG00000187952	1	21428303	21429536	+	1234	-0.0123192	0.1612	0.606676	0.767026	22	14	20	14	16	11	0.99303	0.608845	0.944795	0.84889	0.759575	0.931409	0.583241	0.758075
ENSG00000142794	1;1;1;1;1;1;1;1;1;1;1;1;1;1;1;1;1;1;1;1;1;1;1;1;1;1	21440128;21440797;21442240;21444944;21446037;21449791;21451767;21453373;21459749;21466087;21466996;21468155;21468441;21468688;21470632;21471569;21472843;21473377;21474900;21478069;21479349;21480051;21480930;21481597;21482484;21483143	21440378;21440914;21442358;21445219;21446482;21449888;21451909;21454306;21460000;21466156;21467309;21468334;21468585;21468897;21470734;21471783;21472915;21473585;21474951;21478307;21479400;21480223;21480981;21481769;21482535;21485005	+;+;+;+;+;+;+;+;+;+;+;+;+;+;+;+;+;+;+;+;+;+;+;+;+;+	6812	2.34367	-0.302907	0.067607	0.216716	67	95	83	78	69	101	0.547841	0.748416	0.710275	0.668844	0.766616	0.727629	0.970101	0.821449
ENSG00000162551	1;1;1;1;1;1;1;1;1;1;1;1;1;1	21509372;21551279;21553978;21560626;21561097;21563110;21564041;21568104;21570303;21573665;21574478;21575733;21576522;21577383	21509517;21551428;21554142;21560745;21561212;21563284;21564216;21568247;21570374;21573799;21574743;21575924;21576641;21578412	+;+;+;+;+;+;+;+;+;+;+;+;+;+	3007	-3.80552	-0.644762	0.605289	0.765655	0	3	0	0	1	3	0	0.0535404	0	0.0178468	0	0.0238892	0.0652767	0.029722
ENSG00000076864	1;1;1;1;1;1;1;1;1;1;1;1;1;1;1;1;1;1;1;1;1;1;1;1;1;1;1;1;1;1;1;1	21596215;21597686;21597961;21598400;21599494;21601684;21602804;21606066;21608213;21608850;21609575;21610120;21611452;21611716;21612026;21613036;21613628;21613986;21617306;21617932;21619025;21620015;21622339;21622923;21626304;21649761;21651392;21653134;21665211;21667598;21668511;21669254	21597264;21597728;21598095;21598502;21599617;21601797;21603912;21606197;21608350;21608936;21609646;21610275;21611581;21611816;21612109;21613229;21613706;21614089;21617491;21617972;21619072;21620050;21622568;21622981;21626397;21649796;21651903;21653307;21665317;21667681;21668593;21669363	-;-;-;-;-;-;-;-;-;-;-;-;-;-;-;-;-;-;-;-;-;-;-;-;-;-;-;-;-;-;-;-	5755	1.13097	2.87141	2.3347e-30	1.40248e-28	70	74	64	10	3	10	0.677497	0.69005	0.648272	0.67194	0.116336	0.0374465	0.113691	0.0891576
ENSG00000090686	1;1;1;1;1;1;1;1;1;1;1;1;1;1;1;1;1;1;1;1;1;1;1;1;1;1;1;1;1;1	21678298;21680808;21685892;21689974;21695066;21701498;21703512;21704262;21705727;21706126;21706467;21706744;21715124;21721036;21721650;21723898;21726491;21727851;21729704;21732664;21736430;21747067;21748138;21751507;21752527;21752992;21756546;21757461;21781858;21782824	21679439;21681252;21687239;21690099;21695221;21701602;21703618;21704615;21705837;21706187;21706589;21706907;21715457;21721166;21721764;21725119;21726570;21728719;21729832;21732836;21736625;21747149;21748271;21751615;21752651;21753119;21756702;21757783;21782020;21783606	-;-;-;-;-;-;-;-;-;-;-;-;-;-;-;-;-;-;-;-;-;-;-;-;-;-;-;-;-;-	9497	6.92728	0.102485	0.0413606	0.151048	2332	2288	2159	1783	1624	1768	13.6772	12.929	13.2522	13.2861	12.5696	12.2839	12.1805	12.3447
ENSG00000187942	1;1;1;1;1	21812265;21814398;21815943;21821450;21821724	21812536;21814823;21816074;21821611;21825221	+;+;+;+;+	4490	-0.738853	-0.94536	0.0179215	0.0792873	4	12	6	12	11	12	0.0496213	0.143426	0.0778983	0.0903153	0.178934	0.175988	0.174866	0.176596
ENSG00000142798	1;1;1;1;1;1;1;1;1;1;1;1;1;1;1;1;1;1;1;1;1;1;1;1;1;1;1;1;1;1;1;1;1;1;1;1;1;1;1;1;1;1;1;1;1;1;1;1;1;1;1;1;1;1;1;1;1;1;1;1;1;1;1;1;1;1;1;1;1;1;1;1;1;1;1;1;1;1;1;1;1;1;1;1;1;1;1;1;1;1;1;1;1;1	21822245;21823616;21824306;21824537;21824704;21827863;21828030;21828255;21828835;21829383;21830982;21831215;21831463;21831652;21832495;21833116;21833467;21833816;21834679;21836802;21838825;21839371;21839822;21841101;21841539;21842002;21842239;21842770;21843297;21844148;21846108;21846448;21847354;21847689;21848643;21848893;21850041;21850363;21851311;21851791;21852088;21852700;21852919;21854193;218…	21823488;21824266;21824376;21824615;21824779;21827919;21828152;21828426;21829079;21830713;21831090;21831324;21831562;21831796;21832606;21833384;21833614;21833925;21835637;21837006;21839085;21839550;21840017;21841285;21841673;21842142;21842380;21842921;21843438;21844299;21846255;21846599;21847492;21848093;21848794;21849031;21850192;21850498;21851697;21851926;21852233;21852832;21853070;21854343;218…	-;-;-;-;-;-;-;-;-;-;-;-;-;-;-;-;-;-;-;-;-;-;-;-;-;-;-;-;-;-;-;-;-;-;-;-;-;-;-;-;-;-;-;-;-;-;-;-;-;-;-;-;-;-;-;-;-;-;-;-;-;-;-;-;-;-;-;-;-;-;-;-;-;-;-;-;-;-;-;-;-;-;-;-;-;-;-;-;-;-;-;-;-;-	17666	2.23654	-0.111228	0.438623	0.627889	87	83	74	70	66	80	0.274306	0.252135	0.244184	0.256875	0.265288	0.268374	0.296293	0.276652
ENSG00000232037	1	21908098	21908580	+	483	-2.8917	-0.489441	0.596487	0.757935	0	4	2	0	3	4	0	0.444434	0.241383	0.228605	0	0.44618	0.541855	0.329345
ENSG00000278124	1	22010650	22010946	+	297	-6.68547	1.77927	0.277831	0.454366	0	0	1	0	0	0	0	0	0.196276	0.0654252	0	0	0	0
ENSG00000228397	1;1	22023994;22024806	22024445;22024968	-;-	615	-4.28052	0.242686	0.845877	0.929547	2	1	0	0	2	0	0.181138	0.0872607	0	0.0894663	0	0.233609	0	0.0778698
ENSG00000218510	1;1;1;1;1	22025188;22025511;22027414;22028339;22030280	22025372;22025643;22027534;22028379;22031223	+;+;+;+;+	1424	3.35551	-0.186212	0.0958513	0.272188	171	167	176	160	169	150	6.68869	6.29362	7.20486	6.72906	7.5226	8.52535	6.8921	7.64668
ENSG00000070831	1;1;1;1;1;1;1;1;1;1	22052627;22053297;22074094;22078429;22078706;22081722;22086439;22086669;22089943;22091428	22052868;22053433;22074219;22078583;22078881;22081794;22086548;22086866;22090804;22092946	+;+;+;+;+;+;+;+;+;+	3598	8.19689	0.225534	1.99208e-05	0.000200799	5748	6132	5158	3921	3871	4128	88.9837	91.4608	83.5686	88.0044	72.9614	77.2854	75.067	75.1046
ENSG00000230068	1;1	22059197;22063998	22059686;22064199	+;+	692	-3.0812	0.185296	0.866891	0.933224	0	6	1	1	0	4	0	0.465307	0.0842397	0.183182	0.0967501	0	0.378202	0.158317
ENSG00000271840	1	22100613	22101360	+	748	-0.95898	-0.397241	0.337113	0.523623	10	10	4	9	7	10	0.744652	0.717451	0.311732	0.591278	0.805561	0.672252	0.874719	0.784177
ENSG00000162552	1;1;1;1;1;1;1	22117305;22121211;22121445;22127038;22129616;22142846;22143732	22120517;22121353;22121576;22127481;22129851;22142966;22143969	-;-;-;-;-;-;-	4527	-4.30109	0.256151	0.847101	0.929547	3	0	0	0	1	1	0.0369118	0	0	0.0123039	0	0.0158681	0.0144531	0.0101071
ENSG00000234397	1	22322840	22323331	-	492	-4.28029	0.291348	0.846261	0.929547	0	0	3	2	0	0	0	0	0.35545	0.118483	0.272159	0	0	0.0907197
ENSG00000184677	1;1;1;1;1;1;1;1;1;1;1;1;1;1;1;1;1;1;1	22451851;22452659;22489880;22491400;22501492;22502299;22506049;22508001;22508530;22509100;22511179;22511676;22512924;22517300;22520061;22521496;22522377;22524218;22526202	22452004;22452946;22490645;22491533;22501684;22502441;22506241;22508137;22508731;22509233;22511347;22512134;22513130;22517464;22520275;22521658;22522463;22524444;22531157	+;+;+;+;+;+;+;+;+;+;+;+;+;+;+;+;+;+;+	8992	5.78253	0.163911	0.00631161	0.0336659	1081	1106	945	774	729	786	6.69613	6.60074	6.1263	6.47439	5.76292	5.8238	5.71922	5.76865
ENSG00000237200	1;1	22517474;22519606	22517643;22519708	+;+	273	-1.72715	0.290208	0.578095	0.74188	7	6	5	3	3	6	1.4282	1.17946	1.06765	1.22511	0.735726	0.789395	1.438	0.987707
ENSG00000133216	1;1;1;1;1;1;1;1;1;1;1;1;1;1;1;1;1;1	22710839;22775178;22781421;22784392;22800240;22863037;22864877;22882359;22891129;22892881;22895472;22896411;22905987;22906710;22907953;22909022;22910382;22912444	22711043;22775244;22781485;22785076;22800291;22863192;22865212;22882840;22891265;22893046;22895580;22896478;22906109;22906957;22908168;22909171;22910575;22915325	+;+;+;+;+;+;+;+;+;+;+;+;+;+;+;+;+;+	6341	0.254751	0.636707	0.0273337	0.111835	32	21	25	13	14	14	0.281091	0.177728	0.229829	0.229549	0.13726	0.158601	0.144458	0.146773
ENSG00000004487	1;1;1;1;1;1;1;1;1;1;1;1;1;1;1;1;1;1;1	23019448;23030469;23044427;23050387;23053761;23055069;23055932;23057484;23059073;23066060;23068539;23069061;23071225;23072124;23073274;23077228;23078966;23079553;23080873	23019947;23030634;23044486;23050520;23053839;23055418;23056038;23057565;23059167;23066071;23068681;23069151;23071359;23072197;23073403;23077360;23079177;23079667;23083689	+;+;+;+;+;+;+;+;+;+;+;+;+;+;+;+;+;+;+	5435	8.10602	-0.187698	5.14366e-05	0.000478699	4600	4886	4382	4361	4044	4536	47.1425	48.2445	46.9998	47.4623	53.721	53.4499	54.6064	53.9258
ENSG00000240553	1;1	23020147;23087798	23020551;23088058	-;-	666	-5.5022	-2.78779	0.0795931	0.236437	0	0	0	1	0	1	0	0	0	0	0.100527	0	0.0982417	0.0662563
ENSG00000263793	1	23044305	23044372	+	68	-4.56485	-1.52356	0.242444	0.454366	1	0	0	1	0	2	0.819117	0	0	0.273039	0.984575	0	1.92438	0.969652
ENSG00000169641	1;1;1;1;1;1;1;1	23084023;23090427;23091190;23109022;23109585;23133465;23168766;23177491	23089053;23090898;23094380;23109127;23109650;23133679;23169024;23177808	-;-;-;-;-;-;-;-	9658	6.34637	0.108337	0.0971216	0.274944	1567	1665	1319	1213	1037	1207	9.03726	9.25169	7.96124	8.75006	8.40875	7.71307	8.17693	8.09958
ENSG00000179546	1	23191895	23194729	-	2835	-4.36355	3.7504	0.0475716	0.16859	0	0	5	0	0	0	0	0	0.102811	0.0342704	0	0	0	0
ENSG00000215381	1	23244765	23245224	+	460	-3.2793	-0.25319	0.789973	0.903816	2	0	3	3	0	2	0.242174	0	0.380177	0.20745	0.436638	0	0.284474	0.240371
ENSG00000261326	1	23281309	23286752	-	5444	3.47141	-0.173668	0.117212	0.317104	211	177	173	173	155	191	2.15883	1.74481	1.85247	1.91871	2.12758	2.04526	2.29554	2.15613
ENSG00000125944	1;1;1;1;1;1;1;1;1;1;1;1;1;1	23303771;23304688;23311201;23311662;23313553;23318483;23321528;23323556;23333518;23337754;23338063;23338270;23340852;23344211	23304106;23311066;23311322;23311893;23313702;23318697;23321663;23323732;23333631;23337861;23338135;23338608;23341020;23344336	-;-;-;-;-;-;-;-;-;-;-;-;-;-	8676	9.21522	-0.0631489	0.224371	0.439011	10495	11267	9554	8861	8562	9350	67.3779	69.692	64.1931	67.0877	68.3787	70.891	70.5119	69.9272
ENSG00000125945	1;1;1;1	23359448;23367042;23367973;23369366	23363221;23367168;23368386;23369442	-;-;-;-	4392	5.56209	-0.146205	0.0208756	0.0897956	775	864	775	699	708	781	9.82866	10.5571	10.2864	10.224	10.6555	11.5799	11.6348	11.2901
ENSG00000249087	1;1	23368997;23369218	23369029;23371839	+;+	2655	0.998471	0.0511257	0.824464	0.920115	35	45	30	31	21	35	0.734274	0.909582	0.658688	0.767515	0.781727	0.568186	0.862529	0.73748
ENSG00000271420	1	23378380	23379029	-	650	-6.48571	-1.9846	0.211195	0.419435	0	0	0	1	0	0	0	0	0	0	0.103002	0	0	0.0343339
ENSG00000204219	1;1;1;1;1;1;1;1;1;1;1;1;1	23381061;23383433;23384346;23387273;23393879;23397545;23397792;23403481;23408560;23417249;23417904;23419077;23424565	23381474;23384068;23384417;23387419;23394033;23397601;23397955;23404160;23408726;23417390;23418298;23419386;23424740	-;-;-;-;-;-;-;-;-;-;-;-;-	3515	-0.343628	1.11419	0.0107947	0.0529987	19	14	25	6	2	14	0.301081	0.213745	0.414608	0.309811	0.114284	0.0408733	0.260599	0.138585
ENSG00000088280	1;1;1;1;1;1;1;1;1;1;1;1;1;1;1;1;1;1;1;1;1;1;1;1;1;1;1	23428563;23431035;23431696;23433077;23433362;23433626;23434254;23434533;23435723;23436560;23436911;23437130;23437424;23438747;23439161;23441102;23441350;23441655;23442186;23442501;23451479;23452697;23455881;23456122;23479809;23484005;23484472	23429930;23431125;23431918;23433272;23433532;23433693;23434369;23434618;23436028;23436677;23437044;23437320;23437472;23439016;23439230;23441211;23441473;23441730;23442271;23442635;23451528;23452771;23456026;23456194;23480179;23484192;23484568	-;-;-;-;-;-;-;-;-;-;-;-;-;-;-;-;-;-;-;-;-;-;-;-;-;-;-	4988	3.17077	0.234645	0.0305726	0.12231	173	179	172	133	106	126	1.93185	1.92584	2.01013	1.95594	1.78518	1.52656	1.65278	1.65484
ENSG00000007968	1;1;1;1;1;1;1	23506430;23516335;23519016;23520913;23521837;23524383;23530542	23510148;23516527;23519396;23521071;23522056;23524488;23531220	-;-;-;-;-;-;-	5457	4.76147	-0.0892456	0.248312	0.454366	444	486	483	442	389	401	4.53194	4.77943	5.1596	4.82366	5.42283	5.12072	4.80796	5.11717
ENSG00000235052	1;1	23549139;23550765	23549443;23550915	-;-	456	-5.63646	-0.210822	0.890085	0.933224	0	1	0	1	0	0	0	0.117687	0	0.0392291	0.146823	0	0	0.0489409
ENSG00000117318	1;1;1	23557918;23558445;23559127	23558415;23559075;23559794	-;-;-	1797	1.62755	0.411513	0.0620689	0.207858	46	76	68	32	36	49	1.42582	2.26965	2.20589	1.96712	1.19223	1.4391	1.7841	1.47181
ENSG00000142676	1;1;1;1;1;1;1	23691779;23691835;23692306;23693807;23694660;23695798;23696344	23691829;23692060;23692759;23693913;23695395;23696128;23696425	+;+;+;+;+;+;+	1987	10.3881	-0.189565	0.000335076	0.0026032	21573	23447	22331	20733	20039	22180	604.738	633.262	655.139	631.046	698.589	724.459	730.355	717.801
ENSG00000203589	1	23705801	23706934	-	1134	-6.80483	1.77365	0.278548	0.454366	0	1	0	0	0	0	0	0.047324	0	0.0157747	0	0	0	0
ENSG00000011007	1;1;1;1;1;1;1;1;1;1;1;1	23743155;23744034;23749021;23749842;23750845;23752407;23754100;23754363;23755843;23756274;23756953;23759512	23743578;23744270;23749077;23749948;23752030;23752518;23754255;23754460;23756023;23756385;23757125;23762059	+;+;+;+;+;+;+;+;+;+;+;+	5391	6.46715	-0.0780361	0.180827	0.415743	1560	1674	1402	1388	1304	1311	16.118	16.664	15.1601	15.9807	17.2376	17.3758	15.9112	16.8415
ENSG00000236810	1;1;1;1;1	23760382;23771611;23772111;23772268;23778199	23761151;23771883;23772166;23772426;23778287	-;-;-;-;-	1347	2.02602	0.329579	0.0298184	0.119877	83	86	75	55	53	51	3.43214	3.4263	3.24576	3.36807	2.73371	2.82647	2.47727	2.67915
ENSG00000057757	1;1;1;1;1;1	23778405;23779357;23785192;23785675;23786315;23787275	23778713;23779941;23785311;23785779;23786423;23788232	+;+;+;+;+;+	2186	6.29583	0.469133	5.6691e-16	1.74305e-14	1529	1757	1621	983	938	982	38.9594	43.1336	43.2271	41.7733	30.1066	30.8239	29.3922	30.1076
ENSG00000011009	1;1;1;1;1;1;1;1;1	23790970;23791971;23792552;23793008;23793151;23793653;23793860;23794063;23794224	23791250;23792017;23792760;23793039;23793216;23793752;23793930;23794136;23795539	+;+;+;+;+;+;+;+;+	2196	3.2653	-0.0324282	0.761869	0.883594	175	175	161	141	148	139	4.43875	4.27661	4.27382	4.32973	4.29877	4.84133	4.14145	4.42719
ENSG00000117308	1;1;1;1;1;1	23795599;23796876;23797034;23797695;23798117;23799366	23796782;23796942;23797147;23797871;23799113;23800804	-;-;-;-;-;-	3978	3.39805	0.0067978	0.945474	0.9651	193	202	174	159	143	162	2.70239	2.72509	2.54981	2.65909	2.67602	2.5823	2.66453	2.64095
ENSG00000117305	1;1;1;1;1;1;1;1;1;1;1;1;1	23801885;23803588;23806700;23807154;23808135;23809287;23813832;23816366;23817476;23820510;23825356;23826084;23838064	23802564;23804525;23807040;23807285;23808323;23810799;23814338;23816770;23817583;23820593;23825459;23826183;23838620	-;-;-;-;-;-;-;-;-;-;-;-;-	5658	4.80823	-0.0111645	0.916525	0.946971	467	464	566	383	377	481	4.59736	4.40098	5.83145	4.94326	4.53204	4.78645	5.56227	4.96026
ENSG00000179163	1;1;1;1;1;1;1;1	23845077;23846074;23848649;23854360;23859798;23863134;23865491;23867898	23845855;23846173;23848839;23854560;23859903;23863271;23865625;23868294	-;-;-;-;-;-;-;-	2047	6.71725	0.363588	4.45672e-11	9.2079e-10	2029	2307	2038	1435	1238	1386	55.2102	60.4817	58.0376	57.9098	46.9345	43.4449	44.3012	44.8935
ENSG00000188822	1;1	23870526;23913246	23875662;23913362	-;-	5254	2.94164	0.123246	0.368913	0.558683	140	141	150	101	89	135	1.4842	1.4402	1.66427	1.52956	1.28703	1.21685	1.68118	1.39502
ENSG00000229106	1	23901471	23902737	-	1267	-2.12932	0.333797	0.628883	0.787797	3	9	2	2	2	5	0.131886	0.381206	0.0920187	0.201704	0.105684	0.113394	0.258204	0.159094
ENSG00000230228	1	23949016	23949383	-	368	-3.44687	0.03189	0.971539	0.981668	3	1	1	2	1	1	0.454076	0.14583	0.158407	0.252771	0.363865	0.195204	0.177796	0.245621
ENSG00000189266	1;1;1;1	23959109;23959812;23960929;23961440	23959256;23959998;23961134;23963462	+;+;+;+	2564	7.98863	-0.0375009	0.457004	0.647685	4312	4790	4388	3993	3509	3844	93.6732	100.256	99.7635	97.8977	104.265	98.3107	98.0925	100.223
ENSG00000188529	1;1;1;1;1;1	23964804;23969083;23974974;23977790;23978653;23980191	23967956;23972012;23977652;23978273;23978946;23980927	-;-;-;-;-;-	10277	8.33652	0.00967976	0.855935	0.932551	5930	6188	5347	5038	4466	4697	32.1398	32.3131	30.3296	31.5942	32.8208	31.2168	29.9037	31.3138
ENSG00000142677	1;1;1;1;1;1;1	24119771;24123302;24128141;24134211;24137131;24138582;24143040	24121737;24123423;24128279;24134386;24137309;24138714;24143121	-;-;-;-;-;-;-	2798	-6.38413	-1.98969	0.210632	0.419435	0	0	0	0	1	0	0	0	0	0	0	0.0256737	0	0.00855789
ENSG00000185436	1;1;1;1;1;1;1;1	24154157;24159000;24159474;24161378;24169417;24180731;24187191;24187802	24157891;24159182;24159633;24161684;24169601;24180854;24187261;24187959	-;-;-;-;-;-;-;-	4923	-6.80483	1.77365	0.278548	0.454366	0	1	0	0	0	0	0	0.0109009	0	0.00363365	0	0	0	0
ENSG00000158055	1;1;1;1;1;1;1;1;1;1;1;1;1;1;1;1;1;1;1	24319322;24319814;24323040;24331426;24334645;24336482;24337078;24337498;24337992;24339668;24342115;24342694;24342892;24344897;24346553;24347468;24350058;24354374;24364185	24319747;24319941;24323117;24331612;24334706;24336827;24337151;24337789;24338103;24339762;24342273;24342772;24343275;24344931;24346641;24347553;24350122;24355318;24364482	+;+;+;+;+;+;+;+;+;+;+;+;+;+;+;+;+;+;+	3940	-5.65479	-0.209508	0.89059	0.933224	0	1	0	0	0	1	0	0.0136206	0	0.00454022	0	0	0.0166063	0.00553545
ENSG00000001460	1;1;1;1;1;1;1;1;1;1;1;1	24356999;24360851;24368704;24373702;24379273;24383867;24391203;24391924;24401079;24410703;24411641;24413674	24358619;24361041;24369839;24373810;24379823;24384003;24391679;24392071;24401456;24410817;24412027;24416934	-;-;-;-;-;-;-;-;-;-;-;-	8511	2.33462	-0.110532	0.424484	0.615094	86	86	89	80	68	83	0.562824	0.542265	0.609582	0.571557	0.629314	0.573937	0.638069	0.613773
ENSG00000001461	1;1;1;1;1;1;1;1;1;1;1;1;1;1;1;1	24415794;24419291;24421814;24433104;24440172;24442055;24445185;24449481;24453408;24454054;24456138;24457734;24458888;24460481;24464026;24468986	24415904;24420128;24422110;24433213;24440240;24442226;24445244;24449626;24453504;24454824;24456273;24457833;24458976;24460544;24466378;24472976	+;+;+;+;+;+;+;+;+;+;+;+;+;+;+;+	9404	5.71565	-0.0749985	0.292335	0.470092	984	881	887	864	709	806	5.82824	5.02756	5.49837	5.45139	6.15119	5.41588	5.6078	5.72496
ENSG00000117602	1;1;1;1;1;1;1	24502351;24502897;24507567;24514314;24531218;24533083;24535093	24502463;24503150;24507728;24514567;24531391;24533254;24541040	+;+;+;+;+;+;+	7077	5.09332	0.0153088	0.823599	0.919347	602	657	589	498	448	553	4.73808	4.98207	4.85165	4.85727	4.71127	4.54741	5.11265	4.79044
ENSG00000264443	1;1;1	24538802;24551888;24555816	24539876;24552048;24556024	-;-;-	1445	-4.50199	-1.53213	0.240144	0.454366	1	0	0	0	2	1	0.0385467	0	0	0.0128489	0	0.0994255	0.0452796	0.048235
ENSG00000184454	1;1;1;1;1	24556111;24589464;24595424;24600940;24605606	24556169;24589624;24595517;24601024;24609328	+;+;+;+;+	4122	-4.92624	-1.02351	0.462114	0.64971	0	1	0	0	2	0	0	0.0130193	0	0.00433975	0	0.0348544	0	0.0116181
ENSG00000133226	1;1;1;1;1;1;1;1;1;1;1;1;1;1;1;1;1;1;1;1;1;1;1	24631716;24633019;24635644;24641231;24643012;24643559;24645984;24646667;24649971;24650565;24651409;24652434;24652913;24654306;24654855;24660719;24661310;24662660;24663183;24666555;24669123;24671386;24672182	24631777;24633099;24635877;24641392;24643347;24643732;24646073;24649029;24650086;24650627;24651612;24652628;24653032;24654343;24655129;24660975;24661396;24663068;24663224;24666925;24670315;24671595;24673267	+;+;+;+;+;+;+;+;+;+;+;+;+;+;+;+;+;+;+;+;+;+;+	8168	6.28894	0.0173581	0.798664	0.910851	1511	1512	1216	1214	1075	1138	10.3039	9.93414	8.67842	9.63883	9.95086	9.45428	9.11584	9.50699
ENSG00000169504	1;1;1;1;1;1;1	24745357;24793177;24797742;24814094;24827010;24839860;24840773	24745625;24793213;24797963;24814219;24827116;24840041;24844324	+;+;+;+;+;+;+	4495	8.19392	0.0224218	0.690743	0.828474	5452	5120	5284	4504	3900	4414	67.5586	61.1272	68.5261	65.7373	67.0852	62.3262	64.25	64.5538
ENSG00000020633	1;1;1;1;1;1;1;1	24899511;24907259;24919240;24927574;24928743;24929587;24964514;24965020	24902666;24907417;24919344;24927730;24928798;24929877;24965010;24965121	-;-;-;-;-;-;-;-	4523	3.91389	-1.20352	4.57265e-30	2.71546e-28	169	154	168	302	269	358	2.08121	1.82721	2.16524	2.02455	4.47031	4.27229	5.17877	4.64046
ENSG00000278034	1	24919345	24919416	-	72	-6.51889	-1.98318	0.211352	0.419435	0	0	0	0	0	1	0	0	0	0	0	0	0.908736	0.302912
ENSG00000229162	1;1;1	24961345;24962047;24962975	24961846;24962241;24963097	+;+;+	820	-4.59978	-0.233968	0.852666	0.929755	0	0	2	0	0	2	0	0	0.14218	0.0473934	0	0	0.159583	0.0531943
ENSG00000233419	1	25125053	25125454	-	402	-6.51889	-1.98318	0.211352	0.419435	0	0	0	0	0	1	0	0	0	0	0	0	0.162759	0.0542529
ENSG00000117614	1;1;1;1;1;1;1	25222679;25225002;25227442;25228118;25228998;25230309;25232444	25223431;25225100;25227532;25228235;25229123;25232432;25232502	-;-;-;-;-;-;-	3370	6.759	0.0364293	0.497057	0.679354	1947	1952	1995	1598	1481	1635	32.1804	31.0845	34.5093	32.5914	31.7471	31.569	31.7437	31.6866
ENSG00000117616	1;1;1;1;1;1;1;1;1;1;1;1;1	25242237;25243550;25245991;25246444;25247309;25253114;25267740;25304387;25306896;25318063;25335368;25335846;25337040	25242705;25245301;25246016;25247029;25247519;25253937;25267915;25304821;25306949;25318271;25335835;25336265;25338213	-;-;-;-;-;-;-;-;-;-;-;-;-	6804	6.07759	0.0302148	0.625111	0.784206	1220	1297	1155	1033	978	931	9.98735	10.2299	9.89557	10.0376	10.1647	10.3255	8.95273	9.8143
ENSG00000272432	1	25247837	25248321	+	485	-4.26863	-0.755688	0.503653	0.685036	0	1	1	2	0	1	0	0.11065	0.120194	0.0769479	0.276087	0	0.134905	0.136997
ENSG00000261349	1;1	25266102;25266711	25266134;25267136	-;-	459	-1.25405	-0.086374	0.875006	0.933224	10	10	2	3	9	7	1.21351	1.16918	0.254004	0.878897	0.437589	1.40853	0.997828	0.947981
ENSG00000187010	1;1;1;1;1;1;1;1;1;1;1	25272393;25284573;25290641;25300946;25301520;25303322;25306596;25307647;25317000;25321889;25328898	25272695;25284759;25290791;25301093;25301686;25303459;25306942;25307816;25317079;25321962;25330445	+;+;+;+;+;+;+;+;+;+;+	3313	-6.48571	-1.9846	0.211195	0.419435	0	0	0	1	0	0	0	0	0	0	0.0202086	0	0	0.0067362
ENSG00000224183	1	25294164	25294643	-	480	-0.402743	0.499012	0.328331	0.514003	11	12	24	9	16	2	1.27646	1.34163	2.91469	1.84426	1.25533	2.3945	0.272621	1.30748
ENSG00000259984	1;1	25336429;25337040	25336461;25337465	-;-	459	-4.05032	0.628954	0.559812	0.728696	2	1	1	1	1	0	0.242701	0.116918	0.127002	0.162207	0.145863	0.156503	0	0.100789
ENSG00000183726	1;1;1;1;1;1;1;1	25337917;25338460;25340474;25342592;25351626;25352882;25356793;25360660	25338456;25338817;25340579;25343073;25351693;25352974;25356853;25362361	+;+;+;+;+;+;+;+	3410	7.0384	0.0399026	0.441783	0.6314	2307	2508	2353	1894	1880	1935	37.6832	39.47	40.2245	39.1259	37.1863	39.604	37.1276	37.9726
ENSG00000188672	1;1;1;1;1;1;1;1;1;1;1;1;1;1	25362249;25370467;25375349;25385498;25388976;25390749;25391994;25402596;25408683;25411340;25419755;25420639;25428953;25429940	25362553;25370540;25375428;25385844;25389113;25390915;25392141;25402746;25408869;25411478;25419798;25420941;25429049;25430192	-;-;-;-;-;-;-;-;-;-;-;-;-;-	2433	-1.0223	0.211719	0.710286	0.84267	6	4	18	10	5	5	0.137361	0.0882291	0.431274	0.218955	0.275179	0.147626	0.134462	0.185756
ENSG00000238084	1	25398721	25399198	+	478	-0.367673	-0.292914	0.506403	0.686895	9	11	17	8	21	8	1.04874	1.23498	2.07321	1.45231	1.12052	3.15593	1.09505	1.7905
ENSG00000204178	1;1;1;1;1;1;1;1;1;1;1	25430858;25446762;25448808;25454259;25456653;25458391;25484116;25485613;25489173;25491410;25498264	25431178;25446903;25448934;25454382;25456831;25458892;25484274;25485795;25489293;25491584;25500209	+;+;+;+;+;+;+;+;+;+;+	3979	6.14658	-0.382322	5.07018e-12	1.12748e-10	1154	1130	1027	1219	1093	1225	16.1542	15.2405	15.0459	15.4802	20.511	19.7325	20.1434	20.129
ENSG00000157978	1;1;1;1;1;1;1;1;1	25543580;25549961;25553364;25554860;25557153;25562644;25562816;25563634;25566848	25543786;25550035;25554064;25554972;25557429;25562716;25563153;25565207;25568886	+;+;+;+;+;+;+;+;+	5397	4.32555	0.766776	1.13193e-21	4.7754e-20	454	460	444	233	203	218	4.68552	4.57403	4.79572	4.68509	2.89042	2.70196	2.64286	2.74508
ENSG00000225643	1;1	25581478;25590169	25581772;25590356	+;+	483	-3.19741	1.04623	0.225633	0.440502	1	3	4	1	1	1	0.115321	0.333325	0.482765	0.31047	0.138615	0.148727	0.135464	0.140935
ENSG00000117643	1;1;1;1;1;1;1;1;1;1;1;1;1;1;1;1;1;1;1	25617468;25654242;25686440;25709602;25746668;25749255;25753484;25758592;25763638;25763874;25771657;25772069;25775932;25777589;25778105;25780714;25781251;25782585;25783663	25618337;25654366;25686536;25710145;25746783;25749335;25753578;25761684;25763639;25763967;25771772;25772403;25776029;25777658;25778324;25781112;25781260;25782700;25786207	+;+;+;+;+;+;+;+;+;+;+;+;+;+;+;+;+;+;+	9026	-0.332033	1.84893	5.67837e-07	7.44782e-06	26	19	22	6	4	5	0.160447	0.112967	0.142086	0.1385	0.0445055	0.0318347	0.0362447	0.0375283
ENSG00000162430	1;1;1;1;1;1;1;1;1;1;1;1;1;1	25800176;25801043;25802016;25805142;25808580;25809026;25809683;25811454;25811691;25812687;25813575;25813881;25814077;25815548	25800413;25801160;25802117;25805275;25808789;25809150;25809820;25811535;25811879;25812792;25813663;25813993;25814178;25818224	+;+;+;+;+;+;+;+;+;+;+;+;+;+	4423	3.72271	0.345383	0.00218408	0.0135374	229	284	281	188	164	160	2.88385	3.44584	3.7035	3.3444	2.84576	2.66356	2.36686	2.6254
ENSG00000228172	1;1;1;1	25816749;25817562;25818223;25818491	25816880;25817713;25818424;25820797	-;-;-;-	2793	-1.26468	-1.10141	0.0168749	0.075482	3	5	6	8	10	7	0.0598281	0.0960712	0.125229	0.0937093	0.191768	0.257196	0.163982	0.204316
ENSG00000117640	1;1;1;1;1;1;1;1	25818640;25819906;25820188;25820762;25821523;25825632;25829509;25831921	25818852;25820029;25820659;25821003;25823748;25826826;25829831;25832942	+;+;+;+;+;+;+;+	5817	4.57673	-0.158013	0.0457102	0.163636	380	425	409	384	326	401	3.63864	3.92088	4.09871	3.88608	4.41967	4.02582	4.51041	4.31863
ENSG00000127423	1;1;1;1	25831913;25834006;25837413;25859280	25832158;25835846;25837554;25859458	-;-;-;-	2408	5.913	0.0343145	0.551635	0.722922	1097	1115	1067	932	825	867	25.3749	24.8492	25.8304	25.3515	25.913	24.6112	23.5577	24.694
ENSG00000236528	1;1	25859613;25862835	25859875;25863420	+;+	849	-1.40478	-0.911534	0.0898792	0.25886	4	3	7	6	4	12	0.262426	0.18963	0.480633	0.310896	0.473153	0.338445	0.924792	0.578796
ENSG00000182749	1;1	25861210;25870609	25863861;25871253	-;-	3297	1.3108	-0.869823	1.69525e-05	0.000173744	29	30	35	44	51	46	0.48993	0.488311	0.618831	0.532357	0.893494	1.11119	0.91287	0.972517
ENSG00000117632	1;1;1;1;1;1;1;1;1;1	25884181;25892514;25900102;25901407;25904664;25905049;25905144;25905852;25906389;25906788	25885869;25892607;25901087;25903813;25904738;25905128;25905489;25906153;25906466;25906991	-;-;-;-;-;-;-;-;-;-	6261	9.58362	-0.281534	2.5112e-08	3.94019e-07	12374	12442	12419	12486	11682	12956	110.083	106.645	115.629	110.786	133.517	134.032	135.393	134.314
ENSG00000158006	1;1;1;1;1;1;1;1;1;1;1;1	25959767;25972558;25974480;25976682;25982364;25983946;25984460;25988231;25989448;25990727;25997448;25998025	25962083;25972712;25974650;25976773;25982477;25984109;25984528;25988327;25989601;25990921;25997621;25998157	-;-;-;-;-;-;-;-;-;-;-;-	3835	3.7138	-0.146724	0.127107	0.322152	228	214	227	201	201	205	3.3115	2.99463	3.45051	3.25221	3.50904	3.76501	3.49751	3.59052
ENSG00000175087	1;1;1;1;1	26111165;26111837;26112460;26114292;26121837	26111420;26111915;26112650;26114593;26125543	+;+;+;+;+	4535	5.70816	0.0795552	0.170351	0.397383	994	992	905	762	697	783	12.2085	11.7389	11.6331	11.8602	11.2496	11.0406	11.2968	11.1956
ENSG00000197245	1;1	26159020;26161212	26159126;26162628	+;+	1524	-2.8915	-0.901967	0.288932	0.466099	3	1	1	4	0	4	0.109646	0.0352135	0.0382506	0.0610365	0.175725	0	0.17173	0.115818
ENSG00000142684	1;1	26169871;26170418	26170183;26172060	+;+	1956	4.43247	0.161437	0.0629914	0.20788	381	414	430	283	291	324	10.8495	11.3586	12.8151	11.6744	9.68669	10.6871	10.8379	10.4039
ENSG00000236782	1;1;1	26169947;26171156;26171617	26170813;26171373;26171821	-;-;-	1290	-1.6088	0.695761	0.171592	0.399353	6	9	7	2	3	6	0.259069	0.374409	0.316323	0.316601	0.1038	0.167058	0.304321	0.191726
ENSG00000142675	1;1;1;1;1;1;1;1;1;1;1;1;1;1;1;1;1;1;1;1	26177403;26180168;26180715;26181587;26182005;26182361;26182480;26183197;26183346;26183729;26184071;26184401;26184585;26185014;26186915;26187293;26188234;26188598;26188772;26189279	26177599;26180610;26181083;26181941;26182082;26182402;26182584;26183256;26183435;26183830;26184287;26184507;26184612;26185186;26187241;26187482;26188503;26188697;26188953;26189886	+;+;+;+;+;+;+;+;+;+;+;+;+;+;+;+;+;+;+;+	4043	-3.52686	1.36638	0.200156	0.419435	3	4	0	1	1	0	0.0413307	0.0530946	0	0.0314751	0.0165598	0.0177677	0	0.0114425
ENSG00000188782	1;1;1;1;1;1;1;1;1;1	26190561;26191287;26193787;26197686;26197957;26198286;26199884;26200830;26201354;26202489	26190840;26191430;26193888;26197783;26198077;26198419;26200058;26201075;26201603;26202968	+;+;+;+;+;+;+;+;+;+	2030	-6.80483	1.77365	0.278548	0.454366	0	1	0	0	0	0	0	0.0264361	0	0.00881205	0	0	0	0
ENSG00000278572	1;1;1	26218581;26219406;26220368	26219251;26219524;26220476	-;-;-	899	-3.82729	0.115285	0.907641	0.942224	2	1	1	2	0	1	0.123915	0.0596945	0.064843	0.0828176	0.148946	0	0.0727798	0.0739085
ENSG00000130695	1;1;1;1;1;1;1;1;1;1;1;1;1;1;1;1	26234153;26239762;26244166;26254578;26255171;26257597;26258143;26259617;26268483;26269290;26269460;26271014;26271465;26274964;26276535;26277133	26234310;26239838;26244318;26254832;26255865;26257730;26258260;26259802;26268635;26269364;26269614;26271107;26272393;26275071;26276760;26279038	+;+;+;+;+;+;+;+;+;+;+;+;+;+;+;+	5422	6.03052	-0.181613	0.00160669	0.0103903	1041	1191	1065	1052	981	1029	10.6941	11.7882	11.4502	11.3108	12.9901	12.9971	12.4173	12.8015
ENSG00000142669	1;1	26279176;26280765	26280203;26281522	+;+	1786	4.0407	-0.415142	6.11557e-06	6.80704e-05	231	292	237	286	258	286	7.20419	8.77396	7.73553	7.90456	10.7212	10.377	10.4774	10.5252
ENSG00000158062	1;1;1;1;1;1;1;1;1;1;1;1;1;1;1;1;1;1	26281328;26282649;26282864;26284142;26284362;26285823;26294192;26296919;26297427;26297962;26300926;26301694;26302813;26303043;26306288;26306592;26306856;26318047	26282569;26282789;26282937;26284281;26285541;26286037;26294331;26296995;26297481;26298062;26301053;26301722;26303016;26303167;26306576;26306704;26306989;26318363	-;-;-;-;-;-;-;-;-;-;-;-;-;-;-;-;-;-	4704	2.90462	-0.105982	0.460236	0.64971	140	118	129	97	128	116	1.65774	1.3462	1.59862	1.53418	1.38058	1.95469	1.61347	1.64958
ENSG00000169442	1;1;1	26317957;26318528;26320171	26318071;26318994;26320523	+;+;+	935	5.75978	-0.579935	2.67202e-14	7.28834e-13	768	742	822	940	982	934	45.7514	42.5879	51.2487	46.5293	67.3091	75.4459	65.359	69.3713
ENSG00000176092	1;1;1;1;1;1;1;1;1;1;1;1;1;1;1;1;1;1;1;1;1;1;1	26321859;26322164;26324152;26324790;26325065;26328209;26328609;26331489;26336095;26336338;26336466;26336841;26337147;26337253;26337538;26338012;26338351;26339290;26342754;26343047;26343246;26343745;26354036	26322056;26322323;26324310;26324981;26325120;26328332;26328873;26331618;26336207;26336383;26336732;26336980;26337246;26337379;26337674;26338047;26338477;26339429;26342883;26343159;26343293;26346712;26354130	-;-;-;-;-;-;-;-;-;-;-;-;-;-;-;-;-;-;-;-;-;-;-	5871	-2.64346	-0.823794	0.318341	0.502629	2	0	4	5	3	1	0.0189746	0	0.0397165	0.0195637	0.0570185	0.0367066	0.0111444	0.0349565
ENSG00000117682	1;1;1;1;1;1;1;1;1;1;1	26432282;26432726;26438168;26442708;26446316;26447559;26448356;26457791;26460037;26467293;26468892	26432723;26433133;26438734;26443080;26446432;26448176;26448565;26457905;26460144;26467527;26471294	+;+;+;+;+;+;+;+;+;+;+	5596	4.81777	0.0893232	0.200656	0.419435	533	526	505	423	371	411	5.30523	5.04431	5.26062	5.20339	5.06081	4.76246	4.80545	4.87624
ENSG00000223583	1	26454653	26455187	-	535	-3.41948	-0.542737	0.593402	0.754937	1	0	3	2	0	3	0.104112	0	0.326882	0.143665	0.250284	0	0.366892	0.205725
ENSG00000225891	1;1;1;1	26462756;26463376;26466204;26467048	26462870;26463433;26466324;26467282	-;-;-;-	529	-2.39728	-0.589425	0.398536	0.590648	3	3	2	1	6	3	0.315879	0.30434	0.220393	0.280204	0.126562	0.814763	0.371053	0.437459
ENSG00000198830	1;1;1	26472450;26473206;26474572	26472627;26474135;26475972	+;+;+	2509	8.29346	0.130354	0.0106557	0.0524987	5742	6133	5763	4704	4106	4397	127.473	131.18	133.897	130.85	125.523	117.558	114.664	119.248
ENSG00000117676	1;1;1;1;1;1;1;1;1;1;1;1;1;1;1;1;1;1;1;1;1;1;1;1;1;1;1;1	26529761;26530745;26531218;26536925;26543112;26544075;26545842;26546867;26547189;26551397;26551644;26552818;26553391;26554214;26554596;26555151;26555537;26556076;26556654;26556998;26558807;26560726;26561045;26561505;26571229;26571849;26573224;26574079	26529983;26530902;26531438;26536969;26543221;26544178;26546035;26546983;26547590;26551586;26551723;26552896;26554135;26554447;26554738;26555221;26555625;26556163;26556718;26557100;26558937;26560851;26561134;26561663;26571610;26572293;26573361;26575030	+;+;+;+;+;+;+;+;+;+;+;+;+;+;+;+;+;+;+;+;+;+;+;+;+;+;+;+	5884	6.59748	0.0418699	0.430047	0.618631	1770	1790	1724	1488	1272	1450	16.7554	16.3258	17.08	16.7204	16.9312	15.5292	16.1237	16.1947
ENSG00000243905	1	26593243	26593546	-	304	-6.51889	-1.98318	0.211352	0.419435	0	0	0	0	0	1	0	0	0	0	0	0	0.215227	0.0717423
ENSG00000260063	1	26692132	26694131	-	2000	-0.924281	-1.09263	0.0245406	0.102753	8	4	6	17	5	10	0.2228	0.107331	0.174882	0.168337	0.569084	0.179587	0.327145	0.358606
ENSG00000117713	1;1;1;1;1;1;1;1;1;1;1;1;1;1;1;1;1;1;1;1;1	26696033;26727708;26729380;26731152;26732676;26760856;26761384;26762152;26762973;26766221;26767790;26771119;26772500;26772812;26773346;26773580;26773802;26774329;26775577;26775817;26779023	26697540;26727873;26729863;26731604;26732792;26761096;26761473;26762319;26763285;26766566;26768001;26771326;26772632;26772987;26773496;26773717;26773898;26775220;26775707;26775956;26782104	+;+;+;+;+;+;+;+;+;+;+;+;+;+;+;+;+;+;+;+;+	9246	5.13913	-0.307078	3.25627e-06	3.79091e-05	591	575	529	592	549	577	3.56031	3.3374	3.33522	3.41098	4.28672	4.26534	4.08312	4.21173
ENSG00000060642	1;1;1;1;1;1;1	26787472;26787964;26787995;26788928;26790759;26794113;26797563	26787806;26787989;26788819;26789030;26790893;26795234;26798398	+;+;+;+;+;+;+	3382	3.1182	0.173935	0.146112	0.355248	176	178	142	110	116	134	2.89864	2.82449	2.44758	2.72357	2.17759	2.46388	2.5924	2.41129
ENSG00000204160	1;1;1;1;1;1;1;1;1	26826710;26832004;26832447;26848608;26850301;26850558;26851129;26852753;26853726	26827139;26832072;26832607;26848757;26850438;26850606;26851231;26853211;26857602	+;+;+;+;+;+;+;+;+	5436	3.91142	-0.144208	0.105803	0.293917	261	269	239	244	229	223	2.67433	2.65563	2.56296	2.63097	3.00516	3.02616	2.68408	2.90513
ENSG00000175793	1	26863138	26864457	+	1320	-5.04931	0.557598	0.691658	0.828474	1	1	0	0	1	0	0.0421969	0.0406556	0	0.0276175	0	0.0544204	0	0.0181401
ENSG00000142751	1;1;1;1;1;1;1	26876133;26884160;26885973;26886477;26888897;26888969;26889686	26879749;26884290;26886341;26886525;26888940;26889125;26890297	-;-;-;-;-;-;-	4979	4.81662	0.141971	0.0846471	0.246806	485	599	508	426	373	382	5.42568	6.45623	5.94764	5.94318	5.72829	5.38149	5.01986	5.37655
ENSG00000226698	1;1	26876133;26878118	26876310;26878245	+;+	306	-3.03457	0.186351	0.814163	0.918668	3	1	3	2	1	2	0.546078	0.175377	0.571509	0.430988	0.437589	0.234755	0.427641	0.366661
ENSG00000198746	1;1;1;1;1;1;1	26890488;26892411;26892670;26893389;26894236;26897301;26899992	26891226;26892538;26892892;26893448;26894410;26897725;26900466	-;-;-;-;-;-;-	2225	3.93775	0.318714	0.000513755	0.00380098	321	313	282	198	178	226	8.03581	7.54933	7.38826	7.6578	5.9579	5.74679	6.64582	6.11684
ENSG00000090273	1;1;1;1;1;1;1;1;1;1;1;1	26900238;26902282;26911128;26921726;26922142;26924089;26941457;26941753;26942660;26942871;26945135;26946130	26900400;26902366;26911235;26921929;26922492;26924166;26941660;26941818;26942776;26943065;26945686;26946862	+;+;+;+;+;+;+;+;+;+;+;+	2856	6.30661	0.11933	0.0242577	0.101706	1459	1575	1402	1159	1070	1115	28.4546	29.5949	28.6163	28.8886	27.1696	26.9129	25.5439	26.5421
ENSG00000172746	1;1	26980165;26980829	26980514;26980975	+;+	497	-1.18627	0.0488086	0.910796	0.944326	8	7	9	6	6	7	0.896579	0.75585	1.05562	0.902684	0.808263	0.867222	0.921535	0.865673
ENSG00000225294	1	26985897	26986340	-	444	-3.80883	0.115226	0.907683	0.942224	0	2	2	1	1	1	0	0.241736	0.262585	0.168107	0.150791	0.16179	0.147363	0.153315
ENSG00000253368	1;1	26993707;26999847	26994630;27000898	+;+	1976	1.66898	0.0929051	0.590551	0.752847	57	64	56	46	37	53	1.60673	1.73815	1.65205	1.66564	1.55858	1.34509	1.75493	1.55286
ENSG00000158246	1;1	27005020;27012407	27006957;27012836	-;-	2368	-0.0257645	0.553982	0.0887643	0.256203	17	27	19	7	14	14	0.399873	0.611894	0.46773	0.493165	0.197913	0.4247	0.386827	0.33648
ENSG00000280403	1	27064991	27065365	-	375	-5.63035	-0.206698	0.891671	0.933224	1	0	0	0	0	1	0.148533	0	0	0.0495111	0	0	0.174477	0.0581591
ENSG00000090020	1;1;1;1;1;1;1;1;1;1;1;1;1;1	27098815;27101203;27101725;27102016;27102385;27102673;27103223;27105451;27107648;27109527;27113826;27153983;27155354;27166771	27100644;27101275;27101826;27102130;27102558;27102795;27104022;27106087;27107865;27109777;27114286;27154910;27155404;27166981	-;-;-;-;-;-;-;-;-;-;-;-;-;-	5974	1.82012	0.0127724	0.941137	0.962122	58	75	58	58	50	47	0.540776	0.673737	0.56596	0.593491	0.650011	0.60123	0.514758	0.588666
ENSG00000229985	1	27176751	27177277	+	527	-5.59978	-0.204308	0.892589	0.933224	0	0	1	0	0	1	0	0	0.110615	0.0368715	0	0	0.124154	0.0413846
ENSG00000214973	1	27200834	27201473	-	640	3.30266	0.182998	0.0805269	0.238287	196	187	181	131	136	140	17.0581	15.6803	16.4862	16.4082	13.7041	15.2649	14.3126	14.4272
ENSG00000225159	1	27206930	27207796	+	867	5.25326	0.152296	0.0217434	0.0928622	743	729	687	515	532	544	47.7336	45.1235	46.1913	46.3495	39.7691	44.0786	41.0535	41.6337
ENSG00000142784	1;1;1;1;1;1;1;1;1;1;1;1;1;1;1	27234516;27260956;27263152;27282239;27283338;27287674;27292215;27294022;27294514;27296326;27297048;27297938;27301226;27303621;27306186	27234951;27261102;27263235;27282285;27283449;27287861;27292397;27294116;27294629;27296401;27297156;27298111;27301461;27305193;27308633	+;+;+;+;+;+;+;+;+;+;+;+;+;+;+	6024	4.7619	-0.0149833	0.838214	0.929506	493	488	470	419	394	388	4.55844	4.34739	4.54816	4.48467	4.65679	4.69837	4.21422	4.52313
ENSG00000243659	1;1	27311240;27311663	27311345;27311838	+;+	282	-2.28391	0.285461	0.695497	0.830531	1	4	7	3	4	1	0.197518	0.761211	1.44701	0.801913	0.712246	1.01893	0.232018	0.654399
ENSG00000186501	1;1;1;1;1;1	27322145;27330720;27330985;27332070;27332346;27334151	27322391;27330804;27331137;27332101;27334054;27336400	+;+;+;+;+;+	4476	3.44031	-0.000960437	0.992567	0.994417	186	197	200	166	158	154	2.31461	2.36195	2.60473	2.4271	2.48299	2.53573	2.25113	2.42328
ENSG00000206888	1	27325219	27325325	+	107	-3.18391	1.05029	0.268633	0.454366	1	2	5	2	1	0	0.52056	1.00309	2.72401	1.41589	1.25142	0.671354	0	0.640926
ENSG00000241547	1	27325329	27325796	+	468	-1.25569	0.347542	0.472671	0.654779	7	8	10	4	9	3	0.833119	0.917357	1.2456	0.99869	0.572232	1.38144	0.419417	0.79103
ENSG00000142765	1;1;1;1;1;1;1;1;1;1	27342020;27343228;27344873;27347421;27347808;27347967;27349080;27349398;27351456;27353713	27342367;27343272;27345525;27347569;27347880;27348012;27349152;27351336;27353488;27353937	+;+;+;+;+;+;+;+;+;+	5584	3.4742	-0.452366	0.00133666	0.00887036	141	155	207	205	171	190	1.40646	1.48964	2.16097	1.68569	2.45791	2.19982	2.22627	2.29467
ENSG00000142733	1;1;1;1;1;1;1;1;1;1;1;1;1;1;1;1;1;1;1;1;1;1;1;1;1;1;1	27355184;27355669;27356026;27356388;27356590;27357711;27358181;27358419;27358709;27359417;27359858;27360241;27360705;27360921;27361157;27361346;27361520;27361705;27362091;27362641;27362851;27363442;27363917;27364204;27364661;27364773;27366258	27355469;27355745;27356099;27356500;27357614;27357876;27358319;27358611;27358866;27359522;27359994;27360368;27360838;27361008;27361252;27361395;27361627;27361867;27362250;27362753;27363021;27363548;27364085;27364394;27364684;27364912;27366892	-;-;-;-;-;-;-;-;-;-;-;-;-;-;-;-;-;-;-;-;-;-;-;-;-;-;-	4951	1.35802	0.150591	0.411477	0.604781	48	50	47	34	36	37	0.540012	0.541965	0.553386	0.545121	0.459773	0.52233	0.488966	0.490357
ENSG00000231207	1;1	27389468;27389961	27389637;27390145	+;+	355	-5.63646	-0.210822	0.890085	0.933224	0	1	0	1	0	0	0	0.15117	0	0.05039	0.188595	0	0	0.0628649
ENSG00000181773	1;1	27392644;27393794	27392737;27395814	+;+	2115	1.27044	-0.412463	0.0657071	0.21178	27	42	42	37	46	38	0.711063	1.0657	1.15761	0.978122	1.17125	1.56237	1.17556	1.30306
ENSG00000158195	1;1;1;1;1;1;1;1;1	27404226;27409692;27412572;27414833;27415985;27418269;27418954;27428761;27489986	27408346;27410206;27412727;27414963;27416102;27418422;27419088;27428933;27490158	-;-;-;-;-;-;-;-;-	5676	5.32737	-0.151075	0.0188002	0.0824495	676	707	665	635	555	675	6.63375	6.68453	6.82971	6.716	7.49013	7.02403	7.78093	7.43169
ENSG00000237429	1;1	27525805;27530360	27525885;27530561	+;+	283	-1.78769	-1.02604	0.0864828	0.250836	4	2	4	3	9	5	0.787278	0.37926	0.823942	0.663494	0.709729	2.2845	1.15599	1.38341
ENSG00000126705	1;1;1;1;1;1;1;1	27534035;27547261;27552727;27553074;27558305;27558706;27603397;27604160	27534916;27552189;27552929;27553304;27558530;27558883;27603632;27604431	-;-;-;-;-;-;-;-	7157	1.47844	-0.693236	0.00176981	0.0112999	42	33	39	55	58	38	0.326868	0.247444	0.317656	0.297323	0.514505	0.582147	0.347394	0.481349
ENSG00000000938	1;1;1;1;1;1;1;1;1;1;1;1;1;1;1	27612064;27613219;27614430;27614850;27615434;27615689;27616857;27617193;27621559;27623042;27623384;27625089;27626046;27626460;27635065	27613122;27613350;27614583;27614926;27615613;27615844;27617006;27617296;27621657;27623144;27624062;27625151;27626240;27626569;27635277	-;-;-;-;-;-;-;-;-;-;-;-;-;-;-	3474	-5.63035	-0.206698	0.891671	0.933224	1	0	0	0	0	1	0.0160334	0	0	0.00534446	0	0	0.0188339	0.00627797
ENSG00000235912	1	27649419	27649610	+	192	1.49734	0.498084	0.0127318	0.0606782	54	71	53	28	39	36	15.6656	19.845	16.0915	17.2007	9.7637	14.5915	12.2679	12.2077
ENSG00000233975	1;1	27660328;27662677	27660722;27662722	-;-	441	-2.6938	-2.02499	0.0179555	0.0794264	1	1	1	1	6	4	0.126304	0.12169	0.132186	0.126727	0.151817	0.977346	0.59346	0.574208
ENSG00000126709	1;1;1;1;1	27666061;27668226;27668458;27669221;27672123	27666475;27668375;27668535;27669346;27672218	-;-;-;-;-	865	5.97668	-3.20214	0	0	224	211	229	1855	1470	1695	14.424	13.0906	15.4327	14.3158	143.577	122.078	128.211	131.289
ENSG00000009780	1;1;1;1;1;1;1;1;1;1;1	27725979;27727472;27730232;27732603;27734031;27744654;27749068;27755195;27759526;27759958;27760495	27726161;27727536;27730333;27732657;27734183;27744811;27749154;27755330;27759764;27760185;27763122	+;+;+;+;+;+;+;+;+;+;+	4034	4.38091	-0.113267	0.249634	0.454366	336	359	380	356	309	288	4.63936	4.77587	5.49124	4.96882	5.90843	5.50248	4.67118	5.36069
ENSG00000231344	1	27739091	27739439	+	349	-2.60827	-0.274552	0.690936	0.828474	3	3	2	2	2	4	0.478796	0.461307	0.334062	0.424722	0.383674	0.411661	0.749903	0.515079
ENSG00000230833	1	27739954	27740629	+	676	-5.38413	-2.79805	0.0788493	0.236437	0	0	0	0	2	0	0	0	0	0	0	0.212529	0	0.0708431
ENSG00000117758	1;1;1;1;1;1;1;1;1;1	27773183;27789562;27793533;27801678;27809923;27811992;27812163;27817851;27819650;27822231	27773425;27789631;27793632;27802039;27810289;27812060;27812268;27818074;27819732;27824452	+;+;+;+;+;+;+;+;+;+	3846	5.55942	-0.441066	1.19658e-11	2.5997e-10	712	721	718	861	748	785	10.3116	10.0605	10.8827	10.4183	14.9883	13.971	13.3546	14.1046
ENSG00000269971	1	27773858	27774041	+	184	-2.71417	-1.07463	0.225161	0.440227	1	0	4	3	5	1	0.302717	0	1.26726	0.523325	1.09159	1.95204	0.355592	1.13307
ENSG00000270031	1	27819983	27820341	+	359	-2.62714	0.0780082	0.918854	0.947639	2	3	4	5	0	2	0.310306	0.448457	0.649514	0.469426	0.932467	0	0.364507	0.432325
ENSG00000117751	1;1;1;1;1;1;1	27830778;27832756;27838699;27841014;27843186;27847028;27850093	27831366;27832816;27838852;27841234;27843330;27847092;27851676	+;+;+;+;+;+;+	2819	6.83836	0.0400726	0.465387	0.64971	1954	2265	2026	1644	1576	1755	38.6086	43.1189	41.8955	41.2077	39.0449	40.1603	40.7336	39.9796
ENSG00000252947	1	27834401	27834566	+	166	-0.405051	0.537062	0.11298	0.308115	15	17	16	9	11	7	5.03313	5.49585	5.61869	5.38255	3.62988	4.76014	2.75905	3.71636
ENSG00000278868	1	27850574	27850744	-	171	-0.235254	-0.174802	0.629852	0.788693	16	11	16	18	6	16	5.21169	3.45216	5.4544	4.70608	7.04748	2.52052	6.12201	5.23001
ENSG00000130775	1;1;1;1;1;1	27872543;27876588;27879644;27881971;27883398;27885867	27872665;27876728;27880054;27883043;27885451;27886685	+;+;+;+;+;+	4621	3.19327	0.352801	0.00135478	0.00897536	188	193	171	130	113	111	2.26609	2.24138	2.15716	2.22154	1.8835	1.75662	1.57166	1.73726
ENSG00000117748	1;1;1;1;1;1;1;1	27891524;27894012;27894290;27897005;27897633;27906928;27907181;27914063	27892247;27894106;27894397;27897121;27897707;27907041;27907282;27914746	-;-;-;-;-;-;-;-	2019	7.28719	0.0721778	0.216455	0.427007	2646	3179	2795	2245	2072	2401	72.9975	84.4984	80.699	79.3983	74.4454	73.7206	77.8083	75.3248
ENSG00000130768	1;1;1;1;1;1;1;1;1;1;1	27934993;27936537;27941471;27942275;27945232;27948994;27953215;27954354;27955684;27955949;27958476	27935244;27936663;27941576;27942364;27945445;27949162;27953358;27954526;27955864;27956480;27959157	+;+;+;+;+;+;+;+;+;+;+	2670	1.73994	0.763324	1.13904e-05	0.000120747	81	70	75	38	33	38	1.68977	1.40696	1.63747	1.57807	0.952862	0.887847	0.931199	0.92397
ENSG00000227050	1;1;1;1;1	27938875;27955771;27956009;27958853;27960160	27939079;27955850;27956092;27958940;27960193	-;-;-;-;-	491	-4.60604	-0.237037	0.851044	0.929547	1	0	1	1	0	1	0.113442	0	0.118725	0.0773889	0.136357	0	0.133257	0.0898711
ENSG00000158156	1;1;1;1	27959462;27963497;27964185;27966503	27960362;27963693;27964235;27968096	+;+;+;+	2743	2.42363	-0.149158	0.317836	0.501879	80	93	100	82	88	78	1.6245	1.8195	2.12519	1.85639	2.00145	2.30458	1.86054	2.05553
ENSG00000158161	1;1;1;1;1;1;1;1;1;1;1;1;1;1;1;1;1;1;1;1	27970344;27977273;27978374;27988473;27989697;27993400;27997320;27998284;27999960;28004336;28010796;28013111;28017154;28027789;28035544;28038839;28042571;28048383;28057994;28088524	27974546;27977389;27978474;27988656;27989811;27993560;27997378;27998351;28000049;28004419;28011086;28013294;28017239;28027926;28035680;28038905;28042650;28048426;28058094;28088696	-;-;-;-;-;-;-;-;-;-;-;-;-;-;-;-;-;-;-;-	6483	6.30136	-0.184734	0.00105462	0.00718845	1323	1450	1204	1226	1180	1294	11.3668	12.0029	10.8261	11.3986	12.6611	13.075	13.0596	12.9319
ENSG00000238231	1	27990158	27990524	-	367	-3.44658	0.0387679	0.970125	0.981668	0	2	3	0	1	3	0	0.292454	0.476517	0.256324	0	0.195735	0.534842	0.243526
ENSG00000240750	1	28031884	28032180	-	297	-1.62289	-0.286288	0.653877	0.809705	7	9	0	6	3	7	1.31279	1.62622	0	0.979672	1.35255	0.725605	1.5421	1.20675
ENSG00000228589	1	28095742	28096422	-	681	5.02641	-0.653975	5.82191e-22	2.48303e-20	439	459	464	600	553	604	35.9064	36.1709	39.7186	37.2653	58.9878	58.3329	58.031	58.4506
ENSG00000214812	1;1	28120449;28120835	28120518;28121321	-;-	557	-1.98064	0.526237	0.360072	0.54908	5	4	7	3	4	2	0.499999	0.385389	0.732598	0.539329	0.360598	0.51587	0.234934	0.370467
ENSG00000169403	1;1;1	28147166;28176592;28193722	28151059;28177188;28193936	-;-;-	4706	-0.403179	-1.51828	0.000143812	0.0012154	4	10	7	14	12	24	0.0473438	0.114036	0.08671	0.0826966	0.199175	0.183174	0.33368	0.238676
ENSG00000126698	1;1;1;1;1;1;1;1;1;1;1;1	28199456;28200153;28200278;28203747;28205258;28208342;28209972;28210160;28214940;28228922;28230131;28232921	28199574;28200232;28201370;28203822;28205350;28208809;28210066;28210637;28214996;28229023;28230252;28233025	-;-;-;-;-;-;-;-;-;-;-;-	2888	7.32841	0.261809	3.98403e-07	5.35389e-06	2984	3281	3159	2173	2033	2237	57.5515	60.9682	63.764	60.7612	50.3756	50.568	50.6803	50.5413
ENSG00000130770	1;1;1	28236109;28236361;28246589	28236270;28238105;28246906	+;+;+	2225	6.8102	-0.0969107	0.114206	0.310509	1834	2055	1944	1599	1715	1793	45.9118	49.5651	50.9318	48.8029	48.1145	55.3694	52.7255	52.0698
ENSG00000270605	1	28239509	28241453	-	1945	-0.903169	-0.675464	0.111106	0.304738	10	5	7	13	9	7	0.286375	0.137957	0.209798	0.211377	0.447488	0.332398	0.235477	0.338454
ENSG00000271398	1	28247144	28247568	+	425	-4.93393	-3.29877	0.0330517	0.12725	0	0	0	0	0	3	0	0	0	0	0	0	0.461852	0.153951
ENSG00000130766	1;1;1;1;1;1;1;1;1;1	28259527;28269183;28271674;28272284;28272581;28273358;28274040;28274825;28279097;28280716	28259937;28269248;28271871;28272466;28272793;28273508;28274158;28275015;28279241;28282491	+;+;+;+;+;+;+;+;+;+	3453	5.17839	0.00402976	0.954784	0.971771	630	662	658	583	476	536	10.1625	10.2886	11.1084	10.5198	11.3039	9.90252	10.1564	10.4543
ENSG00000130772	1;1;1;1	28329002;28330283;28330597;28334417	28329180;28330375;28330792;28335967	+;+;+;+	2019	3.25136	0.0359516	0.75782	0.880481	164	175	179	121	141	152	4.52441	4.65153	5.1682	4.78138	4.01242	5.0167	4.92581	4.65164
ENSG00000204138	1;1;1;1;1;1;1;1;1;1;1;1;1;1;1;1;1;1	28369603;28407410;28438171;28457832;28459085;28460212;28465685;28466382;28473554;28476107;28480451;28489170;28489774;28490951;28491650;28493015;28494230;28496534	28369825;28407463;28438430;28457859;28459258;28460292;28465849;28467241;28474151;28476291;28480604;28489225;28489894;28491012;28491787;28493091;28494322;28500369	+;+;+;+;+;+;+;+;+;+;+;+;+;+;+;+;+;+	7165	4.32029	-0.148427	0.0800195	0.237236	364	327	328	329	286	311	2.8297	2.44921	2.66858	2.64916	3.07424	2.86738	2.83997	2.9272
ENSG00000229820	1	28453541	28453934	+	394	-0.801437	0.272454	0.494827	0.67684	8	16	10	8	6	9	1.13096	2.1793	1.47954	1.5966	1.35941	1.09393	1.49457	1.31597
ENSG00000221216	1	28481362	28481480	+	119	-3.04177	-0.270854	0.755794	0.879067	3	3	0	1	1	4	1.4042	1.35291	0	0.919036	0.562614	0.603655	2.19929	1.12185
ENSG00000180198	1;1;1;1;1;1;1;1;1;1;1;1;1;1;1;1;1;1;1	28505943;28508128;28508830;28510077;28516725;28518136;28518626;28529858;28530523;28531803;28532171;28532674;28535050;28535258;28535610;28535871;28536093;28536747;28537832	28506084;28508160;28508905;28510104;28516867;28518308;28518957;28529939;28530615;28531990;28532350;28532757;28535146;28535380;28535656;28536026;28536381;28536899;28539300	+;+;+;+;+;+;+;+;+;+;+;+;+;+;+;+;+;+;+	3888	7.465	0.0718274	0.15487	0.371015	3232	3511	3009	2523	2383	2692	46.302	48.4617	45.1148	46.6262	43.4459	44.0284	45.3022	44.2588
ENSG00000242125	1;1;1	28505980;28506351;28508830	28506084;28508270;28510892	+;+;+	4088	6.59861	0.131086	0.0187918	0.0824348	1787	1992	1677	1401	1320	1355	24.3483	26.15	23.9136	24.804	22.9448	23.1952	21.687	22.609
ENSG00000200087	1	28508559	28508762	+	204	5.17516	-0.11923	0.130511	0.326586	690	606	567	572	545	540	188.397	159.418	162.023	169.946	187.726	191.912	173.194	184.277
ENSG00000231468	1;1	28526318;28526912	28526612;28527227	-;-	611	-6.68547	1.77927	0.277831	0.454366	0	0	1	0	0	0	0	0	0.0954073	0.0318024	0	0	0	0
ENSG00000279443	1	28544460	28546542	+	2083	1.12369	0.608789	0.00898023	0.0452744	53	55	34	24	28	24	1.41723	1.41699	0.951508	1.26191	0.7714	0.965616	0.753863	0.830293
ENSG00000180098	1;1;1;1;1;1;1;1	28553085;28560633;28564703;28567294;28571176;28571867;28574589;28577500	28554048;28561398;28565790;28567413;28571338;28571900;28574718;28578545	+;+;+;+;+;+;+;+	4311	4.54076	-0.223033	0.00287883	0.0171744	387	385	383	387	347	371	5.0002	4.79266	5.17897	4.99061	6.01022	5.78212	5.63075	5.8077
ENSG00000197989	1;1;1	28578538;28579533;28582090	28578680;28581872;28582983	-;-;-	3377	5.11536	-0.193155	0.00474571	0.0263926	552	635	555	545	499	588	9.10464	10.0911	9.58043	9.59204	10.805	10.6146	11.3924	10.9373
ENSG00000221539	1	28578749	28578822	-	74	-0.179563	-0.283662	0.379375	0.569602	17	13	13	16	9	18	12.7959	9.4277	10.2408	10.8215	14.4759	8.73668	15.9152	13.0426
ENSG00000120656	1;1;1;1;1;1;1;1;1	28589323;28590277;28602850;28605372;28613247;28617953;28621914;28623946;28642655	28589774;28590386;28603574;28605460;28613361;28618030;28622165;28624030;28643085	-;-;-;-;-;-;-;-;-	2337	5.90393	-0.0552149	0.317183	0.501029	1078	1065	1016	903	852	935	25.693	24.456	25.343	25.164	25.8694	26.1888	26.1772	26.0785
ENSG00000188060	1;1;1	28592200;28592515;28593694	28592399;28592744;28595443	+;+;+	2180	0.0296556	-8.06314	5.11069e-33	3.30573e-31	0	0	0	33	29	28	0	0	0	0	1.01348	0.955602	0.840372	0.936485
ENSG00000229388	1;1;1	28643228;28646091;28648193	28643517;28646389;28648581	+;+;+	978	-0.75476	0.0119984	0.974574	0.982961	12	11	9	9	9	8	0.683435	0.603598	0.536447	0.607827	0.616114	0.661057	0.535207	0.604126
ENSG00000274978	1	28648600	28648733	+	134	-5.65479	-0.209508	0.89059	0.933224	0	1	0	0	0	1	0	0.400488	0	0.133496	0	0	0.488276	0.162759
ENSG00000162419	1;1;1;1;1;1;1;1;1;1	28668732;28683564;28690074;28691585;28692942;28696927;28702438;28704192;28710520;28714073	28668839;28683740;28690186;28691709;28693045;28697084;28702569;28704329;28710642;28719353	+;+;+;+;+;+;+;+;+;+	6459	5.60529	0.164098	0.00683625	0.0360694	929	942	897	704	604	718	8.01134	7.82672	8.09562	7.97789	7.29735	6.71749	7.27327	7.09604
ENSG00000252777	1	28689665	28689794	+	130	-3.8713	-2.22993	0.0982165	0.277203	1	0	0	1	4	0	0.428461	0	0	0.14282	0.515008	2.2103	0	0.908438
ENSG00000198492	1;1;1;1;1;1;1	28736621;28737750;28738259;28739091;28740303;28742403;28768929	28737682;28737829;28738338;28739200;28740398;28743986;28769775	+;+;+;+;+;+;+	3859	6.98688	0.157746	0.00195426	0.0123161	2455	2465	2277	1862	1643	1782	35.4349	34.2796	34.3963	34.7036	32.3045	30.5843	30.2137	31.0341
ENSG00000226852	1;1	28867575;28870507	28868560;28871267	+;+	1747	-6.75114	1.77669	0.27816	0.454366	1	0	0	0	0	0	0.0318832	0	0	0.0106277	0	0	0	0
ENSG00000233427	1;1;1	28870483;28872240;28877021	28871002;28872488;28877336	-;-;-	1085	-3.15898	0.482383	0.615311	0.775111	0	3	4	2	2	0	0	0.148383	0.214908	0.121097	0.123412	0.132415	0	0.0852756
ENSG00000159023	1;1;1;1;1;1;1;1;1;1;1;1;1;1;1;1;1;1;1;1;1;1;1;1	28887091;28893741;28914579;28987431;28989356;28993330;28997215;29011865;29015692;29018224;29030400;29033093;29035826;29039254;29053104;29058589;29058811;29060422;29064957;29096232;29109336;29112368;29115699;29116819	28887210;28893837;28914768;28987905;28989435;28993542;28997319;29011907;29015767;29018442;29030487;29033245;29035923;29039426;29053312;29058645;29058852;29060484;29065221;29097935;29109738;29112448;29115803;29120046	+;+;+;+;+;+;+;+;+;+;+;+;+;+;+;+;+;+;+;+;+;+;+;+	8287	8.62814	0.243832	5.73037e-07	7.50339e-06	7837	8159	7103	5450	4990	5536	52.6753	52.8365	49.9652	51.8257	44.0308	43.2552	43.7088	43.665
ENSG00000225616	1	28982278	28982608	-	331	0.635821	-0.324361	0.214842	0.424988	21	25	28	18	28	30	3.53383	4.05327	4.9312	4.17277	3.64085	6.07667	5.93012	5.21588
ENSG00000277958	1	29041199	29041480	+	282	-4.60455	-0.245249	0.846708	0.929547	1	1	0	0	1	1	0.197518	0.190303	0	0.129273	0	0.254734	0.232018	0.16225
ENSG00000253304	1;1;1	29119428;29122364;29123856	29121848;29122501;29123935	-;-;-	2639	-1.1193	0.166352	0.72399	0.854864	10	4	12	6	6	7	0.211065	0.081342	0.265073	0.185826	0.152219	0.163323	0.173552	0.163031
ENSG00000225750	1;1;1	29144494;29146355;29146908	29144549;29146490;29146994	-;-;-	279	-2.95003	0.830145	0.293456	0.471092	4	3	2	1	2	1	0.798565	0.577047	0.417877	0.59783	0.239968	0.514946	0.234513	0.329809
ENSG00000116350	1;1;1;1;1;1;1;1;1;1	29147743;29150103;29154475;29159374;29159864;29160375;29165890;29166729;29168503;29181646	29149226;29150192;29154910;29159551;29160091;29160563;29166064;29166912;29168639;29181987	-;-;-;-;-;-;-;-;-;-	3443	6.83746	0.0754779	0.20594	0.419435	2225	2243	1854	1622	1581	1706	35.9955	34.9612	31.3903	34.1157	31.5407	32.9861	32.4199	32.3156
ENSG00000227637	1;1	29152489;29152871	29152687;29152991	+;+	320	-5.5022	-2.78779	0.0795931	0.236437	0	0	0	1	0	1	0	0	0	0	0.209222	0	0.204466	0.137896
ENSG00000277916	1	29171285	29171453	-	169	-1.07917	-0.0352972	0.933162	0.957324	10	7	8	6	9	6	3.29585	2.22283	2.75947	2.75938	2.37696	3.82553	2.32292	2.8418
ENSG00000116353	1;1;1;1;1;1;1;1;1;1;1;1;1;1;1	29192873;29195941;29200324;29201374;29201943;29203131;29206762;29216005;29216588;29220717;29221075;29223140;29228881;29230355;29230731	29194179;29196258;29200589;29201518;29202045;29203233;29206905;29216136;29216812;29220921;29221200;29223549;29229054;29230406;29230942	-;-;-;-;-;-;-;-;-;-;-;-;-;-;-	3922	3.66171	0.0739365	0.456215	0.646813	242	239	217	166	187	190	3.43687	3.27028	3.22534	3.31083	2.83373	3.42507	3.16969	3.14283
ENSG00000060656	1;1;1;1;1;1;1;1;1;1;1;1;1;1;1;1;1;1;1;1;1;1;1;1;1;1;1;1;1;1;1;1;1	29236516;29255275;29258505;29259261;29259449;29259870;29260181;29260610;29275448;29279012;29279456;29280039;29282676;29283723;29284731;29289683;29291869;29303855;29304774;29305352;29307129;29310744;29311346;29311643;29312552;29315372;29316002;29317748;29320210;29323218;29323631;29325191;29325599	29236717;29255406;29258776;29259342;29259564;29260044;29260267;29260903;29275756;29279121;29279657;29280141;29282949;29283976;29284869;29289712;29292026;29304045;29304849;29305428;29307146;29310780;29311553;29311759;29312706;29315507;29316151;29317921;29320825;29323496;29323788;29325326;29326813	+;+;+;+;+;+;+;+;+;+;+;+;+;+;+;+;+;+;+;+;+;+;+;+;+;+;+;+;+;+;+;+;+	6682	4.76078	0.206088	0.00864113	0.0438841	513	516	531	388	368	352	4.27628	4.14417	4.63245	4.35096	3.88761	3.95619	3.44672	3.76351
ENSG00000162510	1;1;1;1;1;1;1;1	30711277;30713767;30715157;30715909;30716790;30718735;30721405;30723458	30713631;30714327;30715309;30716325;30716915;30719251;30721751;30723587	-;-;-;-;-;-;-;-	4606	-5.21987	3.04252	0.0642655	0.208103	0	3	0	0	0	0	0	0.0349536	0	0.0116512	0	0	0	0
ENSG00000186056	1;1;1;1	30718504;30721288;30725720;30726243	30721174;30721723;30726051;30726827	+;+;+;+	4024	-1.59033	0.504981	0.364287	0.553614	7	8	6	0	6	6	0.0968935	0.106691	0.0869193	0.0968345	0	0.10711	0.0975581	0.0682226
ENSG00000162511	1;1;1;1;1;1;1;1	30732469;30735173;30737604;30738940;30739809;30741640;30745918;30757659	30733917;30735265;30737699;30739062;30739937;30742549;30746229;30757820	-;-;-;-;-;-;-;-	3274	6.29249	0.607147	7.32319e-21	2.93842e-19	1579	1736	1770	961	823	956	26.8632	28.4554	31.515	28.9446	19.6518	18.0575	19.1051	18.9381
ENSG00000264773	1	30739156	30739232	-	77	-5.68547	2.55383	0.127385	0.322152	0	0	2	0	0	0	0	0	1.51413	0.504709	0	0	0	0
ENSG00000162512	1;1;1;1;1;1;1;1	30869467;30874297;30876552;30878929;30879977;30880602;30881358;30908449	30873377;30874588;30878740;30879012;30880014;30880769;30881429;30908761	-;-;-;-;-;-;-;-	7067	-3.87139	0.92438	0.396049	0.588095	0	3	2	1	0	1	0	0.0227814	0.0164975	0.013093	0.00947377	0	0.00925838	0.00624405
ENSG00000134644	1;1;1;1;1;1;1;1;1;1;1;1;1;1;1;1;1;1;1;1;1;1;1;1;1	30931506;30936643;30941151;30941922;30945346;30950127;30952234;30953714;30964674;30965982;30967099;30968297;30974649;30980062;30981312;30981917;30992390;30995054;31005853;31006994;31028758;31055313;31059204;31061667;31065616	30933342;30936835;30941272;30942123;30945483;30950261;30952363;30953981;30964910;30966380;30967310;30968492;30974859;30980178;30981405;30982145;30992660;30995220;31006031;31007102;31028864;31055380;31059577;31061916;31065991	-;-;-;-;-;-;-;-;-;-;-;-;-;-;-;-;-;-;-;-;-;-;-;-;-	6621	6.81761	0.0874079	0.12374	0.322152	2203	2189	1867	1626	1500	1699	18.533	17.7426	16.4378	17.5711	16.442	16.2743	16.7896	16.502
ENSG00000215900	1;1	31094987;31095481	31095160;31095558	-;-	252	-6.48571	-1.9846	0.211195	0.419435	0	0	0	1	0	0	0	0	0	0	0.265679	0	0	0.0885597
ENSG00000084628	1;1;1;1;1;1;1;1	31179745;31181860;31182530;31183817;31185163;31188050;31193816;31239494	31181712;31181941;31182590;31184014;31185327;31188396;31193920;31239554	-;-;-;-;-;-;-;-	2987	0.402604	-1.36402	0.000269132	0.00213885	12	24	4	31	31	22	0.223769	0.431191	0.0780634	0.244341	0.694839	0.745525	0.481901	0.640755
ENSG00000060688	1;1;1;1;1;1;1;1;1;1;1	31259568;31260955;31261529;31267871;31269158;31271208;31281374;31289254;31291913;31292844;31296611	31260121;31261077;31261822;31267932;31269666;31271499;31282483;31289419;31292006;31293348;31296782	-;-;-;-;-;-;-;-;-;-;-	3881	7.30806	0.0176847	0.735966	0.865205	2843	3091	2652	2252	2250	2439	40.8026	42.7415	39.8339	41.126	38.8492	41.6461	41.1186	40.538
ENSG00000229447	1	31263245	31263681	-	437	-1.48619	1.26583	0.0291159	0.117553	5	9	13	1	5	3	0.637299	1.10524	1.73414	1.15889	0.153206	0.82191	0.449169	0.474762
ENSG00000121766	1;1;1;1;1;1;1;1;1	31296982;31310044;31318167;31319109;31337175;31338957;31346640;31348829;31364032	31297213;31310164;31318236;31319166;31337275;31339048;31346740;31348974;31364953	+;+;+;+;+;+;+;+;+	1843	6.2139	0.101249	0.106528	0.295534	1304	1448	1380	986	1029	1141	39.4101	42.1636	43.6492	41.741	35.8187	40.1075	40.507	38.8111
ENSG00000229044	1;1;1	31333067;31337102;31346578	31333182;31337202;31346799	-;-;-	439	-2.69554	-0.0902299	0.899243	0.937566	3	2	3	4	2	1	0.380637	0.244489	0.398364	0.341163	0.610033	0.327266	0.149041	0.362113
ENSG00000121769	1;1;1;1;1;1;1	31365625;31367393;31369070;31369385;31372942;31376356;31376722	31365939;31367494;31369136;31369590;31373076;31376427;31376850	-;-;-;-;-;-;-	1026	2.0494	2.85397	2.45113e-41	1.99008e-39	110	146	135	15	16	13	5.97173	7.63659	7.67025	7.09286	0.978817	1.12023	0.829022	0.976024
ENSG00000168528	1;1;1;1;1;1;1;1;1;1;1;1;1;1	31409565;31410174;31413116;31413813;31415873;31423693;31424683;31425330;31425776;31426654;31428978;31429397;31432967;31434064	31409852;31410435;31413304;31414777;31415907;31423854;31424873;31425409;31425913;31426823;31429068;31429538;31433185;31434680	+;+;+;+;+;+;+;+;+;+;+;+;+;+	3549	0.926955	0.586232	0.00996837	0.0494957	36	48	39	27	20	20	0.565004	0.725821	0.640592	0.643805	0.509349	0.404818	0.368718	0.427628
ENSG00000279468	1	31428912	31430497	-	1586	-4.99292	0.564359	0.688759	0.828474	0	0	2	0	1	0	0	0	0.0735106	0.0245035	0	0.0452931	0	0.0150977
ENSG00000215899	1	31487589	31488930	-	1342	-1.05489	-0.222449	0.592236	0.754069	9	9	6	7	6	10	0.373547	0.359902	0.260628	0.331359	0.349223	0.321169	0.487548	0.38598
ENSG00000260386	1;1;1;1;1;1;1;1;1;1	31500085;31501353;31503015;31504128;31505478;31506215;31509064;31509624;31536269;31540808	31500387;31501539;31503188;31504300;31505587;31508566;31509280;31509648;31536409;31540885	+;+;+;+;+;+;+;+;+;+	3760	0.35982	0.127203	0.64116	0.798843	30	20	22	16	18	20	0.444414	0.285454	0.341081	0.356983	0.284898	0.343891	0.348027	0.325605
ENSG00000223907	1;1;1	31518435;31520946;31522025	31518836;31521063;31524245	+;+;+	2741	0.724363	0.0703448	0.757307	0.880139	31	29	31	24	22	25	0.629952	0.567784	0.659289	0.619008	0.586219	0.576566	0.596762	0.586516
ENSG00000260636	1;1;1	31538044;31538975;31540577	31538086;31539092;31540769	+;+;+	354	-3.49148	1.37834	0.163502	0.385795	1	2	4	0	1	1	0.157344	0.303194	0.658688	0.373075	0	0.202923	0.184828	0.12925
ENSG00000142910	1;1;1;1;1;1;1;1;1	31576485;31577034;31578145;31579204;31579753;31583149;31584886;31585440;31586839	31576595;31577762;31578188;31579267;31579813;31584801;31585340;31586755;31587686	+;+;+;+;+;+;+;+;+	5281	-4.0564	0.62897	0.559803	0.728696	2	1	1	0	1	1	0.0210945	0.010162	0.0110384	0.0140983	0	0.0136025	0.0123895	0.00866401
ENSG00000121764	1;1;1;1;1;1;1;1;1;1;1;1	31617686;31618021;31618756;31619021;31619532;31620843;31621477;31623523;31624997;31626790;31627323;31632436	31617914;31618126;31618816;31619391;31619710;31621086;31621592;31623749;31625118;31627318;31627613;31632518	+;+;+;+;+;+;+;+;+;+;+;+	2558	-2.94482	0.368845	0.632125	0.790342	2	4	2	2	1	2	0.0435496	0.0839177	0.0455777	0.0576817	0.0523464	0.0280824	0.0511564	0.0438618
ENSG00000162517	1;1;1;1;1;1;1	31629862;31632495;31633159;31634834;31635222;31644123;31644841	31630842;31632638;31633314;31634943;31635522;31644601;31644896	-;-;-;-;-;-;-	2227	4.5537	0.0270043	0.759924	0.882159	388	422	463	349	323	353	9.70435	10.1692	12.1195	10.6643	10.4921	10.4188	10.3711	10.4273
ENSG00000235790	1;1;1;1;1;1;1;1;1;1;1	31644049;31644760;31644989;31645253;31651849;31652111;31653440;31655911;31656897;31657258;31659654	31644296;31644846;31645146;31645382;31651988;31652244;31653574;31656185;31657061;31657492;31659938	+;+;+;+;+;+;+;+;+;+;+	1992	-5.58214	-0.205622	0.892084	0.933224	0	0	1	1	0	0	0	0	0.029264	0.00975466	0.03361	0	0	0.0112033
ENSG00000084636	1;1;1;1;1;1;1;1;1;1;1;1;1;1;1;1;1;1;1;1;1;1;1;1;1;1;1;1;1;1;1;1;1;1;1;1;1;1;1;1;1;1;1;1;1;1;1;1;1;1;1;1;1;1;1;1;1;1;1;1;1;1;1;1;1;1;1;1;1;1;1;1;1;1	31652247;31653599;31653867;31654792;31655314;31656098;31657033;31658488;31658914;31660585;31661066;31661414;31661660;31662334;31662587;31665172;31665504;31665882;31666037;31667575;31668165;31668802;31669811;31671615;31672416;31672596;31672724;31673024;31675007;31675258;31679230;31679804;31680042;31680905;31681023;31682934;31683194;31683334;31683707;31683950;31684109;31684523;31684821;31685639;316…	31652853;31653676;31654043;31654858;31655848;31656444;31657068;31658577;31658964;31660638;31661119;31661458;31661760;31662387;31663456;31665234;31665618;31665935;31666385;31667628;31668218;31668855;31670646;31671659;31672502;31672637;31672840;31673226;31675039;31675311;31679685;31679851;31680101;31680931;31681067;31683002;31683247;31683369;31683748;31684003;31684231;31684630;31684856;31685770;316…	-;-;-;-;-;-;-;-;-;-;-;-;-;-;-;-;-;-;-;-;-;-;-;-;-;-;-;-;-;-;-;-;-;-;-;-;-;-;-;-;-;-;-;-;-;-;-;-;-;-;-;-;-;-;-;-;-;-;-;-;-;-;-;-;-;-;-;-;-;-;-;-;-;-	9269	-6.75114	1.77669	0.27816	0.454366	1	0	0	0	0	0	0.00600927	0	0	0.00200309	0	0	0	0
ENSG00000121753	1;1;1;1;1;1;1;1;1;1;1;1;1;1;1;1;1;1;1;1;1;1;1;1;1;1;1;1;1;1;1;1;1;1	31727117;31728182;31728598;31730800;31732115;31732517;31732972;31735183;31735827;31736321;31737429;31737652;31738200;31738587;31738832;31739308;31739926;31740110;31740347;31741373;31741624;31741800;31742053;31742838;31743459;31744193;31744648;31755999;31757201;31757382;31759321;31760683;31763884;31764680	31728081;31728280;31728633;31731419;31732154;31732612;31733143;31735665;31735893;31736723;31737531;31737755;31738326;31738630;31739210;31739635;31740034;31740178;31740541;31741479;31741725;31741967;31742217;31743002;31743673;31744357;31744731;31756815;31757281;31757511;31759423;31761026;31764340;31764893	-;-;-;-;-;-;-;-;-;-;-;-;-;-;-;-;-;-;-;-;-;-;-;-;-;-;-;-;-;-;-;-;-;-	7756	1.4572	0.327858	0.107715	0.297873	48	55	61	28	39	40	0.344713	0.380556	0.458474	0.394581	0.241701	0.361212	0.337437	0.31345
ENSG00000269967	1;1	31851913;31921357	31852014;31921841	-;-	587	-1.33087	0.597747	0.308283	0.489824	9	10	7	11	1	2	0.854003	0.914231	0.695157	0.82113	1.25462	0.122376	0.222927	0.533308
ENSG00000184007	1;1;1;1;1;1;1;1;1;1;1;1;1;1;1;1	31906421;31910038;31911696;31912981;31913787;31915540;31918970;31924018;31930933;31932672;31935589;31937755;31937842;31937987;31942529;31944593	31908960;31911280;31911826;31913023;31913843;31915987;31919658;31924165;31931142;31932700;31935659;31937818;31937886;31938387;31942576;31944856	-;-;-;-;-;-;-;-;-;-;-;-;-;-;-;-	6431	8.57922	0.437814	2.50687e-16	7.86284e-15	8182	8313	7198	5035	4484	4802	70.8656	69.3703	65.2464	68.4941	52.4178	50.0867	48.8556	50.4534
ENSG00000228634	1;1	31933020;31933650	31933210;31933975	+;+	517	-6.68547	1.77927	0.277831	0.454366	0	0	1	0	0	0	0	0	0.112754	0.0375847	0	0	0	0
ENSG00000121774	1;1;1;1;1;1;1;1;1;1;1	32013829;32030298;32031524;32033188;32036910;32037835;32038552;32039515;32042527;32045331;32060163	32014377;32030422;32031640;32033334;32037043;32038119;32038619;32039573;32043882;32045390;32060850	+;+;+;+;+;+;+;+;+;+;+	3588	7.88721	-0.0886426	0.0560505	0.191665	4149	4251	3947	3712	3337	3713	64.4089	63.5818	64.1265	64.0391	69.2649	66.8097	67.7084	67.9277
ENSG00000203325	1;1;1	32052291;32054471;32073337	32052732;32054514;32073474	-;-;-	624	-5.556	-0.212722	0.88936	0.933224	1	0	0	0	1	0	0.0892627	0	0	0.0297542	0	0.11512	0	0.0383733
ENSG00000121775	1;1;1;1;1;1;1;1;1;1;1;1;1;1;1	32072031;32072902;32073166;32073777;32074951;32075603;32076131;32076564;32076763;32077164;32091675;32094784;32095660;32100442;32102431	32072452;32073098;32073292;32073872;32075077;32075822;32076254;32076646;32076846;32077318;32092011;32094971;32095762;32100562;32102866	+;+;+;+;+;+;+;+;+;+;+;+;+;+;+	2820	3.11473	0.111558	0.304339	0.484647	157	171	156	116	120	131	3.10103	3.25418	3.22477	3.19332	2.75402	3.0568	3.03943	2.95008
ENSG00000025800	1;1;1;1;1;1;1;1;1;1;1;1;1;1;1	32108038;32142923;32154588;32156853;32157346;32158267;32159400;32160615;32161947;32162361;32163235;32166105;32167169;32169882;32170707	32108134;32143024;32154721;32156945;32157445;32158361;32159531;32160703;32162046;32162524;32163313;32166230;32167296;32170060;32176568	+;+;+;+;+;+;+;+;+;+;+;+;+;+;+	7480	6.47586	0.0386437	0.478359	0.659844	1697	1668	1490	1294	1224	1354	12.6367	11.9671	11.612	12.0719	11.5822	11.7548	11.8437	11.7269
ENSG00000084652	1;1;1;1;1;1;1;1;1;1;1	32179686;32180065;32181242;32184525;32187954;32190055;32192311;32192657;32193208;32194065;32194902	32179776;32180514;32181577;32184616;32188124;32190249;32192430;32192731;32193300;32194160;32198285	+;+;+;+;+;+;+;+;+;+;+	5103	7.07954	0.0653703	0.180985	0.416057	2464	2566	2411	2022	1796	2012	26.8949	26.9852	27.5419	27.1407	26.5285	25.2823	25.7972	25.8693
ENSG00000160050	1;1;1;1;1;1	32200386;32201696;32202221;32203879;32204186;32204598	32200709;32202099;32203159;32204045;32204379;32205387	+;+;+;+;+;+	2818	3.12758	-0.496253	0.0117163	0.0567818	124	160	107	122	199	126	2.45096	3.047	2.21343	2.57046	2.89852	5.0728	2.9255	3.63227
ENSG00000224066	1;1;1;1;1	32204769;32205498;32206115;32206400;32206613	32205339;32205758;32206308;32206528;32206814	-;-;-;-;-	1357	-2.07499	0.689623	0.243692	0.454366	6	7	3	2	2	4	0.246278	0.276829	0.128874	0.217327	0.0986752	0.105873	0.192864	0.132471
ENSG00000160051	1;1;1;1	32205661;32206154;32207002;32207240	32205963;32206761;32207120;32208687	+;+;+;+	2478	3.23875	0.423519	0.000474737	0.00354003	168	203	210	119	115	121	3.77627	4.39631	4.94016	4.37091	3.21517	3.33374	3.19488	3.24793
ENSG00000222046	1;1;1;1;1;1;1	32209094;32211272;32211761;32212754;32214797;32215440;32215802	32209359;32211323;32212636;32212793;32214932;32215543;32216196	+;+;+;+;+;+;+	1869	-5.556	-0.212722	0.88936	0.933224	1	0	0	0	1	0	0.029802	0	0	0.009934	0	0.0384349	0	0.0128116
ENSG00000160055	1;1;1;1;1	32214472;32215136;32217437;32221131;32221867	32215049;32217427;32217577;32221197;32222359	-;-;-;-;-	3571	1.89952	-0.589987	0.0012051	0.00808335	55	59	46	60	77	60	0.857882	0.886658	0.750915	0.831818	1.12491	1.54895	1.09934	1.25773
ENSG00000084623	1;1;1;1;1;1;1;1;1;1;1	32221928;32222358;32224034;32224410;32226149;32226403;32228499;32228727;32229135;32230927;32231115	32222032;32222630;32224121;32224475;32226320;32226530;32228609;32228816;32229208;32231054;32231604	+;+;+;+;+;+;+;+;+;+;+	1725	7.62215	0.073533	0.166741	0.391717	3410	3853	3606	2853	2597	3020	110.108	119.868	121.86	117.279	110.731	108.148	114.548	111.142
ENSG00000220785	1;1;1;1;1;1;1;1;1	32231658;32232042;32234036;32234403;32234704;32234952;32239295;32239869;32241137	32231969;32232184;32234301;32234623;32234814;32235210;32239425;32240902;32241620	-;-;-;-;-;-;-;-;-	2961	-6.80483	1.77365	0.278548	0.454366	0	1	0	0	0	0	0	0.0181241	0	0.00604136	0	0	0	0
ENSG00000183615	1;1	32247233;32248371	32247682;32248856	+;+	936	-6.38413	-1.98969	0.210632	0.419435	0	0	0	0	1	0	0	0	0	0	0	0.0767467	0	0.0255822
ENSG00000182866	1;1;1;1;1;1;1;1;1;1	32251239;32274111;32274737;32275569;32275914;32276337;32276607;32279581;32280079;32285514	32251371;32274434;32275446;32275672;32276063;32276489;32277173;32279994;32280210;32286165	+;+;+;+;+;+;+;+;+;+	3339	-6.80483	1.77365	0.278548	0.454366	0	1	0	0	0	0	0	0.0160723	0	0.00535743	0	0	0	0
ENSG00000116478	1;1;1;1;1;1;1;1;1;1;1;1	32292086;32302621;32316665;32324479;32326939;32329068;32329480;32330768;32331474;32331676;32332701;32333017	32292218;32302733;32316782;32324553;32327677;32329160;32330686;32330908;32331582;32332242;32332749;32333635	+;+;+;+;+;+;+;+;+;+;+;+	3963	8.14068	-0.0365801	0.448002	0.637633	4922	5333	4744	4171	4089	4332	69.1787	72.2174	69.782	70.3927	70.4651	74.1188	71.5212	72.035
ENSG00000175130	1;1	32333832;32335947	32335097;32336379	-;-	1699	5.08703	-0.316721	1.56884e-05	0.00016212	508	559	560	538	557	565	16.6542	17.6568	19.214	17.8417	21.2005	23.5503	21.7583	22.1697
ENSG00000233775	1;1	32349194;32350605	32349821;32350663	-;-	687	-6.68547	1.77927	0.277831	0.454366	0	0	1	0	0	0	0	0	0.0848528	0.0282843	0	0	0	0
ENSG00000162526	1;1;1;1;1	32351521;32352712;32353454;32362197;32363595	32351609;32352802;32354096;32362846;32364312	+;+;+;+;+	2191	-2.06572	0.178746	0.814341	0.918668	2	11	1	4	2	4	0.0508443	0.269429	0.0266061	0.115626	0.122229	0.0655727	0.11945	0.102417
ENSG00000225828	1;1	32361270;32361729	32361564;32364278	-;-	2845	0.2608	0.254766	0.352721	0.540966	20	27	23	15	19	14	0.391564	0.509302	0.471269	0.457378	0.352994	0.479741	0.32197	0.384902
ENSG00000160058	1;1;1;1;1;1;1;1;1;1;1	32365103;32369230;32374693;32376262;32377970;32378215;32378724;32381214;32383830;32386421;32393601	32368550;32369338;32374782;32376741;32378048;32378283;32378839;32381268;32384048;32386895;32394731	-;-;-;-;-;-;-;-;-;-;-	6271	5.23925	-0.0883157	0.182355	0.418558	635	695	641	570	519	629	5.64016	5.9476	5.9586	5.84879	6.08549	5.94519	6.56272	6.1978
ENSG00000273274	1;1;1;1	32465069;32470584;32480891;32485101	32465105;32471615;32481069;32496686	+;+;+;+	12834	-3.49921	1.36962	0.18294	0.419435	1	4	2	0	2	0	0.00434003	0.016726	0.00908429	0.0100501	0	0.0111945	0	0.00373149
ENSG00000160062	1;1;1;1;1	32539427;32553459;32592931;32595054;32600087	32539572;32553540;32593754;32595223;32605939	+;+;+;+;+	7075	3.32048	-0.52437	3.22597e-07	4.3824e-06	142	153	146	184	157	179	1.11794	1.16054	1.20295	1.16048	1.7412	1.59407	1.65538	1.66355
ENSG00000176261	1;1;1;1;1;1;1;1;1;1	32600172;32620820;32627508;32627572;32631825;32632208;32633262;32633645;32633951;32650402	32600350;32621948;32627544;32627865;32632058;32632345;32633354;32633727;32634792;32650903	-;-;-;-;-;-;-;-;-;-	3531	5.01796	-0.062972	0.373245	0.562375	528	611	566	478	472	509	8.32896	9.28619	9.34419	8.98645	9.06333	9.6024	9.43171	9.36581
ENSG00000162521	1;1;1;1;1;1;1;1;1;1;1;1;1;1;1	32651142;32651356;32651485;32651914;32657427;32662246;32668225;32668972;32669231;32669486;32672450;32672642;32672791;32673459;32679635	32651322;32651432;32651822;32652506;32657674;32662337;32668854;32669132;32669357;32669563;32672526;32672699;32672901;32673580;32686211	+;+;+;+;+;+;+;+;+;+;+;+;+;+;+	9470	8.11755	0.0418956	0.398546	0.590648	5217	5064	4871	4181	3809	4074	30.685	28.6971	29.9841	29.7887	29.5589	28.8933	28.1476	28.8666
ENSG00000162520	1;1;1;1;1;1	32680360;32684010;32684258;32694865;32702608;32703508	32681860;32684089;32684382;32696044;32703119;32703596	-;-;-;-;-;-	3487	0.718072	0.413681	0.0860628	0.249831	32	38	31	16	25	21	0.511155	0.584825	0.518242	0.538074	0.307203	0.515019	0.394038	0.40542
ENSG00000162522	1;1;1;1;1;1;1;1;1	32741885;32754019;32765634;32767787;32768062;32768652;32769673;32769880;32772865	32742189;32754180;32765827;32767957;32768117;32768946;32769786;32772441;32774970	+;+;+;+;+;+;+;+;+	5965	1.94751	-0.133939	0.396439	0.588561	60	76	62	59	58	61	0.560268	0.68375	0.605904	0.616641	0.662215	0.698479	0.669098	0.676597
ENSG00000134684	1;1;1;1;1;1;1;1;1;1;1;1;1	32775237;32779382;32781048;32782404;32786362;32786940;32790653;32797592;32797763;32806482;32810591;32810911;32817188	32776091;32780711;32782103;32783755;32786734;32787075;32791254;32797638;32798214;32806611;32810766;32811647;32818153	-;-;-;-;-;-;-;-;-;-;-;-;-	8212	8.5444	0.0120551	0.819888	0.918668	6749	6664	6736	5759	5003	5639	45.7768	43.5492	47.8163	45.7141	46.9522	43.764	44.9287	45.215
ENSG00000116497	1;1;1;1;1;1;1;1;1;1;1;1;1;1;1;1	32816767;32817442;32817699;32818525;32820547;32824897;32826098;32827993;32829964;32834034;32834865;32842783;32846802;32847315;32852749;32855924	32816982;32817689;32817846;32818835;32820599;32825485;32826930;32828081;32830067;32834061;32837178;32843187;32846875;32847722;32853166;32858879	+;+;+;+;+;+;+;+;+;+;+;+;+;+;+;+	9194	5.96359	0.114118	0.0354272	0.133428	1188	1205	1098	901	825	917	7.19725	7.03358	6.96179	7.06421	6.56112	6.44592	6.52582	6.51095
ENSG00000160097	1;1;1;1;1;1;1;1	32862268;32864449;32867753;32868190;32868882;32870653;32870874;32872394	32864299;32864797;32867842;32868388;32868997;32870813;32870976;32872482	-;-;-;-;-;-;-;-	3139	2.48233	1.25275	1.70774e-15	5.14417e-14	145	127	150	47	52	46	2.57295	2.17123	2.78563	2.50994	1.00245	1.19	0.958819	1.05042
ENSG00000121905	1;1;1;1;1;1	32885994;32886435;32888878;32893524;32893765;32898045	32886119;32886515;32889276;32893629;32894646;32898441	+;+;+;+;+;+	1991	-4.71495	1.06152	0.425201	0.615094	1	2	0	0	0	1	0.0279759	0.0539079	0	0.0272946	0	0	0.0328624	0.0109541
ENSG00000121900	1;1;1;1;1;1;1	32894594;32895305;32895910;32896098;32897723;32898126;32901223	32894879;32895743;32895969;32896285;32897756;32898319;32901438	-;-;-;-;-;-;-	1417	2.7221	1.1259	3.43146e-14	9.25454e-13	160	149	176	60	66	56	6.28934	5.64301	7.24045	6.39093	2.83491	3.34587	2.58576	2.92218
ENSG00000116514	1;1;1;1;1;1;1;1;1	32936445;32938397;32942252;32944019;32945514;32946402;32948222;32949569;32964051	32937309;32938528;32942459;32944159;32945628;32946564;32948366;32949774;32964685	-;-;-;-;-;-;-;-;-	2610	3.86903	0.0643471	0.541839	0.714801	256	259	287	188	209	232	5.46329	5.32541	6.41009	5.73293	4.82253	5.7523	5.81591	5.46358
ENSG00000236065	1;1	32987075;33031035	32987319;33032469	+;+	1680	-4.83224	-3.31016	0.0325715	0.12725	0	0	0	1	2	0	0	0	0	0	0.0398518	0.0855177	0	0.0417899
ENSG00000004455	1;1;1;1;1;1;1;1;1;1;1;1;1	33007984;33011448;33012074;33013044;33014365;33019683;33021367;33021593;33024120;33031544;33036736;33080199;33080921	33010833;33011710;33012357;33013402;33014594;33020161;33021461;33021703;33024567;33031661;33036992;33080311;33080996	-;-;-;-;-;-;-;-;-;-;-;-;-	5683	8.09303	-0.104701	0.0395859	0.145903	4566	5107	4494	4150	4087	4226	44.7521	48.2261	46.0976	46.3586	48.8909	51.661	48.6544	49.7354
ENSG00000276645	1	33029232	33029576	-	345	-2.75977	1.60741	0.0421533	0.153329	4	3	5	1	2	0	0.645796	0.466655	0.844839	0.65243	0.194061	0.416434	0	0.203498
ENSG00000142920	1;1;1;1;1;1;1;1;1	33081104;33081601;33092050;33093242;33094548;33096707;33098007;33101833;33117902	33081508;33084127;33092222;33093416;33094713;33096956;33098179;33101893;33120530	+;+;+;+;+;+;+;+;+	6559	0.0327603	-0.170683	0.574783	0.738847	13	23	16	15	13	20	0.110398	0.188185	0.142202	0.146928	0.153113	0.142377	0.199509	0.165
ENSG00000278997	1	33141871	33143230	-	1360	-3.42158	-0.562088	0.527699	0.703617	2	1	1	2	1	2	0.0819117	0.0394598	0.0428631	0.0547449	0.0984575	0.0528198	0.0962191	0.0824988
ENSG00000116525	1;1;1;1;1;1;1	33145402;33158253;33159688;33165471;33176408;33181025;33181994	33147727;33158368;33159944;33165566;33176550;33181666;33182059	-;-;-;-;-;-;-	3646	1.15834	0.303782	0.231778	0.44936	51	49	33	40	28	20	0.779127	0.721229	0.527619	0.675992	0.734516	0.551667	0.358908	0.548364
ENSG00000279179	1	33162851	33166298	+	3448	-3.43134	0.0318801	0.971547	0.981668	2	1	2	0	2	2	0.0323086	0.0155642	0.0338132	0.0272286	0	0.0416676	0.0379519	0.0265398
ENSG00000160094	1;1;1;1;1;1;1;1;1;1	33256545;33270487;33275214;33276100;33276348;33280124;33281587;33294937;33295147;33298930	33256654;33270612;33275248;33276163;33276594;33280457;33281973;33295015;33295305;33300719	+;+;+;+;+;+;+;+;+;+	3331	3.65222	-0.410657	3.96049e-05	0.000376682	195	187	198	227	203	202	3.26073	3.01274	3.46508	3.24618	4.56256	4.37781	3.96777	4.30272
ENSG00000270115	1	33261212	33261680	+	469	-2.93917	-2.38303	0.00839902	0.042864	1	0	1	5	1	4	0.118763	0	0.124294	0.0810191	0.713764	0.153166	0.55803	0.474987
ENSG00000184389	1;1;1;1;1	33306766;33312052;33312501;33312807;33321076	33307453;33312189;33312590;33312890;33321098	-;-;-;-;-	1023	-6.80483	1.77365	0.278548	0.454366	0	1	0	0	0	0	0	0.0524588	0	0.0174863	0	0	0	0
ENSG00000134686	1;1;1;1;1;1;1;1;1;1;1;1;1;1;1;1;1;1;1;1;1;1	33323623;33325795;33328870;33330071;33331348;33331625;33332275;33333844;33334090;33335166;33349597;33353213;33354401;33354838;33367116;33368536;33370421;33371017;33372289;33375366;33392682;33430976	33325019;33325961;33329146;33330212;33331462;33331699;33332404;33333932;33334292;33335256;33349885;33353439;33354566;33355253;33367428;33368622;33370585;33371094;33372447;33375593;33392765;33431052	-;-;-;-;-;-;-;-;-;-;-;-;-;-;-;-;-;-;-;-;-;-	4975	5.10568	-0.0510571	0.446751	0.636434	578	657	585	525	502	517	6.47127	7.08706	6.85466	6.80433	7.06519	7.24847	6.79936	7.03767
ENSG00000266239	1	33332431	33332541	-	111	-4.41666	-3.68952	0.0140753	0.0659842	0	0	0	0	3	1	0	0	0	0	0	1.94148	0.58945	0.843645
ENSG00000222112	1	33336566	33336864	-	299	-5.77774	2.54656	0.128117	0.322152	1	1	0	0	0	0	0.186287	0.179483	0	0.121923	0	0	0	0
ENSG00000233246	1;1;1	33350352;33358861;33363066	33350447;33359074;33363245	+;+;+	490	-4.26963	0.258858	0.82226	0.918668	1	0	2	1	1	0	0.113673	0	0.237934	0.117203	0.136635	0.146602	0	0.0944122
ENSG00000121903	1;1;1;1;1;1;1;1	33472645;33479179;33488465;33489115;33489518;33491025;33493187;33494218	33472691;33479705;33488651;33489245;33489602;33492636;33493615;33496507	+;+;+;+;+;+;+;+	5308	2.88488	-0.32351	0.00531829	0.0290535	110	127	116	122	116	124	1.15429	1.28401	1.27394	1.23741	1.53882	1.56987	1.52848	1.54572
ENSG00000235907	1	33512008	33512743	-	736	-5.08872	0.561967	0.6898	0.828474	1	1	0	1	0	0	0.0756793	0.0729149	0	0.0495314	0.0909662	0	0	0.0303221
ENSG00000121904	1;1;1;1;1;1;1;1;1;1;1;1;1;1;1;1;1;1;1;1;1;1;1;1;1;1;1;1;1;1;1;1;1;1;1;1;1;1;1;1;1;1;1;1;1;1;1;1;1;1;1;1;1;1;1;1;1;1;1;1;1;1;1;1;1;1;1;1;1;1;1;1;1;1;1;1;1;1	33513999;33519465;33519812;33521463;33523307;33524882;33527196;33533050;33533796;33537022;33537436;33540525;33541130;33542720;33546037;33550177;33557734;33559300;33567593;33569374;33571532;33572506;33577296;33580753;33583642;33586504;33587088;33591807;33598689;33602369;33605282;33605863;33611041;33614504;33616906;33617499;33622167;33623370;33624519;33625051;33626486;33633422;33635214;33636360;336…	33516570;33519677;33519950;33521550;33523419;33525043;33527258;33533229;33533907;33537095;33537609;33540698;33541309;33542896;33546219;33550350;33557922;33559473;33567841;33569547;33571726;33572691;33577484;33580899;33583830;33586617;33587168;33592489;33601010;33602546;33605470;33605988;33611250;33614620;33616975;33617617;33622271;33623466;33624643;33625254;33626584;33633535;33635330;33636554;336…	-;-;-;-;-;-;-;-;-;-;-;-;-;-;-;-;-;-;-;-;-;-;-;-;-;-;-;-;-;-;-;-;-;-;-;-;-;-;-;-;-;-;-;-;-;-;-;-;-;-;-;-;-;-;-;-;-;-;-;-;-;-;-;-;-;-;-;-;-;-;-;-;-;-;-;-;-;-	18157	-5.556	-0.212722	0.88936	0.933224	1	0	0	0	1	0	0.00306768	0	0	0.00102256	0	0.00395632	0	0.00131877
ENSG00000227000	1	33838523	33840140	+	1618	-6.75114	1.77669	0.27816	0.454366	1	0	0	0	0	0	0.0344252	0	0	0.0114751	0	0	0	0
ENSG00000231163	1;1;1;1;1;1;1;1;1;1	33868953;33869203;33870197;33870551;33873545;33875466;33878170;33882163;33884570;33885086	33869049;33869337;33870494;33871008;33873811;33875592;33878350;33882234;33884814;33885458	+;+;+;+;+;+;+;+;+;+	2253	-6.48571	-1.9846	0.211195	0.419435	0	0	0	1	0	0	0	0	0	0	0.0297164	0	0	0.00990547
ENSG00000163866	1;1;1;1;1;1;1	34712737;34716169;34718268;34852669;34856556;34857186;34859455	34714620;34716489;34718409;34855982;34856739;34859069;34859816	-;-;-;-;-;-;-	8091	5.42668	0.244525	7.42232e-05	0.000667452	819	890	802	581	532	624	5.63815	5.90312	5.77823	5.77317	4.80764	4.72329	5.04606	4.859
ENSG00000116544	1;1;1;1;1;1;1;1;1;1;1;1;1	34865436;34867048;34867536;34868605;34884978;34885478;34886072;34899669;34900068;34904277;34907355;34925374;34929451	34866301;34867191;34867627;34869089;34885063;34885791;34886285;34899741;34900273;34905434;34907437;34925494;34929585	-;-;-;-;-;-;-;-;-;-;-;-;-	3977	0.369898	0.100462	0.697145	0.83164	22	29	21	18	19	18	0.308121	0.391324	0.307813	0.335753	0.303022	0.343189	0.296133	0.314115
ENSG00000241014	1;1;1;1	34974356;34977931;34978678;34985198	34977402;34978084;34978706;34985313	-;-;-;-	3346	-0.263157	0.136393	0.684362	0.828474	16	17	14	17	10	8	0.266348	0.272657	0.243907	0.260971	0.340158	0.214689	0.156435	0.237094
ENSG00000243749	1;1;1	34981535;34983767;34985198	34982119;34983947;34985353	-;-;-	922	-1.44017	-0.276999	0.599398	0.760634	8	5	5	10	2	6	0.483297	0.291027	0.316127	0.363484	0.726151	0.155824	0.425785	0.43592
ENSG00000163867	1;1;1;1;1;1;1;1;1;1;1;1;1;1;1;1;1	34986165;34992234;35003865;35005132;35006951;35008752;35010447;35011890;35012431;35014697;35014988;35017244;35020383;35030149;35031267;35031526;35031815	34990311;34992387;35004005;35005272;35007098;35008924;35011036;35012005;35012581;35014888;35015162;35019602;35020467;35030756;35031337;35031711;35031968	-;-;-;-;-;-;-;-;-;-;-;-;-;-;-;-;-	9591	4.5957	-0.0769504	0.327986	0.51359	430	455	383	395	323	378	2.49723	2.5459	2.32787	2.457	2.75734	2.41921	2.57868	2.58508
ENSG00000197056	1;1;1;1;1;1;1;1;1;1;1;1;1	35059786;35078994;35079367;35093239;35093914;35095819;35097317;35104243;35104557;35110294;35111772;35112087;35112977	35059925;35079219;35079442;35093441;35094083;35095891;35097594;35104469;35104769;35110447;35111912;35112130;35115859	+;+;+;+;+;+;+;+;+;+;+;+;+	4828	5.92222	-0.11531	0.0475753	0.16859	1101	1066	966	945	885	950	12.7021	11.8491	11.6636	12.0716	13.1046	13.1677	12.8744	13.0489
ENSG00000228348	1	35122022	35122484	+	463	0.203459	0.380057	0.192168	0.419435	29	20	21	18	14	12	3.48877	2.31816	2.644	2.81697	2.60285	2.17211	1.69578	2.15692
ENSG00000116560	1;1;1;1;1;1;1;1;1;1;1;1;1;1	35176378;35177209;35177989;35181135;35182932;35187001;35187203;35187973;35189003;35189186;35190498;35190694;35191341;35192222	35176474;35177661;35180645;35181606;35184593;35187122;35187251;35188090;35189087;35189382;35190593;35190995;35191529;35193148	-;-;-;-;-;-;-;-;-;-;-;-;-;-	7426	9.80764	0.0534765	0.418616	0.612552	17367	17768	14074	12797	12366	13613	130.264	128.404	110.48	123.049	115.375	119.622	119.941	118.313
ENSG00000146463	1;1;1;1;1;1;1;1;1;1;1;1;1;1;1;1;1;1;1;1;1;1;1;1;1;1;1;1;1;1;1;1	35268967;35295927;35325360;35358925;35361194;35361619;35370029;35370372;35381259;35381546;35385442;35386074;35387003;35387454;35388910;35389948;35392212;35392647;35393595;35396552;35397052;35397377;35398413;35398864;35399482;35404844;35405373;35408008;35413972;35415466;35418443;35419470	35269085;35295988;35325405;35359446;35361255;35361789;35370113;35370853;35381433;35381758;35385592;35386189;35387278;35387604;35389082;35390098;35392352;35392684;35393739;35396670;35397123;35397545;35398466;35399043;35399576;35405194;35405468;35408159;35414083;35415714;35418572;35422058	+;+;+;+;+;+;+;+;+;+;+;+;+;+;+;+;+;+;+;+;+;+;+;+;+;+;+;+;+;+;+;+	7647	7.58883	-0.261966	2.96883e-07	4.05074e-06	3238	3295	2895	3150	2824	3292	23.5853	23.1238	22.0689	22.926	27.5789	26.5283	28.1669	27.4247
ENSG00000201542	1	35310274	35310425	+	152	-2.86167	0.973914	0.217135	0.427997	4	5	1	1	2	1	1.46579	1.76531	0.383512	1.20487	0.440468	0.945196	0.430454	0.605373
ENSG00000229994	1	35350722	35351607	+	886	5.5578	0.0434987	0.528636	0.703997	881	833	855	727	661	655	55.3856	50.4551	56.2542	54.0317	54.9362	53.5924	48.3702	52.2996
ENSG00000227409	1;1	35358822;35365966	35359168;35366077	-;-	459	-0.965763	0.455123	0.289488	0.466572	10	15	7	5	8	6	1.21351	1.75377	0.889013	1.28543	0.729315	1.25202	0.855281	0.94554
ENSG00000142687	1;1;1;1;1;1;1;1;1;1;1;1;1;1;1;1;1;1;1;1;1;1;1;1;1;1;1;1;1	35433490;35435304;35438542;35442246;35442906;35443262;35444036;35448173;35449867;35450358;35451628;35453553;35454237;35454362;35456013;35460305;35462621;35466608;35470863;35474805;35478966;35506612;35533096;35554350;35554789;35556471;35557048;35557550;35557711	35435081;35435597;35441138;35442336;35443255;35443335;35444303;35448332;35450006;35450509;35451776;35453689;35454287;35454707;35456241;35460437;35462713;35466695;35470960;35474906;35479212;35507135;35533441;35554519;35554987;35556757;35557413;35557655;35557950	-;-;-;-;-;-;-;-;-;-;-;-;-;-;-;-;-;-;-;-;-;-;-;-;-;-;-;-;-	9629	5.57743	-0.102474	0.0957152	0.27195	798	842	836	754	689	736	4.61611	4.69272	5.06114	4.78999	5.24261	5.14012	5.00112	5.12795
ENSG00000020129	1;1;1;1;1;1;1;1;1	35557473;35558506;35559107;35560326;35562392;35563202;35563767;35565227;35566823	35558484;35558685;35559247;35561294;35562633;35563426;35563909;35566779;35567274	+;+;+;+;+;+;+;+;+	4917	3.49107	0.0481092	0.677445	0.828474	192	244	180	163	167	157	2.17498	2.66308	2.134	2.32402	2.21945	2.43979	2.08915	2.24946
ENSG00000239636	1;1;1;1	35569813;35573572;35574360;35577322	35569919;35573747;35574698;35577729	-;-;-;-	1030	2.77141	-0.298271	0.0234965	0.098913	109	100	120	112	100	120	5.89446	5.21023	6.79152	5.9654	7.28012	6.97426	7.6228	7.29239
ENSG00000116819	1;1;1;1;1;1;1	35573370;35573927;35574949;35588330;35589930;35590634;35594394	35573604;35574409;35575000;35588552;35590048;35590775;35595328	+;+;+;+;+;+;+	2189	1.91779	0.105344	0.593385	0.754937	52	73	85	53	55	52	1.32316	1.78966	2.26358	1.79213	1.62102	1.8049	1.55427	1.66006
ENSG00000126067	1;1;1;1;1;1;1	35599544;35605233;35609246;35631274;35631436;35636310;35641342	35603374;35605282;35609408;35631344;35631537;35636432;35641844	-;-;-;-;-;-;-	4843	6.82987	-0.0130738	0.826749	0.921801	1874	2104	2109	1742	1569	1727	21.5531	23.3145	25.3855	23.4177	24.0819	23.2726	23.3318	23.5621
ENSG00000142686	1;1;1	35713875;35716501;35718707	35716326;35716911;35719472	-;-;-	3629	5.24938	0.00537632	0.939097	0.96069	684	759	611	583	505	588	10.4984	11.224	9.8147	10.5124	10.7557	9.99632	10.6013	10.4511
ENSG00000092853	1;1;1;1;1;1;1;1;1;1;1;1;1;1;1;1;1;1;1;1;1;1;1;1;1;1;1	35720218;35736281;35736914;35737339;35737698;35737992;35738455;35739136;35739365;35743141;35743455;35745451;35746766;35747907;35748405;35749467;35749633;35751250;35753745;35760342;35761096;35761998;35762404;35763160;35764266;35765218;35769847	35720980;35736606;35737075;35737421;35737843;35738097;35738582;35739257;35739529;35743241;35743530;35745562;35746992;35748061;35748774;35749531;35749811;35751506;35753936;35760916;35761204;35762070;35762481;35763321;35764714;35765326;35769967	-;-;-;-;-;-;-;-;-;-;-;-;-;-;-;-;-;-;-;-;-;-;-;-;-;-;-	5411	7.16962	-0.0585096	0.380569	0.570872	2705	2748	2152	2159	2013	2309	27.8448	27.2542	23.184	26.0943	26.7136	26.724	27.9201	27.1192
ENSG00000232335	1;1	35739389;35743163	35739513;35743576	+;+	539	-0.870485	0.0367023	0.93061	0.955716	11	10	9	12	3	9	1.13673	0.995647	0.973367	1.03525	1.49056	0.399823	1.09251	0.994297
ENSG00000134698	1;1;1;1;1;1;1;1;1;1;1;1;1;1;1;1;1;1	35808172;35816882;35822862;35825313;35825679;35825926;35826748;35831427;35831812;35832057;35832437;35833990;35835834;35841165;35841616;35850157;35850854;35853488	35808435;35817047;35822982;35825494;35825815;35826060;35826835;35831574;35831931;35832185;35832570;35834174;35835993;35841480;35841750;35850258;35851195;35857890	+;+;+;+;+;+;+;+;+;+;+;+;+;+;+;+;+;+	7267	6.43714	-0.171302	0.00303135	0.0179299	1524	1458	1403	1337	1233	1481	11.6811	10.767	11.2545	11.2342	12.3178	12.1883	13.3343	12.6135
ENSG00000092847	1;1;1;1;1;1;1;1;1;1;1;1;1;1;1;1;1;1;1;1	35869808;35883209;35888427;35892557;35893097;35893674;35894037;35894315;35895122;35901474;35901948;35902204;35906935;35913842;35914184;35915348;35917593;35918322;35919055;35919499	35869903;35883446;35888610;35892677;35893278;35893810;35894171;35894402;35895269;35901593;35902070;35902337;35907119;35914001;35914274;35915542;35917727;35918423;35919254;35929610	+;+;+;+;+;+;+;+;+;+;+;+;+;+;+;+;+;+;+;+	12886	5.86905	-0.122769	0.0523035	0.182156	1005	1116	895	893	844	951	4.34413	4.64772	4.04881	4.34689	4.63971	4.705	4.82873	4.72448
ENSG00000271164	1	35873270	35873752	-	483	-6.51889	-1.98318	0.211352	0.419435	0	0	0	0	0	1	0	0	0	0	0	0	0.135464	0.0451546
ENSG00000271914	1	35929720	35930115	-	396	-5.65479	-0.209508	0.89059	0.933224	0	1	0	0	0	1	0	0.135519	0	0.0451729	0	0	0.165225	0.0550749
ENSG00000126070	1;1;1;1;1;1;1;1;1;1;1;1;1;1;1;1;1;1;1;1;1	35930718;35931078;35945692;35966955;35972024;35973375;35982621;36004341;36008690;36008897;36009475;36013630;36013915;36027114;36034174;36036177;36039790;36040307;36043264;36054946;36055637	35930798;35931445;35945863;35967075;35972232;35973592;35983409;36004475;36008777;36009044;36009594;36013752;36014048;36027298;36034333;36036267;36039984;36040441;36043548;36055262;36072500	+;+;+;+;+;+;+;+;+;+;+;+;+;+;+;+;+;+;+;+;+	20938	5.56104	0.0520175	0.467114	0.64971	932	898	758	714	658	671	2.47934	2.30163	2.11036	2.29711	2.28308	2.25749	2.0968	2.21246
ENSG00000271554	1;1;1;1	35992109;36004018;36009381;36013425	35992308;36004091;36009559;36013630	-;-;-;-	659	-4.89279	-1.01869	0.463829	0.64971	0	0	1	0	2	0	0	0	0.0884581	0.029486	0	0.218012	0	0.0726706
ENSG00000232862	1;1	36080066;36082226	36081511;36082322	-;-	1543	-6.51889	-1.98318	0.211352	0.419435	0	0	0	0	0	1	0	0	0	0	0	0	0.0424038	0.0141346
ENSG00000092850	1;1;1;1;1;1;1;1;1;1	36084075;36084338;36084870;36085163;36085705;36086704;36086931;36087204;36087439;36087728	36084149;36084510;36085077;36085288;36086041;36086847;36087045;36087311;36087582;36088275	+;+;+;+;+;+;+;+;+;+	1978	-6.48571	-1.9846	0.211195	0.419435	0	0	0	1	0	0	0	0	0	0	0.0338479	0	0	0.0112826
ENSG00000116863	1;1;1;1;1;1	36088875;36091244;36091618;36091910;36092422;36093097	36089115;36091340;36091825;36092094;36092522;36093932	+;+;+;+;+;+	1668	4.95597	-0.041802	0.639388	0.797307	500	598	548	410	453	525	16.6966	19.2397	19.1517	18.3627	16.4568	19.5091	20.5937	18.8532
ENSG00000054116	1;1;1;1;1;1	36136570;36138084;36139399;36140069;36149092;36155883	36137978;36138232;36139843;36140998;36149514;36156053	-;-;-;-;-;-	3527	6.02361	0.0608643	0.379996	0.570206	1060	1337	1179	930	896	981	16.74	20.3432	19.4864	18.8565	17.6537	18.249	18.1984	18.0337
ENSG00000116871	1;1;1;1;1;1;1;1;1;1;1;1;1;1;1;1	36155579;36155965;36157215;36170971;36171513;36171968;36173364;36174898;36176199;36176697;36177469;36177873;36178411;36179666;36179874;36180248	36155733;36156463;36157290;36171315;36171823;36172627;36173479;36175008;36176581;36176842;36177574;36178201;36179557;36179756;36180067;36180849	+;+;+;+;+;+;+;+;+;+;+;+;+;+;+;+	5271	5.16037	-0.232511	0.00479573	0.0265618	531	698	544	572	541	591	5.61121	7.10651	6.01629	6.24467	7.26542	7.37292	7.33609	7.32481
ENSG00000054118	1;1;1;1;1;1;1;1;1;1;1;1;1;1;1	36224416;36224971;36225412;36259382;36282533;36286368;36289060;36291374;36292598;36293851;36294050;36296583;36300886;36301553;36303796	36224505;36225102;36225463;36259484;36282700;36287270;36289764;36291546;36292709;36293935;36294169;36296770;36301084;36301696;36305357	+;+;+;+;+;+;+;+;+;+;+;+;+;+;+	4736	8.61197	0.0740011	0.220677	0.433373	7734	7538	6344	5542	5386	5876	90.9593	85.4159	78.0862	84.8205	78.3452	81.694	81.1784	80.4059
ENSG00000278491	1	36256467	36256559	+	93	-5.58214	-0.205622	0.892084	0.933224	0	0	1	1	0	0	0	0	0.626816	0.208939	0.719904	0	0	0.239968
ENSG00000214193	1;1;1;1;1;1;1;1;1;1;1;1;1;1;1;1;1;1	36306387;36306598;36306842;36307110;36307517;36307770;36307918;36308109;36308389;36309511;36319071;36319256;36319442;36319675;36320915;36321056;36322364;36323770	36306424;36306755;36306905;36307285;36307607;36307825;36307963;36308209;36308475;36309592;36319164;36319312;36319536;36320798;36320978;36321778;36322664;36324886	+;+;+;+;+;+;+;+;+;+;+;+;+;+;+;+;+;+	4474	0.379573	-0.0366529	0.886171	0.933224	24	24	21	18	21	19	0.298793	0.287879	0.273619	0.286763	0.269361	0.337178	0.277861	0.2948
ENSG00000142694	1;1;1;1	36322031;36322971;36323459;36323893	36322725;36323067;36323615;36324154	-;-;-;-	1211	1.47189	0.695741	0.00110223	0.00747212	57	59	68	40	30	23	2.62171	2.61458	3.27331	2.83654	2.21143	1.77956	1.24266	1.74455
ENSG00000116883	1;1	36323734;36327720	36324069;36329221	+;+	1838	-0.600887	0.693755	0.109285	0.30051	13	21	10	8	11	3	0.39396	0.613152	0.317159	0.441424	0.291408	0.429915	0.106794	0.276039
ENSG00000196182	1;1;1;1;1;1;1;1;1;1;1;1;1;1	36339624;36343860;36344120;36348700;36354364;36355205;36358239;36358737;36361221;36362559;36365971;36367848;36372649;36385723	36343448;36343979;36344264;36348815;36354416;36355433;36358382;36358837;36361340;36362656;36366072;36368084;36372774;36385896	-;-;-;-;-;-;-;-;-;-;-;-;-;-	5590	5.06899	-0.0483054	0.509116	0.688502	545	617	612	501	493	509	5.4305	5.92335	6.38208	5.91198	6.00045	6.33535	5.95767	6.09782
ENSG00000181817	1;1;1;1	36391238;36392358;36393430;36397618	36391604;36392487;36394153;36397892	-;-;-;-	1496	2.04848	0.387514	0.0265176	0.109386	81	81	90	67	43	48	3.01584	2.90568	3.50698	3.14283	2.99848	2.06477	2.09933	2.38753
ENSG00000116885	1;1;1;1;1;1;1;1;1;1;1;1;1;1;1	36415827;36417906;36418991;36420333;36422002;36422768;36423363;36428299;36431802;36432422;36438756;36440819;36444004;36447813;36450258	36416095;36418255;36419293;36420615;36422219;36422896;36423471;36428475;36431882;36432589;36439000;36440975;36444033;36447887;36450451	-;-;-;-;-;-;-;-;-;-;-;-;-;-;-	2788	-5.58214	-0.205622	0.892084	0.933224	0	0	1	1	0	0	0	0	0.0209089	0.00696962	0.024014	0	0	0.00800468
ENSG00000116898	1;1;1;1;1;1;1;1	36455718;36456187;36457923;36460692;36461264;36462088;36463806;36464146	36455925;36456566;36459703;36460776;36461312;36462163;36463850;36464437	-;-;-;-;-;-;-;-	2916	6.23243	0.198467	0.00220836	0.0136553	1352	1565	1406	988	1059	1034	25.8252	28.8019	28.1074	27.5782	22.6844	26.0882	23.2008	23.9911
ENSG00000119535	1;1;1;1;1;1;1;1;1;1;1;1;1;1;1	36466043;36467558;36467822;36469652;36471433;36472238;36472517;36473719;36475377;36476983;36478914;36479987;36481478;36481779;36482811	36467311;36467809;36469257;36469840;36472139;36472391;36473622;36473887;36476327;36477677;36479519;36480080;36481537;36482051;36483278	-;-;-;-;-;-;-;-;-;-;-;-;-;-;-	8429	-2.12535	2.98399	0.000534913	0.00394162	4	6	12	0	0	2	0.0264325	0.0382005	0.0829904	0.0492078	0	0	0.0155247	0.00517491
ENSG00000163873	1;1;1;1;1;1;1;1;1;1;1;1;1;1;1;1	36795527;36804618;36806104;36817060;36819736;36825603;36841736;36849674;36853615;36859108;36859844;36869748;36872188;36880634;36890920;37033994	36802045;36805237;36806326;36817277;36819854;36825826;36841939;36850424;36853722;36859251;36860017;36869801;36872369;36880891;36891096;37034129	-;-;-;-;-;-;-;-;-;-;-;-;-;-;-;-	10111	-5.5792	-0.215533	0.88828	0.933224	0	1	0	0	1	0	0	0.00530762	0	0.00176921	0	0.00710463	0	0.00236821
ENSG00000233621	1;1;1	37454879;37456367;37474144	37455912;37456459;37474411	-;-;-	1395	-0.0945719	0.503549	0.098074	0.276936	19	21	19	8	14	12	0.758637	0.807866	0.793967	0.786823	0.383949	0.720924	0.56283	0.555901
ENSG00000163874	1;1;1;1;1;1	37474552;37475459;37479999;37481601;37482354;37482737	37474629;37475939;37480429;37481835;37482602;37484379	+;+;+;+;+;+	3117	0.928984	-0.585716	0.00678976	0.0358544	30	30	22	35	31	35	0.536092	0.51651	0.411442	0.488015	0.751777	0.714431	0.734686	0.733631
ENSG00000163875	1;1;1;1;1;1;1;1;1	37492575;37495874;37496547;37496707;37501415;37509278;37509455;37513423;37514517	37494107;37495918;37496604;37496736;37501996;37509323;37509542;37514269;37514774	-;-;-;-;-;-;-;-;-	3487	6.52376	0.0287468	0.581327	0.744987	1636	1748	1616	1309	1278	1429	26.1328	26.9019	27.0155	26.6834	25.1331	26.3278	26.8133	26.0914
ENSG00000263675	1	37500935	37500994	-	60	-3.86305	1.97342	0.127947	0.322152	0	2	4	0	1	0	0	1.78885	3.88626	1.8917	0	1.19725	0	0.399083
ENSG00000163877	1;1;1;1;1	37534449;37540157;37548821;37552487;37554006	37538012;37540755;37548987;37552747;37554302	-;-;-;-;-	4888	5.48118	0.0746275	0.251769	0.454366	827	884	757	623	594	703	9.42387	9.70544	9.02792	9.38574	8.53325	8.72953	9.4101	8.89096
ENSG00000232273	1	37544763	37545294	+	532	-6.38413	-1.98969	0.210632	0.419435	0	0	0	0	1	0	0	0	0	0	0	0.135028	0	0.0450093
ENSG00000237749	1	37556247	37556499	+	253	1.05736	-0.101457	0.66766	0.821	39	35	34	43	27	25	8.58616	7.42406	7.83396	7.94806	11.379	7.66618	6.46532	8.50351
ENSG00000163879	1;1;1;1;1	37556919;37557603;37559327;37560538;37565026	37557075;37558191;37559496;37562245;37566857	+;+;+;+;+	4456	-4.58945	-0.243268	0.847753	0.929547	0	1	1	0	1	1	0	0.0120434	0.0130821	0.00837517	0	0.0161209	0.0146833	0.0102681
ENSG00000134697	1;1;1;1;1;1;1;1;1;1;1;1;1;1;1;1;1	37566816;37567673;37568275;37568851;37574343;37574665;37575595;37576170;37581342;37582223;37582778;37583867;37587311;37590706;37592712;37593485;37595759	37567007;37568115;37568417;37570893;37574456;37574823;37575699;37576556;37581545;37582336;37583346;37583933;37587495;37590845;37592806;37594092;37595935	-;-;-;-;-;-;-;-;-;-;-;-;-;-;-;-;-	5745	7.71093	0.316951	9.67228e-11	1.92562e-09	4138	4481	3895	2730	2640	2853	40.1195	41.858	39.5221	40.4999	31.8149	33.0103	32.4924	32.4392
ENSG00000116922	1;1;1;1;1;1	37681570;37686273;37689533;37690002;37691048;37692026	37684192;37686452;37689886;37690520;37691581;37692249	-;-;-;-;-;-	4434	4.72115	0.0204432	0.784993	0.900531	444	524	462	387	361	407	5.57753	6.34205	6.07392	5.99783	5.8435	5.84853	6.00577	5.89927
ENSG00000134690	1;1;1;1;1;1;1;1;1;1	37692418;37692905;37695910;37698905;37700436;37701754;37703252;37705441;37706978;37708322	37692784;37693033;37695950;37698977;37700521;37701818;37703347;37705567;37707064;37709719	+;+;+;+;+;+;+;+;+;+	2469	6.61879	-0.0496819	0.348769	0.536358	1684	1791	1719	1540	1403	1462	37.9906	38.9286	40.5861	39.1684	41.7597	40.8199	38.7433	40.441
ENSG00000227416	1	37782457	37782885	-	429	-6.75114	1.77669	0.27816	0.454366	1	0	0	0	0	0	0.129837	0	0	0.0432789	0	0	0	0
ENSG00000185090	1;1;1;1	37793802;37795408;37796744;37799567	37794732;37795846;37796820;37801137	+;+;+;+	3018	2.81415	-0.143818	0.317466	0.501451	125	127	108	135	92	99	2.30699	2.25828	2.08606	2.21711	2.99483	2.1898	2.14628	2.44364
ENSG00000233728	1;1	37799720;37800630	37800169;37800879	-;-	700	-3.78841	0.0833646	0.943496	0.963648	2	2	0	0	3	0	0.159143	0.15333	0	0.104157	0	0.307864	0	0.102621
ENSG00000196449	1;1;1;1;1	37802944;37804302;37806857;37807101;37807792	37803997;37804444;37806976;37807215;37808185	-;-;-;-;-	1826	4.17187	-0.329999	5.19869e-05	0.000483243	283	291	285	290	282	313	8.63258	8.55237	9.09844	8.76113	10.633	11.0939	11.2154	10.9807
ENSG00000197982	1;1	37806979;37808978	37808732;37809454	+;+	2231	2.58828	0.229282	0.121119	0.322152	96	127	126	77	77	90	2.39677	3.05491	3.29226	2.91465	2.31073	2.47929	2.63945	2.47649
ENSG00000188786	1;1;1;1;1;1;1;1;1;1;1;1	37809567;37817419;37822121;37823710;37832245;37835079;37835671;37838625;37839920;37857251;37858488;37859531	37815566;37817482;37822716;37823812;37832322;37835215;37835744;37838756;37840158;37857709;37858539;37859620	-;-;-;-;-;-;-;-;-;-;-;-	8024	3.30756	0.231258	0.0694337	0.221479	176	235	166	147	123	132	1.22173	1.5717	1.20598	1.33314	1.22655	1.10116	1.07635	1.13468
ENSG00000204084	1;1;1;1;1;1;1;1;1;1;1;1;1;1;1;1;1;1;1;1;1;1;1;1;1;1;1	37860697;37864312;37865761;37866459;37868501;37869925;37870670;37872930;37873993;37875606;37878188;37880085;37882807;37885509;37886888;37887351;37888243;37889557;37891358;37928537;37940688;37942083;37943640;37943796;37945756;37946252;37946990	37862430;37864849;37865888;37866543;37868614;37870014;37870720;37873387;37874155;37875716;37878323;37880194;37882918;37885825;37887004;37887465;37888344;37889724;37891454;37932053;37940798;37942264;37943669;37943893;37945850;37946334;37947057	-;-;-;-;-;-;-;-;-;-;-;-;-;-;-;-;-;-;-;-;-;-;-;-;-;-;-	8930	5.64019	-0.190968	0.00234608	0.0144069	863	822	820	800	709	837	5.38287	4.93986	5.35285	5.22519	5.99786	5.70335	6.13259	5.9446
ENSG00000230955	1;1	37860697;37861495	37861091;37861580	+;+	481	-2.83249	0.124974	0.872467	0.933224	4	2	2	2	0	4	0.463201	0.223141	0.242386	0.309576	0.278383	0	0.544108	0.274164
ENSG00000183431	1;1;1;1;1;1;1;1;1;1;1;1;1;1;1;1	37956975;37960120;37968044;37969354;37969571;37976884;37978720;37979391;37980586;37981729;37984118;37984707;37987573;37987784;37989548;37989870	37958263;37960693;37968134;37969464;37969735;37976953;37979199;37979533;37980789;37981811;37984260;37984779;37987678;37987836;37989650;37990921	-;-;-;-;-;-;-;-;-;-;-;-;-;-;-;-	4740	8.16732	0.0262042	0.58438	0.748005	5144	5604	4872	4262	3976	4320	60.4474	63.4474	59.9172	61.2707	60.1995	60.2565	59.6315	60.0291
ENSG00000212541	1	37991462	37991569	+	108	-6.38413	-1.98969	0.210632	0.419435	0	0	0	0	1	0	0	0	0	0	0	0.665138	0	0.221713
ENSG00000183386	1;1;1;1;1;1	37996770;37997684;37997963;37998718;37999257;38005357	37997559;37997870;37998132;37999148;37999432;38005606	-;-;-;-;-;-	2004	1.52702	-0.0193779	0.916355	0.946909	53	47	54	46	35	47	1.4731	1.25862	1.57079	1.43417	1.5368	1.2546	1.53451	1.44197
ENSG00000183520	1;1;1;1;1;1;1;1	38009258;38012714;38016359;38018464;38019059;38019253;38022699;38023545	38009348;38012865;38017770;38018577;38019152;38019383;38022809;38024824	+;+;+;+;+;+;+;+	3385	6.80941	0.165974	0.00316355	0.0186054	2012	2367	2009	1591	1452	1619	33.1073	37.5261	34.5975	35.077	31.468	30.8137	31.2938	31.1918
ENSG00000185668	1	38043827	38046794	-	2968	-5.556	-0.212722	0.88936	0.933224	1	0	0	0	1	0	0.0187668	0	0	0.00625561	0	0.0242031	0	0.00806771
ENSG00000224592	1;1;1;1;1	38047314;38102417;38103546;38105632;38118960	38047614;38102496;38103661;38105752;38119025	+;+;+;+;+	684	-6.68547	1.77927	0.277831	0.454366	0	0	1	0	0	0	0	0	0.085225	0.0284083	0	0	0	0
ENSG00000215895	1	38708931	38710890	+	1960	-1.14967	0.106727	0.805724	0.916063	8	7	10	8	7	4	0.227347	0.191662	0.297418	0.238809	0.27327	0.256553	0.133529	0.221117
ENSG00000116954	1;1;1;1;1;1;1;1	38838198;38845939;38851512;38852374;38855708;38856705;38856879;38859410	38839704;38848074;38851757;38852695;38855907;38856842;38857082;38859823	-;-;-;-;-;-;-;-	5167	3.78188	0.5789	1.01763e-07	1.47155e-06	309	276	300	187	146	153	3.331	2.86658	3.38459	3.19406	2.42304	2.02978	1.93742	2.13008
ENSG00000228436	1;1;1;1;1	38860000;38873442;38875941;38913540;38919174	38860239;38873579;38876226;38913628;38919396	+;+;+;+;+	976	-0.86131	0.741274	0.0631698	0.20788	10	14	13	5	8	5	0.570696	0.76979	0.776455	0.705647	0.342987	0.588811	0.33519	0.422329
ENSG00000214114	1;1;1;1;1;1;1	38862964;38866880;38867562;38872573;38873018;38873291;38874152	38864714;38867009;38867610;38872605;38873278;38874105;38874495	-;-;-;-;-;-;-	3383	5.45641	0.125315	0.0634593	0.20788	764	911	792	641	565	647	12.579	14.4514	13.6473	13.5592	12.6857	11.9973	12.5133	12.3988
ENSG00000174574	1;1;1;1;1	38991223;38998171;39000972;39003347;39004045	38991600;38998311;39001106;39003418;39006059	+;+;+;+;+	2741	6.07807	-0.153665	0.0075146	0.0390392	1085	1258	1101	1059	983	1096	22.0483	24.6301	23.4154	23.3646	25.8669	25.762	26.1621	25.9303
ENSG00000168653	1;1;1	39026318;39028723;39034392	39026402;39028940;39034636	+;+;+	548	8.02626	0.0612618	0.279602	0.455537	4487	5207	4636	3713	3754	3765	456.069	509.919	493.158	486.382	453.63	492.095	449.526	465.084
ENSG00000127603	1;1;1;1;1;1;1;1;1;1;1;1;1;1;1;1;1;1;1;1;1;1;1;1;1;1;1;1;1;1;1;1;1;1;1;1;1;1;1;1;1;1;1;1;1;1;1;1;1;1;1;1;1;1;1;1;1;1;1;1;1;1;1;1;1;1;1;1;1;1;1;1;1;1;1;1;1;1;1;1;1;1;1;1;1;1;1;1;1;1;1;1;1;1;1;1;1;1;1;1;1;1;1;1;1;1;1;1;1;1;1	39081316;39083363;39084062;39102703;39105411;39204246;39215262;39231182;39250014;39251846;39254298;39257936;39260390;39268465;39282208;39283126;39283409;39284066;39285083;39285297;39287286;39291910;39292766;39293458;39295046;39295787;39297620;39299252;39300210;39302924;39309570;39310245;39310831;39315513;39316391;39317214;39318453;39319664;39322608;39322910;39324193;39324646;39327218;39328369;393…	39081543;39083417;39084438;39103726;39105717;39205131;39215429;39231243;39250103;39251941;39254648;39258028;39260540;39269720;39282374;39283301;39283515;39284428;39285210;39285758;39287613;39292038;39292843;39293619;39295150;39295882;39297745;39299257;39300362;39303078;39309696;39310428;39311000;39315691;39316529;39317407;39318615;39319747;39322715;39323008;39324345;39324734;39327353;39328706;393…	+;+;+;+;+;+;+;+;+;+;+;+;+;+;+;+;+;+;+;+;+;+;+;+;+;+;+;+;+;+;+;+;+;+;+;+;+;+;+;+;+;+;+;+;+;+;+;+;+;+;+;+;+;+;+;+;+;+;+;+;+;+;+;+;+;+;+;+;+;+;+;+;+;+;+;+;+;+;+;+;+;+;+;+;+;+;+;+;+;+;+;+;+;+;+;+;+;+;+;+;+;+;+;+;+;+;+;+;+;+;+	43102	9.47134	-0.148332	0.0808441	0.239066	13816	12567	9921	11172	9902	11882	17.8542	15.6469	13.4178	15.6396	17.3537	16.5029	18.0369	17.2978
ENSG00000270040	1	39206512	39206957	+	446	-3.73996	-1.43318	0.158188	0.376051	1	0	1	1	1	3	0.124888	0	0.130704	0.0851972	0.150115	0.161065	0.440105	0.250428
ENSG00000217897	1;1	39304294;39304866	39304548;39304898	-;-	288	-3.16084	0.477809	0.598296	0.75983	4	2	1	1	3	0	0.77361	0.372676	0.202409	0.449565	0.232469	0.74828	0	0.326916
ENSG00000183682	1;1;1;1;1;1;1	39491646;39511174;39511756;39521376;39522403;39523007;39525649	39492325;39511363;39511904;39521570;39522482;39523117;39525935	+;+;+;+;+;+;+	1692	-2.34434	-0.422726	0.507603	0.687486	4	3	2	5	3	2	0.131678	0.0951513	0.0689053	0.0985783	0.197846	0.127367	0.0773392	0.134184
ENSG00000237624	1	39514956	39516490	+	1535	-2.28102	1.33307	0.0437332	0.158102	4	6	6	0	2	3	0.145146	0.209767	0.227859	0.194257	0	0.093596	0.127874	0.0738234
ENSG00000182109	1;1;1;1;1;1;1	39522280;39523562;39523807;39529016;39537191;39541720;39545733	39522505;39523697;39525685;39529164;39537282;39541841;39546187	-;-;-;-;-;-;-	3059	-2.02557	-0.0372889	0.953646	0.970991	7	1	5	4	2	5	0.12746	0.0175434	0.0952826	0.0800953	0.0875464	0.0469663	0.106945	0.0804859
ENSG00000243970	1;1;1;1;1;1;1	39531838;39541657;39545733;39548862;39549790;39554344;39558638	39532024;39541841;39545857;39548951;39549896;39554392;39558707	-;-;-;-;-;-;-	813	-2.74077	0.27025	0.783754	0.900104	0	7	2	0	2	4	0	0.462063	0.143404	0.201823	0	0.176716	0.321914	0.16621
ENSG00000090621	1;1;1;1;1;1;1;1;1;1;1;1	39560816;39562323;39564686;39565106;39567751;39568698;39569495;39569863;39571097;39571607;39572393;39575759	39562203;39564542;39564773;39565378;39568408;39568939;39569689;39570002;39571349;39571705;39572586;39576790	-;-;-;-;-;-;-;-;-;-;-;-	6782	7.77427	0.218517	1.32695e-05	0.00013878	4379	4223	4060	3095	2786	3041	35.9643	33.4162	34.8972	34.7593	30.5535	29.5093	29.3379	29.8002
ENSG00000228060	1;1;1;1	39565160;39570480;39572455;39573081	39565219;39570623;39572678;39573203	+;+;+;+	551	-1.79968	-0.0788544	0.882495	0.933224	4	6	5	3	5	5	0.404355	0.584378	0.528983	0.505905	0.364525	0.651859	0.59373	0.536705
ENSG00000201457	1	39567374	39567508	-	135	0.385129	-0.167813	0.570453	0.735093	19	18	29	18	16	27	7.83925	7.15538	12.5224	9.17234	8.92681	8.51377	13.0858	10.1755
ENSG00000163909	1;1;1;1;1	39624153;39630227;39631496;39632649;39639546	39627180;39630308;39631579;39632715;39639945	-;-;-;-;-	3661	0.731408	-0.0218542	0.930834	0.95588	24	39	26	22	22	30	0.365146	0.571688	0.413996	0.450277	0.402328	0.431677	0.536157	0.456721
ENSG00000116981	1;1;1;1;1;1	39659121;39661079;39663312;39665521;39666069;39671904	39659486;39661263;39663434;39665650;39666236;39672038	-;-;-;-;-;-	1107	-3.54448	2.36528	0.0271089	0.111174	2	3	3	1	0	0	0.100632	0.145435	0.157978	0.134682	0.0604798	0	0	0.0201599
ENSG00000116983	1;1;1;1;1	39678648;39683937;39684442;39691065;39691306	39682733;39684152;39684611;39691170;39691689	-;-;-;-;-	4962	-0.889582	1.24104	0.00405782	0.0230775	14	17	10	6	6	2	0.157154	0.18386	0.117481	0.152831	0.0809566	0.086862	0.026372	0.0647302
ENSG00000084072	1;1;1;1;1;1;1;1;1;1;1;1;1;1;1;1	39692182;39735468;39738879;39738990;39740089;39741366;39741895;39743824;39745375;39748903;39752910;39753287;39761199;39762318;39762517;39763689	39692588;39735625;39738931;39739293;39740263;39741843;39743297;39743924;39748767;39749088;39753266;39753716;39761373;39762407;39762651;39763914	+;+;+;+;+;+;+;+;+;+;+;+;+;+;+;+	8071	5.28064	-0.138025	0.0330514	0.12725	675	687	629	582	598	614	4.65834	4.56797	4.54304	4.58978	4.82785	5.32242	4.9775	5.04259
ENSG00000225333	1	39718028	39718595	+	568	-0.826967	-0.128732	0.780095	0.897025	5	13	11	4	9	13	0.490316	1.22826	1.12893	0.949168	0.471487	1.13823	1.49749	1.03574
ENSG00000116985	1;1;1;1;1;1;1;1	39757182;39763092;39763551;39764623;39764849;39774308;39774849;39788152	39760568;39763202;39763791;39764817;39765008;39774456;39775038;39788861	-;-;-;-;-;-;-;-	5143	4.12764	-0.0160027	0.850422	0.929547	304	345	287	267	248	260	3.29239	3.59995	3.25303	3.38179	3.47578	3.46394	3.30771	3.41581
ENSG00000198754	1	39769523	39771348	-	1826	-1.26773	-0.278161	0.585637	0.749124	4	5	11	4	7	9	0.122015	0.146948	0.351168	0.20671	0.146662	0.27538	0.322487	0.248176
ENSG00000261798	1	39788976	39790171	+	1196	-1.0014	0.008821	0.983418	0.988108	12	7	8	10	5	7	0.558862	0.314095	0.389926	0.420961	0.559792	0.300313	0.382946	0.41435
ENSG00000043514	1;1;1;1;1;1;1;1;1;1;1;1	39841022;39844101;39844531;39847044;39847548;39847986;39850119;39852558;39853970;39857277;39876062;39883318	39841913;39844218;39844640;39847297;39847757;39848097;39850261;39852876;39854068;39857417;39876132;39883511	-;-;-;-;-;-;-;-;-;-;-;-	2663	5.68872	0.021899	0.744444	0.87221	877	1012	908	707	734	815	18.3435	20.394	19.8764	19.538	17.7749	19.7998	20.0243	19.1996
ENSG00000202222	1	39881566	39881678	-	113	-2.64857	0.808839	0.260495	0.454366	4	4	3	3	2	0	1.97168	1.89966	1.54762	1.80632	1.77746	1.27141	0	1.01629
ENSG00000116990	1;1;1	39895426;39899612;39902141	39897970;39902013;39902256	-;-;-	5063	3.28001	-0.0226925	0.84174	0.929547	152	196	171	143	132	157	1.67221	2.07751	1.96884	1.90619	1.89098	1.87284	2.02891	1.93091
ENSG00000236546	1;1	39897745;39898636	39898066;39899098	+;+	785	-3.31491	0.276476	0.748113	0.874555	1	3	2	1	1	2	0.0709553	0.205091	0.148519	0.141522	0.085288	0.0915094	0.166698	0.114499
ENSG00000168389	1;1;1;1;1;1;1;1;1;1;1;1;1	39955112;39957087;39957821;39958662;39964211;39965471;39965857;39966601;39966811;39967086;39967483;39968569;39969505	39955385;39957221;39957960;39958825;39965334;39965549;39966014;39966691;39966932;39967169;39968477;39968745;39969968	+;+;+;+;+;+;+;+;+;+;+;+;+	4007	2.48528	-0.0177037	0.89579	0.935635	105	97	97	77	85	86	1.45957	1.29911	1.41116	1.38995	1.28656	1.52383	1.40427	1.40488
ENSG00000228477	1	39962680	39963404	+	725	-1.88296	0.244672	0.67407	0.825885	3	9	4	3	3	5	0.230483	0.666191	0.321621	0.406098	0.277039	0.297248	0.451234	0.34184
ENSG00000131236	1;1;1;1;1;1;1;1;1;1;1;1;1;1;1;1	40040233;40040882;40041429;40057446;40059334;40060067;40061735;40064227;40064474;40066215;40067270;40067540;40069566;40070159;40070430;40071450	40040801;40040965;40041493;40057495;40059458;40060170;40061812;40064370;40064559;40066320;40067311;40067717;40069874;40070282;40070979;40072649	+;+;+;+;+;+;+;+;+;+;+;+;+;+;+;+	3814	8.32339	0.11806	0.0161158	0.0725338	5843	6381	5721	4707	4310	4521	85.3316	89.7847	87.4408	87.519	82.6269	81.1768	77.5576	80.4537
ENSG00000131238	1;1;1;1;1;1;1;1;1;1;1;1;1	40072705;40076842;40078560;40078812;40080397;40082184;40089410;40091329;40092045;40092398;40093933;40096809;40097115	40074183;40076913;40078658;40078835;40080487;40082321;40089582;40091399;40092172;40092507;40094019;40097053;40097703	-;-;-;-;-;-;-;-;-;-;-;-;-	3306	7.05531	0.407216	2.88064e-14	7.81633e-13	2639	2790	2724	1788	1534	1721	44.4622	45.2893	48.0316	45.9277	36.2095	33.3317	34.0603	34.5338
ENSG00000117000	1;1;1;1;1;1;1;1	40161373;40189055;40190772;40195632;40202412;40222574;40231517;40235792	40161636;40189209;40190853;40195764;40202614;40222710;40231658;40240921	+;+;+;+;+;+;+;+	6246	6.88855	-0.0504584	0.342525	0.529629	2171	2148	1947	1780	1626	1914	19.3603	18.4555	18.1713	18.6624	19.0799	18.7005	20.0498	19.2767
ENSG00000207508	1	40177843	40177949	+	107	-3.17072	0.485642	0.561417	0.729396	2	2	3	3	1	0	1.04112	1.00309	1.63441	1.22621	1.87713	0.671354	0	0.849496
ENSG00000188800	1;1;1;1	40245947;40247335;40247901;40251283	40245982;40247448;40248230;40251691	+;+;+;+	889	-5.68547	2.55383	0.127385	0.322152	0	0	2	0	0	0	0	0	0.131145	0.0437149	0	0	0	0
ENSG00000259943	1	40256427	40257967	-	1541	2.70443	0.285076	0.0311745	0.124335	127	127	131	77	81	101	4.59046	4.42278	4.95555	4.65626	3.34538	3.77588	4.28834	3.8032
ENSG00000084073	1;1;1;1;1;1;1;1;1;1;1;1	40258107;40259350;40260839;40262834;40267786;40268419;40269975;40271894;40281343;40285925;40290645;40292445	40258394;40259532;40260985;40262905;40267872;40268535;40270127;40272035;40281527;40286029;40290997;40294184	+;+;+;+;+;+;+;+;+;+;+;+	3572	7.74156	0.23591	2.72901e-05	0.00026806	4135	4593	3745	2828	2776	3060	64.4791	69.0048	61.1172	64.867	53.0061	55.8269	56.0506	54.9612
ENSG00000049089	1;1;1;1;1;1;1;1;1;1;1;1;1;1;1;1;1;1;1;1;1;1;1;1;1;1;1;1;1;1;1;1;1;1;1;1	40300487;40301812;40302621;40303131;40303530;40303807;40303928;40304064;40304320;40304476;40304794;40304926;40305715;40306143;40307446;40307703;40308192;40309938;40310111;40310264;40310714;40311093;40311230;40311500;40311662;40312059;40312574;40312731;40314205;40314352;40315238;40315845;40316651;40317123;40317354;40317588	40301381;40301889;40302809;40303185;40303676;40303839;40303972;40304099;40304391;40304529;40304847;40304997;40305768;40306187;40307499;40307756;40308245;40309991;40310164;40310317;40310767;40311146;40311286;40311547;40311715;40312479;40312609;40312784;40314267;40314387;40315664;40316035;40316702;40317309;40317388;40317816	-;-;-;-;-;-;-;-;-;-;-;-;-;-;-;-;-;-;-;-;-;-;-;-;-;-;-;-;-;-;-;-;-;-;-;-	4151	1.62973	-0.391501	0.0574483	0.195339	48	48	48	38	50	67	0.644085	0.620558	0.67408	0.646241	0.612899	0.865272	1.05607	0.844747
ENSG00000227311	1	40333078	40333557	-	480	-0.515048	0.174657	0.615206	0.775073	16	12	12	10	8	11	1.85666	1.34163	1.45735	1.55188	1.39481	1.19725	1.49941	1.36383
ENSG00000084070	1;1;1;1;1;1;1;1;1;1;1;1;1;1;1	40344850;40362300;40373697;40374648;40393345;40396800;40406736;40408653;40409757;40413016;40413977;40415272;40416176;40416780;40421976	40344910;40362436;40374223;40374708;40393504;40396890;40406869;40408738;40409835;40413102;40414240;40415381;40416341;40417096;40423326	+;+;+;+;+;+;+;+;+;+;+;+;+;+;+	3631	6.22174	-0.376631	1.70121e-11	3.63776e-10	1120	1197	1176	1236	1157	1326	17.1809	17.6914	18.8801	17.9175	22.7903	22.8898	23.8939	23.1914
ENSG00000187801	1;1;1;1;1	40450102;40450656;40454203;40456945;40462421	40450175;40451088;40454288;40457439;40463718	+;+;+;+;+	2386	0.695169	-0.601761	0.0121816	0.0585277	27	18	24	30	27	29	0.630301	0.404852	0.586359	0.540504	0.841799	0.812885	0.795239	0.816641
ENSG00000260920	1	40464319	40466767	+	2449	-0.696337	-1.09457	0.0132978	0.0629209	8	8	5	17	14	6	0.181952	0.175305	0.119016	0.158758	0.464748	0.410653	0.1603	0.345234
ENSG00000187815	1;1;1;1;1;1;1	40477215;40479036;40481763;40489088;40489529;40490780;40494921	40477894;40479488;40481854;40489214;40489624;40491156;40496343	+;+;+;+;+;+;+	3248	3.9434	-0.100503	0.297924	0.476376	256	304	240	218	231	253	4.39014	5.02287	4.30743	4.57348	4.49364	5.10895	5.09653	4.89971
ENSG00000238287	1;1	40493157;40508589	40493688;40508661	-;-	605	-0.584587	0.239831	0.543649	0.715875	17	13	9	5	9	13	1.56512	1.15314	0.867182	1.19515	0.553315	1.06862	1.40591	1.00928
ENSG00000164002	1;1	40508741;40514515	40509790;40516556	+;+	3092	3.9988	0.121626	0.169836	0.396479	276	314	306	229	210	236	4.97192	5.44985	5.76906	5.39694	4.95854	4.87883	4.99393	4.94377
ENSG00000227278	1;1	40514461;40514800	40514634;40515057	-;-	432	-5.80483	2.54387	0.128388	0.322152	0	2	0	0	0	0	0	0.248451	0	0.0828169	0	0	0	0
ENSG00000238186	1;1	40515754;40516995	40516119;40517174	-;-	546	-5.556	-0.212722	0.88936	0.933224	1	0	0	0	1	0	0.102015	0	0	0.0340048	0	0.131566	0	0.0438553
ENSG00000117010	1;1;1;1;1;1	40531561;40533143;40540586;40541314;40544397;40546562	40531787;40533181;40540712;40541710;40545037;40548169	+;+;+;+;+;+	3039	3.61692	0.0501293	0.65015	0.806627	196	240	235	162	176	193	3.59236	4.23813	4.50775	4.11275	3.56896	4.16023	4.15525	3.96148
ENSG00000117016	1;1;1;1;1;1;1;1	40620679;40628810;40629271;40633069;40635916;40641709;40647668;40665394	40626729;40628949;40629372;40633181;40636057;40641956;40647842;40665657	-;-;-;-;-;-;-;-	7235	3.5369	-0.0568858	0.592716	0.754465	188	213	211	196	154	172	1.44735	1.57992	1.70007	1.57578	1.81374	1.52904	1.55546	1.63275
ENSG00000237899	1;1;1;1;1	40669089;40669427;40673316;40681495;40687525	40669115;40669607;40673458;40681550;40687588	-;-;-;-;-	471	-3.7523	4.35074	0.00210366	0.0130962	1	4	3	0	0	0	0.118259	0.455757	0.371299	0.315105	0	0	0	0
ENSG00000272145	1	40690380	40692066	-	1687	1.83979	0.547089	0.00852886	0.0434282	80	90	60	53	27	49	2.64137	2.863	2.07329	2.52589	2.10338	1.1497	1.90043	1.71784
ENSG00000066136	1;1;1;1;1;1;1;1;1;1;1;1;1;1;1;1;1;1;1;1;1;1;1	40691570;40692008;40692290;40695606;40709357;40712398;40712687;40721606;40723208;40723689;40734848;40735315;40738834;40747534;40749573;40753151;40757953;40762888;40763363;40766090;40766596;40768646;40770323	40691867;40692200;40692347;40695745;40709616;40712469;40712821;40721704;40723274;40723792;40735033;40735750;40738948;40747605;40749686;40753246;40758448;40763046;40763489;40766231;40767243;40769415;40771603	+;+;+;+;+;+;+;+;+;+;+;+;+;+;+;+;+;+;+;+;+;+;+	6068	5.37368	-0.237793	0.00020282	0.00166054	668	690	688	695	616	667	6.13177	6.10236	6.60946	6.28119	7.66826	7.2924	7.19201	7.38423
ENSG00000198974	1	40754351	40754463	+	113	-4.62435	-0.242433	0.848194	0.929547	1	1	0	2	0	0	0.49292	0.474915	0	0.322612	1.18498	0	0	0.394992
ENSG00000207962	1	40757284	40757372	+	89	-4.00792	-0.253654	0.815681	0.918668	0	1	2	0	1	2	0	0.602982	1.30997	0.637652	0	0.807134	1.47031	0.759149
ENSG00000117013	1;1;1;1;1;1;1;1;1;1;1;1;1;1;1;1	40784012;40817265;40818164;40818505;40818964;40819347;40819875;40820165;40822314;40824097;40826638;40831084;40833014;40834967;40837665;40838311	40784407;40817355;40818290;40818680;40818990;40819472;40819985;40820260;40822402;40824258;40826694;40831304;40833113;40835098;40837794;40840452	+;+;+;+;+;+;+;+;+;+;+;+;+;+;+;+	4183	0.915983	-0.207586	0.337484	0.523993	31	29	34	31	29	29	0.412789	0.372052	0.473821	0.419554	0.496171	0.498019	0.453608	0.482599
ENSG00000264582	1	40804846	40805141	+	296	-6.48571	-1.9846	0.211195	0.419435	0	0	0	1	0	0	0	0	0	0	0.226186	0	0	0.0753954
ENSG00000179862	1	40861051	40862366	-	1316	-0.867865	0.512735	0.214727	0.424843	9	16	10	7	4	9	0.380927	0.652466	0.442963	0.492119	0.356123	0.218343	0.447463	0.340643
ENSG00000171793	1;1;1;1;1;1;1;1;1;1;1;1;1;1;1;1;1;1;1;1;1;1;1	40979335;40980108;40980585;40981927;40983161;40984821;40987372;40988497;40991165;40991765;40995917;40997125;41000813;41001539;41002160;41003114;41003981;41006051;41007449;41008659;41009445;41010161;41011658	40979829;40980561;40981229;40981994;40983456;40984991;40987472;40988710;40991248;40991845;40996068;40997526;41001117;41001584;41002254;41003176;41004250;41006094;41007545;41008890;41009589;41010254;41012565	+;+;+;+;+;+;+;+;+;+;+;+;+;+;+;+;+;+;+;+;+;+;+	5462	5.87475	-0.192044	0.00456972	0.0256011	907	1128	917	929	868	963	9.24933	11.0828	9.7868	10.0397	11.3873	11.4157	11.5357	11.4463
ENSG00000171790	1;1;1;1	41015597;41017234;41017635;41020226	41016228;41017377;41018156;41023237	-;-;-;-	4310	-1.398	-0.205205	0.659818	0.815279	6	6	7	6	4	8	0.0775405	0.0747082	0.0946768	0.0823085	0.0932034	0.0666681	0.121446	0.0937725
ENSG00000010803	1;1;1;1;1;1;1;1;1;1;1;1;1;1;1;1;1;1;1;1;1	41027200;41028584;41033983;41037362;41041311;41045713;41046407;41048690;41070595;41075219;41113283;41116922;41142878;41151614;41152599;41159725;41160875;41161364;41162779;41185984;41242059	41028319;41028726;41034048;41037541;41041565;41045836;41046669;41048890;41070721;41075451;41113526;41117010;41143112;41151684;41152741;41159933;41160898;41161481;41163017;41186250;41242154	-;-;-;-;-;-;-;-;-;-;-;-;-;-;-;-;-;-;-;-;-	4447	4.96632	0.00570165	0.938639	0.960449	527	570	586	462	447	465	6.60083	6.87863	7.68163	7.05369	6.95557	7.22064	6.84158	7.00593
ENSG00000235358	1;1;1;1;1	41242373;41260743;41263841;41264401;41284285	41242706;41260873;41264108;41264558;41284861	+;+;+;+;+	1468	-4.26508	-0.756039	0.504497	0.685513	1	1	0	0	1	2	0.0379427	0.0365568	0	0.0248332	0	0.0489339	0.0891403	0.0460247
ENSG00000204060	1;1	41361922;41381616	41362344;41383590	+;+	2398	-2.90238	2.12116	0.0138364	0.0650462	3	5	4	2	0	0	0.069683	0.111896	0.0972375	0.0929389	0.0558391	0	0	0.018613
ENSG00000127124	1;1;1;1;1;1;1;1;1;1;1;1;1;1;1	41506365;41512816;41518402;41524735;41575544;41579737;41628749;41700916;41847191;41848871;41864578;41865548;41869547;41918413;42035807	41511266;41513750;41518488;41524910;41575689;41585318;41628947;41701001;41848445;41849089;41864648;41865615;41869630;41918707;42035925	-;-;-;-;-;-;-;-;-;-;-;-;-;-;-	14224	1.14719	0.624103	0.00472178	0.0262783	40	57	48	29	19	29	0.156637	0.215054	0.196717	0.189469	0.1365	0.0959549	0.133397	0.121951
ENSG00000227538	1	42040597	42041729	+	1133	-5.12207	3.05383	0.0634748	0.20788	1	0	2	0	0	0	0.0491615	0	0.102902	0.0506878	0	0	0	0
ENSG00000198815	1;1;1;1;1;1;1;1;1;1;1;1;1;1;1;1	42176539;42181917;42188737;42191303;42194890;42199102;42205762;42227883;42264931;42278348;42311050;42315346;42323684;42334925;42335059;42335626	42179825;42182024;42189809;42191719;42195064;42199230;42206011;42227966;42265189;42278672;42311110;42315459;42323827;42334965;42335232;42335877	-;-;-;-;-;-;-;-;-;-;-;-;-;-;-;-	6893	6.20222	-0.0174972	0.746167	0.87354	1314	1414	1213	1112	1022	1133	10.618	11.0087	10.2583	10.6283	10.8008	10.6507	10.7545	10.7353
ENSG00000227527	1;1	42335386;42337926	42335595;42338376	-;-	661	-6.38413	-1.98969	0.210632	0.419435	0	0	0	0	1	0	0	0	0	0	0	0.108676	0	0.0362254
ENSG00000177181	1;1;1;1;1;1	42380795;42396440;42399404;42404511;42409984;42414484	42381097;42396500;42399634;42404597;42410187;42422578	+;+;+;+;+;+	8981	2.75817	-0.243718	0.113568	0.309179	106	127	101	87	102	135	0.657409	0.75888	0.655571	0.69062	0.648563	0.815851	0.983511	0.815975
ENSG00000066185	1;1;1;1;1;1;1;1	42430329;42432860;42435274;42436421;42439856;42448467;42449918;42455888	42430858;42433288;42435522;42436543;42440025;42448638;42450059;42456267	-;-;-;-;-;-;-;-	2195	-3.29969	-2.852	0.00726494	0.0381119	1	0	0	3	4	1	0.0253758	0	0	0.00845861	0.0915049	0.130906	0.0298082	0.0840732
ENSG00000127125	1;1;1;1;1	42456117;42456539;42459204;42459603;42473122	42456499;42457567;42459305;42460414;42473385	+;+;+;+;+	2590	4.61877	-0.0140003	0.856732	0.93321	427	434	453	356	344	388	9.18296	8.99257	10.1958	9.45711	9.20255	9.54101	9.80172	9.51509
ENSG00000186409	1;1;1;1;1;1;1;1;1;1;1;1;1;1;1;1;1;1;1;1;1;1;1;1;1;1;1;1;1;1;1	42463330;42463922;42467744;42468660;42473122;42480461;42482656;42489929;42497098;42498818;42521163;42529602;42533879;42534889;42536476;42539173;42545410;42556156;42558139;42566296;42577020;42580832;42581360;42589321;42610978;42637237;42642473;42644693;42646135;42653376;42653818	42463890;42464217;42467782;42468718;42473560;42480566;42482996;42490229;42497213;42498916;42521256;42529721;42533951;42534989;42537985;42539310;42545579;42556405;42558276;42566475;42577229;42580981;42581514;42595573;42611090;42637378;42642609;42644807;42646317;42653443;42654664	+;+;+;+;+;+;+;+;+;+;+;+;+;+;+;+;+;+;+;+;+;+;+;+;+;+;+;+;+;+;+	13504	0.945955	-0.323928	0.272987	0.454366	40	23	29	45	19	31	0.164988	0.0914028	0.125187	0.127193	0.223104	0.101071	0.1502	0.158125
ENSG00000230116	1	42491739	42492493	+	755	-4.61928	1.06464	0.423979	0.615094	1	0	2	0	1	0	0.0737748	0	0.154421	0.0760652	0	0.0951456	0	0.0317152
ENSG00000236876	1	42500205	42500339	-	135	3.15083	0.55727	1.12284e-05	0.000119111	215	180	174	119	92	106	88.7073	71.5538	75.1343	78.4652	59.0162	48.9542	51.3739	53.1147
ENSG00000171960	1;1;1;1;1;1;1;1;1	42658425;42659228;42660862;42664863;42665980;42666547;42667351;42675288;42676584	42658908;42659566;42660955;42664955;42666067;42666587;42667440;42675327;42676758	+;+;+;+;+;+;+;+;+	1444	6.98435	0.157094	0.0144624	0.0665869	2210	2625	2350	1650	1764	1858	85.2471	97.5565	94.8688	92.5575	76.5023	87.754	84.1877	82.8147
ENSG00000234917	1;1	42678735;42681194	42678869;42681659	+;+	601	-0.787006	-0.487195	0.228947	0.445339	13	8	5	12	8	10	1.20482	0.714348	0.484974	0.801382	1.33679	0.956205	1.08867	1.12722
ENSG00000065978	1;1;1;1;1;1;1;1	42682395;42682987;42693490;42696199;42696642;42697180;42700781;42701981	42682731;42683466;42693523;42696288;42696944;42697262;42701046;42702349	+;+;+;+;+;+;+;+	1962	9.64664	0.280361	2.76056e-07	3.77813e-06	16548	15560	15158	10607	10340	10943	469.787	425.603	450.366	448.585	361.952	378.579	364.928	368.487
ENSG00000117385	1;1;1;1;1;1;1;1;1;1;1;1;1;1;1	42746335;42747723;42748200;42749901;42751641;42752274;42752537;42754869;42755548;42756401;42757783;42758852;42759201;42759986;42766507	42747576;42747798;42748743;42750336;42751834;42752369;42752664;42755217;42755637;42756455;42757945;42758983;42759393;42762475;42767084	-;-;-;-;-;-;-;-;-;-;-;-;-;-;-	6766	5.17151	-0.181701	0.00848606	0.0432508	591	647	579	590	557	540	4.86531	5.13176	4.98849	4.99519	5.83818	5.91369	5.22194	5.65794
ENSG00000164008	1;1;1;1;1;1;1;1;1	42767269;42769678;42773187;42774737;42775209;42789796;42792805;42793601;42794413	42767624;42769827;42773649;42774868;42775747;42789937;42792902;42793744;42794493	+;+;+;+;+;+;+;+;+	2105	3.32126	-0.135929	0.205453	0.419435	174	180	159	145	141	176	4.60418	4.58896	4.4032	4.53211	4.61183	4.81174	5.47055	4.96471
ENSG00000228452	1;1	42775813;42776664	42776169;42776790	-;-	484	-6.80483	1.77365	0.278548	0.454366	0	1	0	0	0	0	0	0.110879	0	0.0369596	0	0	0	0
ENSG00000274386	1;1;1;1;1;1;1;1;1	42787990;42789268;42789821;42792805;42793601;42794413;42796560;42797832;42798098	42788064;42789485;42789934;42792902;42793744;42794613;42796794;42797957;42798230	+;+;+;+;+;+;+;+;+	1344	-5.08454	0.565685	0.68821	0.828474	2	0	0	0	0	1	0.0828868	0	0	0.0276289	0	0	0.0486823	0.0162274
ENSG00000177868	1;1;1;1;1	42807052;42813410;42816431;42816754;42817190	42807500;42813904;42816580;42816804;42817252	-;-;-;-;-	1208	3.94605	-0.0516613	0.572627	0.736957	292	271	251	223	232	236	13.4639	12.0392	12.1124	12.5385	12.3594	13.7961	12.7825	12.9793
ENSG00000164010	1;1;1;1;1;1;1;1;1;1;1;1	42817124;42824436;42825560;42829915;42835038;42835732;42837158;42838901;42840033;42840152;42840270;42842517	42817253;42824752;42825790;42831115;42835154;42835764;42837190;42838921;42840053;42840178;42840296;42844989	+;+;+;+;+;+;+;+;+;+;+;+	4631	4.65012	0.374926	3.03792e-05	0.000295609	501	484	538	327	277	361	6.02584	5.60873	6.77221	6.13559	4.72749	4.29675	5.10038	4.70821
ENSG00000228192	1;1;1;1;1;1;1;1	42834681;42836928;42837670;42841898;42842775;42843404;42844511;42846257	42835131;42837178;42837939;42842013;42842916;42843450;42844684;42846422	-;-;-;-;-;-;-;-	1617	-0.0383681	-1.9826	9.98799e-10	1.81255e-08	8	9	4	25	20	24	0.275572	0.298694	0.144203	0.239489	1.03511	0.888496	0.971117	0.964909
ENSG00000164011	1;1;1;1;1	42846573;42849291;42849555;42850659;42850923	42846657;42849413;42849742;42850743;42852477	+;+;+;+;+	2036	3.63147	-0.353061	0.00264337	0.0159807	172	229	185	221	207	184	4.7055	6.03604	5.29684	5.34612	7.26729	7.30345	5.91303	6.82792
ENSG00000233708	1;1;1;1;1	42886597;42887351;42887786;42887897;42888623	42887315;42887744;42887885;42888500;42888767	-;-;-;-;-	1962	-6.51889	-1.98318	0.211352	0.419435	0	0	0	0	0	1	0	0	0	0	0	0	0.0333481	0.011116
ENSG00000225099	1	42903232	42903912	+	681	1.77044	0.270139	0.184641	0.419435	79	53	68	53	44	39	6.46152	4.1766	5.82083	5.48632	5.21059	4.64132	3.74704	4.53298
ENSG00000117394	1;1;1;1;1;1;1;1;1;1;1;1	42925381;42927605;42928932;42929148;42929347;42929593;42929873;42930319;42931046;42943226;42951690;42958634	42927241;42927808;42929033;42929314;42929523;42929780;42930035;42930940;42931206;42943321;42951930;42958859	-;-;-;-;-;-;-;-;-;-;-;-	4208	4.61237	-0.662342	1.58095e-12	3.71153e-11	328	364	327	388	469	462	4.34163	4.64216	4.52997	4.50458	6.17325	8.00631	7.18351	7.12102
ENSG00000227533	1;1;1;1	42959049;42970249;42973974;42983125	42959577;42970394;42976428;42983358	+;+;+;+	3364	-2.14714	-0.0235712	0.968573	0.980897	6	3	3	3	4	3	0.0993459	0.0478585	0.0519862	0.0663969	0.0597067	0.0854161	0.0583493	0.067824
ENSG00000207256	1	42991438	42991544	+	107	-6.75114	1.77669	0.27816	0.454366	1	0	0	0	0	0	0.52056	0	0	0.17352	0	0	0	0
ENSG00000117395	1;1;1;1;1;1;1;1;1;1;1;1;1;1;1;1	43164175;43164643;43166826;43167160;43168939;43170756;43172053;43172720;43181682;43194684;43206346;43211450;43215266;43250219;43261842;43270906	43164493;43164805;43166919;43167235;43169028;43171969;43172570;43172863;43181784;43194949;43206392;43211567;43215393;43250391;43261918;43270936	-;-;-;-;-;-;-;-;-;-;-;-;-;-;-;-	3561	7.46175	0.000705147	0.989598	0.992176	3056	3408	3027	2488	2573	2701	47.8009	51.3596	49.5522	49.5709	46.7774	51.9043	49.6276	49.4364
ENSG00000243710	1;1;1;1;1;1;1;1;1;1;1;1;1;1;1;1;1;1;1;1;1;1;1;1;1	43172149;43172732;43177121;43181534;43183591;43184878;43186707;43197553;43198481;43199390;43206720;43209743;43215255;43219382;43221372;43222105;43222824;43224046;43226983;43232066;43232508;43234279;43234495;43243227;43253977	43172453;43172910;43177211;43181850;43183877;43185356;43186859;43197692;43198646;43199503;43206932;43210878;43215416;43219631;43221465;43222295;43222997;43224204;43227126;43232164;43232624;43234413;43234638;43243359;43254358	+;+;+;+;+;+;+;+;+;+;+;+;+;+;+;+;+;+;+;+;+;+;+;+;+	5764	-4.59567	-0.246337	0.846133	0.929547	1	1	0	1	1	0	0.00966342	0.00931044	0	0.00632462	0.0116154	0.0124627	0	0.00802602
ENSG00000066056	1;1;1;1;1;1;1;1;1;1;1;1;1;1;1;1;1;1;1;1;1;1	43300993;43302450;43304851;43306840;43307142;43307432;43307796;43308871;43308986;43309388;43311671;43311994;43312305;43313135;43314383;43315161;43317199;43319235;43321269;43321396;43321616;43322651	43301129;43302513;43305343;43306995;43307273;43307572;43307924;43308968;43309131;43309532;43311829;43312131;43312601;43314150;43314478;43315291;43318072;43320880;43321309;43321492;43321715;43323108	+;+;+;+;+;+;+;+;+;+;+;+;+;+;+;+;+;+;+;+;+;+	6694	3.60815	0.36133	0.00150303	0.00981361	243	229	264	141	154	175	2.02197	1.83588	2.29901	2.05229	1.41023	1.65261	1.7105	1.59111
ENSG00000117400	1;1;1;1;1;1;1;1;1;1;1;1	43337807;43338099;43338542;43339271;43339964;43340387;43346445;43346792;43348843;43349263;43352216;43352518	43337927;43338231;43338720;43339569;43340126;43340513;43346629;43346934;43349002;43349537;43352303;43352772	+;+;+;+;+;+;+;+;+;+;+;+	2128	-5.52695	-0.210332	0.890278	0.933224	0	0	1	0	1	0	0	0	0.0273937	0.00913125	0	0.033757	0	0.0112523
ENSG00000234694	1;1;1	43354684;43357803;43358419	43355006;43357900;43358658	-;-;-	661	-0.865046	-0.953637	0.0232105	0.0979473	8	9	3	9	13	10	0.674129	0.730693	0.264571	0.556465	0.911588	1.41279	0.989849	1.10474
ENSG00000117399	1;1;1;1;1;1;1;1;1;1	43358955;43359013;43359490;43359725;43360193;43360499;43360733;43361058;43362195;43362951	43359006;43359396;43359638;43360097;43360389;43360593;43360961;43361245;43362312;43363203	+;+;+;+;+;+;+;+;+;+	2038	5.56591	-0.140831	0.0398573	0.14667	738	847	838	756	672	763	20.17	22.3035	23.9697	22.1478	24.8356	23.6865	24.4957	24.3393
ENSG00000066322	1;1;1;1;1;1;1;1;1;1	43363397;43364324;43364542;43364928;43365564;43366268;43367051;43367337;43367486;43367915	43364137;43364460;43364794;43365376;43365623;43366587;43367104;43367416;43367738;43368074	-;-;-;-;-;-;-;-;-;-	2507	5.27184	-0.332077	1.30537e-05	0.00013666	539	666	635	642	604	652	11.9754	14.2565	14.7653	13.6657	17.145	17.3069	17.0162	17.156
ENSG00000159479	1;1;1;1;1;1	43383917;43385673;43386858;43387503;43388310;43389759	43385106;43386670;43386998;43387647;43388489;43389808	-;-;-;-;-;-	2704	5.28125	0.00702488	0.916909	0.947051	674	718	705	588	507	617	13.8838	14.2499	15.1987	14.4441	14.5589	13.469	14.9296	14.3192
ENSG00000229431	1;1;1;1	43385113;43385284;43387509;43388706	43385141;43385379;43387664;43389155	+;+;+;+	731	-3.63118	0.407355	0.756623	0.879638	5	0	0	2	1	0	0.380985	0	0	0.126995	0.183177	0.0982694	0	0.0938154
ENSG00000198198	1;1;1;1;1;1;1;1;1;1;1;1;1;1;1;1;1;1;1;1;1;1;1;1;1;1;1;1;1;1;1;1;1;1;1;1;1;1;1;1;1;1;1;1;1;1;1;1;1;1;1;1;1;1;1;1;1;1;1;1;1;1;1;1;1;1;1;1;1;1;1;1;1	43389882;43403177;43403601;43404380;43406283;43409493;43411991;43415082;43415960;43416535;43419734;43420153;43420749;43421174;43422083;43422480;43422769;43423099;43424217;43424784;43425113;43425474;43425835;43426038;43426438;43426715;43427056;43427281;43427530;43428240;43429703;43430311;43430496;43430949;43431265;43431460;43431716;43432272;43432517;43432728;43432989;43434386;43435200;43437171;434…	43389995;43403302;43403774;43404550;43406894;43410553;43412791;43415213;43416101;43416641;43419944;43420323;43420983;43421303;43422225;43422632;43422883;43423316;43424432;43424862;43425207;43425642;43425949;43426151;43426538;43426809;43427179;43427445;43428118;43429489;43430103;43430389;43430789;43431090;43431372;43431523;43431901;43432439;43432604;43432799;43433190;43434485;43435329;43437323;434…	+;+;+;+;+;+;+;+;+;+;+;+;+;+;+;+;+;+;+;+;+;+;+;+;+;+;+;+;+;+;+;+;+;+;+;+;+;+;+;+;+;+;+;+;+;+;+;+;+;+;+;+;+;+;+;+;+;+;+;+;+;+;+;+;+;+;+;+;+;+;+;+;+	17331	4.27809	-0.0111232	0.911474	0.944771	334	395	313	259	265	336	1.07344	1.22312	1.05279	1.11645	1.00054	1.09839	1.26849	1.12247
ENSG00000229372	1;1	43447776;43448103	43447932;43448644	-;-	699	-5.556	-0.212722	0.88936	0.933224	1	0	0	0	1	0	0.0796852	0	0	0.0265617	0	0.102768	0	0.034256
ENSG00000178922	1;1;1;1	43451003;43451648;43451798;43451935	43451544;43451740;43451847;43453989	-;-;-;-	2740	-1.77621	-0.683815	0.199856	0.419435	6	3	3	6	4	6	0.121971	0.0587577	0.0638254	0.0815179	0.146608	0.104868	0.143275	0.131584
ENSG00000229348	1;1	43453927;43456578	43454053;43456995	+;+	545	-2.18912	0.781677	0.21581	0.426056	5	7	3	2	4	1	0.511009	0.68928	0.320884	0.507057	0.245692	0.527229	0.120053	0.297658
ENSG00000142949	1;1;1;1;1;1;1;1;1;1;1;1;1;1;1;1;1;1;1;1;1;1;1;1;1;1;1;1;1;1;1;1;1;1;1;1;1;1;1	43525187;43528562;43530876;43538198;43545031;43553492;43553800;43569590;43575910;43578810;43582480;43583082;43588731;43590972;43591812;43592457;43597748;43598074;43602071;43603416;43603611;43604903;43605190;43605529;43606240;43606814;43609383;43612768;43613140;43617445;43617736;43618630;43619048;43619288;43619680;43620095;43620838;43621097;43621935	43525257;43528756;43531090;43538277;43545166;43553637;43553941;43569778;43575927;43580078;43582621;43583093;43589000;43591553;43591948;43592601;43598053;43598913;43602097;43603533;43604189;43605000;43605443;43605622;43606458;43606968;43609498;43612800;43613715;43617568;43617911;43618749;43619202;43619573;43619858;43620579;43620992;43621232;43623666	+;+;+;+;+;+;+;+;+;+;+;+;+;+;+;+;+;+;+;+;+;+;+;+;+;+;+;+;+;+;+;+;+;+;+;+;+;+;+	10712	5.11855	-0.233119	0.00219408	0.0135859	574	623	524	615	480	563	2.98467	3.12113	2.85157	2.98579	3.84381	3.21889	3.43881	3.5005
ENSG00000066135	1;1;1;1;1;1;1;1;1;1;1;1;1;1;1;1;1;1;1;1;1;1;1;1	43650158;43650536;43653137;43653663;43655591;43660298;43662894;43665696;43666285;43666954;43667772;43669100;43671505;43683684;43688914;43690590;43691496;43692256;43693994;43694709;43697843;43703617;43704020;43704230	43650252;43650674;43653313;43653799;43655766;43660412;43663087;43665745;43666555;43667091;43668019;43669299;43671875;43683804;43689095;43691049;43691572;43692311;43694102;43694894;43698013;43703736;43704112;43705515	+;+;+;+;+;+;+;+;+;+;+;+;+;+;+;+;+;+;+;+;+;+;+;+	5172	5.93023	-0.143152	0.019955	0.0865467	1107	1026	984	985	892	944	11.9219	10.6459	11.0907	11.2195	12.7507	12.3892	11.9422	12.3607
ENSG00000236200	1;1;1;1;1;1	43699765;43702097;43703395;43704314;43707059;43708108	43700063;43702728;43703647;43704746;43707341;43708138	-;-;-;-;-;-	1931	0.253772	-0.287554	0.338623	0.525237	14	28	16	23	17	18	0.403832	0.778162	0.483015	0.555003	0.79745	0.632415	0.609903	0.679922
ENSG00000126091	1;1;1;1;1;1;1;1;1;1;1;1;1;1;1;1;1;1;1;1;1	43705824;43707533;43736233;43771884;43792102;43801282;43814891;43824731;43831655;43838219;43858135;43879027;43879335;43894383;43898235;43899168;43899509;43900749;43919932;43920782;43930019	43705996;43707693;43736425;43771999;43792149;43801545;43814933;43824892;43831794;43838311;43858308;43879231;43879507;43894477;43898298;43899289;43899727;43900833;43920550;43920928;43931165	+;+;+;+;+;+;+;+;+;+;+;+;+;+;+;+;+;+;+;+;+	4443	3.19348	-0.176153	0.250829	0.454366	165	126	169	123	160	143	2.06853	1.52191	2.21735	1.93593	1.85347	2.5869	2.10586	2.18208
ENSG00000229444	1;1;1;1	43709392;43718994;43720471;43727233	43709535;43719126;43720551;43727343	-;-;-;-	469	-6.68547	1.77927	0.277831	0.454366	0	0	1	0	0	0	0	0	0.124294	0.0414313	0	0	0	0
ENSG00000252201	1	43716467	43716556	+	90	-3.48682	-2.6641	0.0146339	0.0671691	0	0	1	4	2	1	0	0	0.64771	0.215903	2.9756	1.59633	0.726989	1.76631
ENSG00000233674	1	43743471	43743741	+	271	-1.96598	-0.385209	0.535618	0.710081	2	5	5	5	1	7	0.41107	0.990136	1.07553	0.825579	1.23526	0.265073	1.69005	1.06346
ENSG00000224751	1	43850300	43851611	-	1312	-2.06299	0.959278	0.111271	0.304806	6	5	6	0	4	3	0.254725	0.204517	0.266588	0.241944	0	0.219009	0.149609	0.122873
ENSG00000117407	1;1;1;1;1	43933320;43934112;43934387;43935359;43935807	43933885;43934260;43934536;43935716;43937241	+;+;+;+;+	2658	-4.55428	-0.240044	0.849454	0.929547	0	0	2	1	1	0	0	0	0.043863	0.014621	0.0251885	0.0270259	0	0.0174048
ENSG00000237950	1;1;1	43944370;43946244;43946481	43944796;43946302;43946551	-;-;-	557	-2.77693	-3.41449	0.000270421	0.00214518	0	1	0	3	5	4	0	0.0963471	0	0.0321157	0.360598	0.644838	0.469867	0.491768
ENSG00000117408	1;1;1;1;1;1;1;1;1;1;1;1;1;1;1;1;1;1;1;1;1	43946939;43949372;43953217;43956320;43956560;43956810;43957109;43957402;43957977;43958242;43958461;43958746;43960249;43960876;43961166;43964269;43965939;43966724;43966930;43967160;43967586	43947684;43950153;43953483;43956460;43956701;43956976;43957315;43957549;43958158;43958268;43958595;43958889;43960329;43961013;43961262;43964321;43966641;43966782;43967019;43967496;43968022	+;+;+;+;+;+;+;+;+;+;+;+;+;+;+;+;+;+;+;+;+	5083	3.67364	0.0579939	0.634461	0.792547	190	271	240	201	160	191	2.08204	2.86117	2.75242	2.56521	2.64749	2.26118	2.45858	2.45575
ENSG00000132768	1;1;1;1	43970000;43970596;43972158;43972415	43970322;43972070;43972334;43973369	+;+;+;+	2930	4.58047	0.169126	0.0545036	0.187411	423	512	429	302	324	367	8.04132	9.3777	8.53518	8.6514	6.90076	7.94352	8.19537	7.67988
ENSG00000117410	1;1;1;1	43974487;43974648;43976302;43976773	43974614;43976173;43976659;43978295	+;+;+;+	3535	5.47962	-0.088137	0.14056	0.345803	758	828	742	688	646	693	11.9436	12.57	12.2359	12.2498	13.0304	13.1274	12.8267	12.9948
ENSG00000117411	1;1;1;1;1;1;1;1;1	43978943;43979202;43979877;43981109;43981689;43984865;43985278;43985517;43990298	43979083;43979616;43980614;43981473;43981924;43985055;43985400;43986206;43991170	+;+;+;+;+;+;+;+;+	3772	4.32557	-0.162144	0.0420691	0.153169	324	374	321	315	294	325	4.78441	5.32101	4.96085	5.02209	5.59109	5.59901	5.63744	5.60918
ENSG00000159214	1;1;1;1;1;1	43991359;43991608;43991774;43993804;43995393;43995938	43991493;43991746;43992639;43995162;43995856;43996528	+;+;+;+;+;+	3554	-1.32922	0.917335	0.0588927	0.199354	11	6	11	5	3	4	0.172397	0.0905999	0.180426	0.147808	0.0941912	0.0606372	0.0736398	0.0761561
ENSG00000196517	1;1;1;1;1;1;1;1;1;1;1;1;1;1;1;1;1;1	43991500;43996483;43997855;44000767;44001164;44001390;44002313;44002512;44002853;44008353;44009965;44010192;44011561;44014630;44016394;44017047;44024248;44031306	43991992;43997739;43998025;44001055;44001298;44001627;44002416;44002646;44002985;44008623;44010096;44010882;44011722;44014843;44016556;44017340;44024362;44031467	-;-;-;-;-;-;-;-;-;-;-;-;-;-;-;-;-;-	5159	1.94985	0.27539	0.133367	0.332186	83	61	83	53	45	56	0.896122	0.634539	0.937855	0.822839	0.687809	0.626589	0.71022	0.674873
ENSG00000230615	1;1;1;1;1;1;1;1;1;1;1;1;1;1;1;1	44030443;44036126;44039907;44043497;44043922;44046047;44047947;44050950;44052112;44061132;44069881;44074838;44076091;44076750;44101560;44103318	44030557;44036171;44040273;44043581;44044011;44046122;44048486;44051531;44052186;44061227;44069934;44074963;44076505;44076822;44101615;44104975	+;+;+;+;+;+;+;+;+;+;+;+;+;+;+;+	4454	-2.10451	-0.788898	0.273031	0.454366	7	0	2	4	5	4	0.0875392	0	0.026176	0.0379051	0.0601267	0.0806409	0.0587598	0.0665091
ENSG00000233514	1	44122153	44122512	-	360	5.31479	0.0982411	0.108665	0.299515	730	784	701	579	536	580	112.947	116.871	113.511	114.443	107.68	106.954	105.413	106.682
ENSG00000271329	1;1	44187943;44188945	44188633;44189049	-;-	796	-4.99292	0.564359	0.688759	0.828474	0	0	2	0	1	0	0	0	0.146467	0.0488223	0	0.0902449	0	0.0300816
ENSG00000178028	1;1;1;1;1;1;1;1	44213455;44214350;44218588;44219056;44219406;44219780;44220017;44220559	44213858;44218469;44218755;44219241;44219477;44219878;44220443;44220681	+;+;+;+;+;+;+;+	5599	4.00656	-0.00438557	0.96129	0.976067	277	288	298	234	214	262	2.75565	2.76043	3.10262	2.8729	2.7981	2.74561	3.06169	2.86847
ENSG00000117419	1;1;1;1;1;1;1;1;1;1;1;1;1;1	44221070;44230317;44241915;44247939;44256750;44283986;44284830;44308310;44313169;44319628;44322725;44339045;44352850;44354892	44221640;44230470;44242080;44248038;44256921;44284069;44284907;44308401;44313228;44319750;44323043;44339322;44352925;44355260	-;-;-;-;-;-;-;-;-;-;-;-;-;-	2642	4.60709	0.0190052	0.823506	0.919309	405	477	437	352	371	342	8.53841	9.68901	9.6421	9.28984	8.92006	10.0873	8.46961	9.159
ENSG00000233602	1;1	44243408;44244245	44243997;44244273	-;-	619	-1.82223	0.326171	0.604268	0.764953	10	5	2	2	5	4	0.899838	0.433484	0.188349	0.507223	0.21632	0.58025	0.422805	0.406458
ENSG00000252146	1	44333105	44333178	-	74	-4.60755	-0.248663	0.844906	0.929547	0	2	0	1	1	0	0	1.45042	0	0.483472	0.904745	0.970742	0	0.625162
ENSG00000187147	1;1;1;1;1;1;1;1;1;1;1;1;1;1;1;1;1;1;1;1;1;1	44405194;44408702;44410584;44411981;44419304;44523963;44573002;44614165;44622742;44626297;44631732;44632235;44632645;44635545;44636030;44638296;44643132;44644995;44645221;44645410;44648308;44649883	44405530;44408908;44410687;44412730;44419872;44523976;44573005;44614297;44622787;44627057;44632212;44632385;44632895;44635666;44636495;44638415;44644794;44645081;44645276;44645488;44649769;44651724	+;+;+;+;+;+;+;+;+;+;+;+;+;+;+;+;+;+;+;+;+;+	9705	6.24553	0.165687	0.00322797	0.0189361	1359	1564	1395	1053	998	1102	7.79971	8.64839	8.37918	8.27576	7.26425	7.38704	7.42944	7.36024
ENSG00000126106	1;1;1;1;1	44635238;44645360;44653247;44660174;44674331	44636457;44645464;44655209;44660295;44674555	-;-;-;-;-	3635	0.237754	1.28886	1.89893e-05	0.000192217	24	31	35	9	9	12	0.367758	0.457669	0.561289	0.462238	0.165766	0.177858	0.215997	0.18654
ENSG00000198520	1;1;1;1;1;1;1;1;1;1;1;1;1	44674692;44684393;44688196;44689109;44689676;44692928;44697102;44698063;44700923;44704089;44723785;44724762;44725291	44674873;44684656;44688319;44689224;44689903;44693020;44697170;44698229;44701119;44704173;44724668;44725217;44725591	+;+;+;+;+;+;+;+;+;+;+;+;+	3166	4.08795	0.0206743	0.847639	0.929547	269	308	343	258	217	270	4.73256	5.22076	6.31548	5.42293	5.4559	4.92362	5.57986	5.31979
ENSG00000199377	1	44721786	44721902	-	117	0.944647	-0.314473	0.254643	0.454366	34	38	21	31	20	44	16.1863	17.4298	10.463	14.693	17.7392	12.2795	24.6058	18.2081
ENSG00000200169	1	44731055	44731170	-	116	-1.37954	0.319164	0.530607	0.705839	11	8	4	3	7	5	5.28189	3.70106	2.01013	3.66436	1.73149	4.33486	2.82022	2.96219
ENSG00000142945	1;1;1;1;1;1;1;1;1;1;1;1;1;1;1;1;1;1;1;1;1;1	44739818;44740913;44746406;44747384;44747652;44750309;44753132;44753733;44754750;44755929;44756043;44757556;44757908;44758049;44759206;44760280;44760592;44761916;44762140;44762545;44766826;44767097	44740042;44741007;44746759;44747485;44747700;44750564;44753254;44753833;44754845;44755983;44756237;44757646;44757971;44758140;44759348;44760484;44760702;44761983;44762451;44762658;44766949;44767767	+;+;+;+;+;+;+;+;+;+;+;+;+;+;+;+;+;+;+;+;+;+	3646	7.98374	-0.0311047	0.521811	0.699179	4469	4536	4458	3762	3528	3993	68.2729	66.7652	71.2765	68.7715	69.0812	69.51	71.6561	70.0824
ENSG00000225721	1;1;1;1	44759037;44760962;44762080;44775556	44759342;44761067;44762177;44775810	-;-;-;-	765	-2.35932	1.24237	0.064706	0.209246	3	7	5	1	1	3	0.218431	0.491056	0.381006	0.363497	0.0875178	0.0939018	0.256584	0.146001
ENSG00000142937	1;1;1;1	44775251;44775636;44776675;44777903	44775600;44776140;44777789;44778779	+;+;+;+	2847	9.26346	-0.0731774	0.271377	0.454366	10303	10377	11471	9560	8946	9252	201.572	195.604	234.875	210.684	224.816	225.724	212.627	221.056
ENSG00000200913	1	44776490	44776593	+	104	-1.1707	0.3735	0.391376	0.583041	8	10	9	5	6	6	4.28461	5.16013	5.04466	4.8298	3.2188	4.14432	3.77475	3.71262
ENSG00000202031	1	44777843	44777912	+	70	-3.98661	-1.13458	0.290355	0.467704	0	2	0	2	1	1	0	1.5333	0	0.511099	1.91289	1.02621	0.9347	1.29127
ENSG00000234093	1	44780331	44780715	-	385	-3.57336	-0.262821	0.778561	0.896192	2	0	2	1	2	1	0.28935	0	0.302825	0.197392	0.173899	0.373168	0.169945	0.239004
ENSG00000142959	1;1;1;1;1;1;1;1;1	44783585;44784629;44784905;44785108;44785599;44786074;44786463;44787372;44787554	44784483;44784783;44784985;44785305;44785676;44786228;44786696;44787466;44787705	-;-;-;-;-;-;-;-;-	2047	-6.68547	1.77927	0.277831	0.454366	0	0	1	0	0	0	0	0	0.0284777	0.00949257	0	0	0	0
ENSG00000173846	1;1;1;1;1;1;1;1;1;1;1	44800225;44800840;44801036;44801622;44801845;44802760;44802955;44803600;44804163;44804339;44805487	44800673;44800947;44801152;44801751;44801932;44802855;44803391;44804024;44804246;44805379;44805990	+;+;+;+;+;+;+;+;+;+;+	3479	2.65968	0.364139	0.0244563	0.102456	139	102	140	86	79	78	2.22544	1.5734	2.34583	2.04822	1.65501	1.6312	1.46693	1.58438
ENSG00000188396	1	44805913	44806675	-	763	-5.63035	-0.206698	0.891671	0.933224	1	0	0	0	0	1	0.0730012	0	0	0.0243337	0	0	0.0857523	0.0285841
ENSG00000222009	1;1;1;1;1;1;1;1;1	44808482;44810213;44810554;44810660;44811680;44812039;44812458;44812996;44813638	44808906;44810426;44810607;44810722;44811825;44812098;44812522;44813540;44815585	+;+;+;+;+;+;+;+;+	3520	-2.26509	0.686746	0.314053	0.496966	6	5	3	0	2	5	0.0949431	0.0762292	0.0496823	0.0736182	0	0.0408153	0.0929389	0.0445847
ENSG00000117425	1;1;1;1;1;1;1;1;1;1;1;1;1;1;1;1;1;1;1;1;1;1;1;1	44819844;44821842;44821933;44823069;44823243;44826250;44826488;44826902;44827167;44827402;44827843;44828296;44828506;44828982;44829157;44829402;44829614;44829909;44830848;44831706;44831975;44832152;44841847;44842861	44820704;44821904;44822669;44823168;44823385;44826387;44826768;44827082;44827309;44827714;44828191;44828414;44828631;44829074;44829312;44829533;44829761;44830030;44831043;44831797;44832044;44832341;44842039;44843063	-;-;-;-;-;-;-;-;-;-;-;-;-;-;-;-;-;-;-;-;-;-;-;-	5149	-0.860354	0.624296	0.132369	0.330071	10	15	11	9	7	3	0.108176	0.156337	0.124535	0.129683	0.117025	0.0976586	0.0381214	0.0842682
ENSG00000226499	1	44843921	44844082	-	162	-4.20018	-1.89752	0.144883	0.353084	0	0	1	0	1	3	0	0	0.359839	0.119946	0	0.443425	1.21165	0.551691
ENSG00000070785	1;1;1;1;1;1;1;1;1;1;1;1;1;1;1;1;1;1;1	44850522;44857704;44863004;44874527;44875618;44879818;44881612;44897355;44924958;44926628;44937257;44940629;44941506;44958561;44969978;44972477;44978315;44981021;44986493	44851003;44857807;44863161;44874826;44875695;44880008;44881739;44897444;44925290;44926739;44937348;44940766;44941665;44958907;44970044;44972574;44978460;44981177;44986722	-;-;-;-;-;-;-;-;-;-;-;-;-;-;-;-;-;-;-	3411	6.11093	-0.064078	0.282986	0.459825	1179	1284	1173	980	1035	1097	19.2525	20.2012	20.0465	19.8334	19.2354	21.7969	21.0424	20.6916
ENSG00000266294	1	44913068	44913172	-	105	-6.75114	1.77669	0.27816	0.454366	1	0	0	0	0	0	0.530476	0	0	0.176825	0	0	0	0
ENSG00000229815	1	44958557	44959395	+	839	-6.48571	-1.9846	0.211195	0.419435	0	0	0	1	0	0	0	0	0	0	0.0797987	0	0	0.0265996
ENSG00000126107	1;1;1;1;1;1;1;1;1;1;1;1;1;1;1;1;1;1;1	45002540;45003669;45003855;45004060;45004248;45004600;45005645;45006692;45006951;45007219;45007413;45008240;45009144;45009369;45009568;45009986;45010201;45010546;45010889	45003576;45003740;45003936;45004134;45004377;45005588;45006224;45006795;45007116;45007271;45007595;45008701;45009226;45009482;45009683;45010121;45010293;45010706;45011329	-;-;-;-;-;-;-;-;-;-;-;-;-;-;-;-;-;-;-	5077	4.17347	0.0467455	0.571202	0.735639	316	352	319	257	243	283	3.46685	3.72074	3.66274	3.61678	3.38909	3.43823	3.64712	3.49148
ENSG00000126088	1;1;1	45012147;45012691;45013136	45012285;45013019;45015575	+;+;+	2908	6.59969	-0.19218	0.000270051	0.00214452	1543	1731	1598	1542	1418	1602	29.5547	31.9445	32.0336	31.1776	35.5016	35.0282	36.0444	35.5247
ENSG00000162415	1;1;1;1;1;1;1;1;1;1;1;1;1;1;1;1	45016399;45020066;45020625;45034312;45035688;45036039;45038936;45040392;45043219;45051074;45058609;45060099;45087881;45205756;45303927;45306114	45019316;45020147;45020788;45034469;45035823;45036299;45039073;45040538;45043395;45051253;45058759;45060247;45088237;45206556;45304057;45306209	-;-;-;-;-;-;-;-;-;-;-;-;-;-;-;-	6046	-1.19316	0.797476	0.0738625	0.232682	10	9	11	5	3	6	0.0921269	0.0798856	0.106059	0.0926905	0.0553681	0.0356442	0.0649312	0.0519812
ENSG00000234315	1	45069977	45070429	-	453	-3.17713	1.05834	0.290697	0.468037	1	1	6	1	1	1	0.122958	0.118467	0.772104	0.337843	0.147795	0.158576	0.144435	0.150269
ENSG00000132781	1;1;1;1;1;1;1;1;1;1;1;1;1;1	45329163;45329889;45330516;45331182;45331420;45331661;45332166;45332391;45332567;45333413;45334100;45338186;45339899;45339976	45329437;45330068;45330557;45331334;45331556;45332086;45332379;45332488;45333324;45333603;45334511;45338656;45339955;45340470	-;-;-;-;-;-;-;-;-;-;-;-;-;-	3909	3.3296	-0.20505	0.0753321	0.23602	156	176	170	177	155	142	2.22287	2.41625	2.53516	2.39143	3.03155	2.8484	2.3768	2.75225
ENSG00000132773	1;1;1;1;1;1;1;1	45339670;45341073;45341296;45341473;45341949;45342384;45342735;45343082	45340542;45341215;45341343;45341569;45342107;45342643;45343002;45343975	+;+;+;+;+;+;+;+	2742	4.33171	-0.0599448	0.537067	0.711176	312	421	330	313	279	315	6.33785	8.23965	7.01567	7.19772	7.64249	7.30924	7.51646	7.4894
ENSG00000070759	1;1;1;1;1;1;1;1;1;1;1;1	45343883;45345877;45346693;45346979;45347609;45347918;45355303;45385912;45398733;45421725;45457564;45490852	45345558;45345994;45346779;45347062;45347693;45348000;45355449;45385960;45398980;45421846;45457871;45491166	-;-;-;-;-;-;-;-;-;-;-;-	3322	3.7333	0.139213	0.277482	0.454366	252	209	286	197	166	195	4.22528	3.3763	5.01868	4.20675	3.97031	3.58958	3.84065	3.80018
ENSG00000132763	1;1;1;1	45500053;45507356;45508212;45508796	45500413;45507550;45508364;45513382	+;+;+;+	5296	4.2678	0.188148	0.0218497	0.0931884	349	386	368	266	263	264	3.67056	3.91141	4.05063	3.87753	3.36273	3.56733	3.26157	3.39721
ENSG00000117450	1;1;1;1;1;1;1	45511036;45514507;45514873;45515654;45518938;45521609;45522778	45511414;45514637;45514995;45515807;45519054;45521956;45523047	-;-;-;-;-;-;-	1522	10.0989	-0.0563767	0.290677	0.468028	18639	19890	19288	16158	15552	17591	682.123	701.317	738.747	707.395	710.773	734.019	756.217	733.669
ENSG00000117448	1;1;1;1;1;1;1;1	45550543;45552436;45561789;45566569;45566869;45568485;45569050;45569891	45551155;45552563;45561878;45566688;45568177;45569006;45569229;45570049	+;+;+;+;+;+;+;+	3121	6.74881	0.0404579	0.479649	0.660793	1886	1976	1998	1604	1527	1538	33.6591	33.9772	37.3185	34.9849	34.4087	35.1464	32.2428	33.9326
ENSG00000132780	1;1;1;1;1;1;1;1;1;1;1;1;1;1;1;1;1;1;1	45583846;45583988;45588651;45591223;45594694;45600385;45602255;45604917;45606482;45607321;45609300;45614096;45614293;45614963;45615305;45616337;45616626;45617237;45618061	45583912;45584205;45588948;45591270;45594773;45600457;45602365;45605016;45606680;45608337;45613248;45614181;45614366;45615201;45615715;45616393;45616703;45617591;45618904	+;+;+;+;+;+;+;+;+;+;+;+;+;+;+;+;+;+;+	8304	9.02676	0.0325071	0.498485	0.680918	9345	10151	8903	7680	7167	7890	62.6826	65.6018	62.4988	63.5944	61.9201	61.9991	62.167	62.0287
ENSG00000159588	1;1;1;1;1;1	45620044;45620528;45620903;45622241;45622549;45622751	45620433;45620833;45621995;45622348;45622667;45624057	-;-;-;-;-;-	3323	-1.12121	-0.219919	0.644297	0.801816	6	11	6	4	6	12	0.100572	0.177646	0.105255	0.127824	0.0805912	0.129705	0.236277	0.148858
ENSG00000159592	1;1;1;1;1;1;1;1;1;1;1;1;1;1;1;1	45627304;45629576;45630482;45633489;45634096;45640210;45641670;45642427;45654271;45655190;45658755;45660184;45685576;45686412;45686993;45687983	45628408;45629715;45630757;45633831;45635724;45640403;45641811;45642499;45654829;45656159;45659142;45661225;45685620;45686653;45687146;45688113	-;-;-;-;-;-;-;-;-;-;-;-;-;-;-;-	7433	7.42379	0.0463043	0.334531	0.520495	3165	3266	2958	2592	2317	2541	23.7172	23.5801	23.1983	23.4986	23.3469	22.3922	22.3672	22.7021
ENSG00000225447	1	45645816	45646197	-	382	-1.04283	0.193253	0.693594	0.829275	14	9	5	3	7	10	2.04136	1.26437	0.763009	1.35625	0.525794	1.31635	1.7128	1.18498
ENSG00000234329	1	45651039	45651826	-	788	-0.502101	0.00825777	0.982845	0.987692	14	10	14	16	8	7	0.989593	0.681032	1.03568	0.902101	1.35941	0.729288	0.581222	0.889975
ENSG00000159596	1;1;1	45687214;45690974;45693204	45688275;45691110;45694443	+;+;+	2439	5.19291	-0.147512	0.121467	0.322152	517	683	666	600	548	545	11.8068	15.0281	15.9179	14.2509	16.4701	16.14	14.6203	15.7435
ENSG00000197429	1;1;1;1;1;1;1;1;1;1;1;1	45694324;45697059;45697931;45698711;45714246;45716895;45719203;45727631;45729614;45740901;45746120;45750597	45694515;45697332;45698055;45700190;45714466;45717017;45719340;45727798;45729769;45741332;45746461;45750650	-;-;-;-;-;-;-;-;-;-;-;-	3705	1.96187	0.233055	0.192383	0.419435	62	95	70	55	50	53	0.932091	1.37603	1.10137	1.1365	0.993876	0.969432	0.935961	0.966423
ENSG00000230896	1;1	45694684;45696762	45694967;45697075	-;-	598	-1.61314	0.891992	0.0836173	0.24456	9	6	8	3	2	5	0.838293	0.538448	0.779851	0.718864	0.335875	0.240251	0.547065	0.374397
ENSG00000236111	1	45781277	45781957	+	681	-2.22454	-1.44874	0.0320573	0.127232	3	2	1	2	5	7	0.245374	0.157608	0.0856004	0.162861	0.196626	0.527422	0.672545	0.465531
ENSG00000086015	1;1;1;1;1;1;1;1;1;1;1;1;1;1;1;1;1;1;1;1;1;1;1;1;1;1;1;1;1;1;1;1	45786987;45803613;45824433;45829439;45882364;45913588;45917339;45959386;45997724;46002805;46006241;46008296;46010730;46019596;46021950;46022910;46023233;46023772;46025677;46027731;46028768;46029165;46029831;46030129;46030607;46031007;46031391;46032178;46032596;46033802;46034073;46034538	45787132;45804072;45824580;45829581;45882395;45913714;45917533;45959477;45997799;46002883;46006595;46008371;46011109;46019697;46022082;46022971;46023516;46024364;46025815;46027863;46028933;46029567;46029953;46030502;46030761;46031290;46031585;46032404;46032718;46033938;46034420;46036124	+;+;+;+;+;+;+;+;+;+;+;+;+;+;+;+;+;+;+;+;+;+;+;+;+;+;+;+;+;+;+;+	7877	3.67624	0.0679353	0.496743	0.679073	233	250	221	205	176	169	1.64759	1.70323	1.63551	1.66211	1.74241	1.60505	1.40377	1.58374
ENSG00000232467	1	45846994	45847594	-	601	-3.45838	0.0459556	0.965931	0.979408	4	0	1	2	0	2	0.370715	0	0.0969948	0.155903	0.222799	0	0.217734	0.146844
ENSG00000117461	1;1;1;1;1;1;1;1;1;1;1	46040140;46045918;46046551;46055795;46061929;46066054;46066911;46077515;46080642;46131847;46132699	46043871;46046088;46046625;46057434;46062071;46066179;46067091;46077613;46080750;46132642;46133036	-;-;-;-;-;-;-;-;-;-;-	7410	1.687	-0.159	0.381207	0.571664	46	67	51	48	47	55	0.345776	0.485233	0.401213	0.410741	0.433691	0.455633	0.48564	0.458322
ENSG00000227857	1;1	46134531;46138867	46134654;46139081	+;+	339	-6.51889	-1.98318	0.211352	0.419435	0	0	0	0	0	1	0	0	0	0	0	0	0.193006	0.0643353
ENSG00000085998	1;1;1;1;1;1;1;1;1;1;1;1;1;1;1;1;1;1;1	46188682;46189458;46189854;46190117;46192308;46192518;46192900;46193174;46193305;46194274;46194553;46194844;46195484;46196012;46196731;46196970;46197702;46198287;46219705	46189357;46189567;46189989;46192223;46192436;46192590;46192958;46193215;46193925;46194401;46194651;46194961;46195924;46196077;46196849;46197084;46198102;46198443;46220305	-;-;-;-;-;-;-;-;-;-;-;-;-;-;-;-;-;-;-	6198	4.16492	-0.24648	0.0198319	0.0861379	247	351	286	298	276	284	2.21973	3.03913	2.68991	2.64959	3.21901	3.19884	2.99804	3.13863
ENSG00000171357	1;1	46203334;46219699	46203624;46221261	+;+	1854	1.04316	-0.388671	0.0800517	0.237286	25	40	31	36	35	32	0.751078	1.15783	0.974709	0.961205	1.30002	1.35611	1.1293	1.26181
ENSG00000085999	1;1;1;1;1;1;1;1;1;1;1;1;1;1;1;1;1;1	46247688;46248512;46250000;46258686;46259964;46260542;46260727;46261261;46267459;46270659;46272466;46272672;46273355;46273624;46274138;46274538;46277817;46278072	46248408;46248598;46250119;46258746;46260099;46260611;46261074;46261385;46267609;46270785;46272540;46272802;46273465;46273747;46274216;46274717;46277980;46278473	+;+;+;+;+;+;+;+;+;+;+;+;+;+;+;+;+;+	3212	4.05583	-0.131823	0.143521	0.350813	268	314	272	268	254	244	4.64744	5.24624	4.93647	4.94338	5.58621	5.68059	4.97032	5.41237
ENSG00000132128	1;1;1;1;1;1;1;1;1;1;1;1	46261196;46267495;46277462;46279182;46280192;46280396;46281125;46284167;46285005;46296742;46298284;46303124	46261404;46267677;46279084;46279614;46280290;46280560;46281385;46284430;46286499;46297633;46300780;46303608	-;-;-;-;-;-;-;-;-;-;-;-	8606	5.03871	-0.127811	0.0579364	0.196735	563	561	565	527	472	514	3.64386	3.49829	3.8271	3.65642	4.09984	3.93982	3.9078	3.98249
ENSG00000173660	1;1;1;1	46303631;46309101;46309897;46316552	46303820;46309673;46310316;46316776	+;+;+;+	1408	7.9983	-0.020629	0.66868	0.821782	4428	4743	4484	3748	3669	3930	175.17	180.778	185.646	180.531	178.219	187.189	182.625	182.678
ENSG00000117481	1;1;1;1;1;1;1	46340177;46341187;46344782;46346921;46352868;46360704;46361570	46340919;46344294;46345374;46347075;46353028;46360828;46365152	+;+;+;+;+;+;+	8468	4.59866	0.10147	0.177484	0.409943	437	481	432	331	324	376	2.87445	3.0483	2.9739	2.96555	2.61701	2.74852	2.90521	2.75691
ENSG00000225779	1	46370586	46370955	+	370	-3.77589	4.34433	0.00331575	0.0193695	2	5	1	0	0	0	0.301081	0.725208	0.157551	0.394613	0	0	0	0
ENSG00000117480	1;1;1;1;1;1;1;1;1;1;1;1;1;1	46394265;46402091;46405014;46405372;46405588;46406244;46408459;46409101;46410052;46410814;46411612;46412143;46413075;46413447	46394543;46402204;46405148;46405505;46406078;46406368;46408584;46409288;46410497;46410854;46411651;46412251;46413220;46413848	+;+;+;+;+;+;+;+;+;+;+;+;+;+	2776	-1.52428	0.465828	0.388784	0.580237	8	8	6	7	0	6	0.160519	0.154655	0.125995	0.147056	0.168825	0	0.141417	0.103414
ENSG00000232022	1;1;1;1;1;1;1;1;1;1;1;1;1;1;1	46432129;46432490;46433024;46433738;46435207;46435907;46436124;46437380;46438265;46438667;46439523;46440662;46441094;46442892;46445199	46432242;46432610;46433099;46433951;46435248;46436036;46436453;46437491;46438346;46438682;46439577;46440705;46441202;46443037;46445521	+;+;+;+;+;+;+;+;+;+;+;+;+;+;+	1914	-1.30196	0.442396	0.354756	0.543572	9	5	11	6	5	4	0.261912	0.140192	0.335022	0.245709	0.209878	0.187656	0.136738	0.178091
ENSG00000225667	1;1	46455823;46482210	46455910;46482475	+;+	354	-2.1129	2.39414	0.000588062	0.00428465	7	5	9	1	1	1	1.10141	0.757985	1.48205	1.11381	0.189127	0.202923	0.184828	0.192293
ENSG00000197587	1;1;1;1	46506996;46510461;46510935;46512043	46507164;46510654;46511283;46514226	+;+;+;+	2896	-6.75114	1.77669	0.27816	0.454366	1	0	0	0	0	0	0.0192334	0	0	0.00641114	0	0	0	0
ENSG00000269956	1;1;1;1;1;1;1;1	46538696;46540930;46543694;46558225;46559670;46563512;46568206;46568482	46538794;46541009;46543768;46558342;46559811;46563576;46568297;46570255	+;+;+;+;+;+;+;+	2445	-3.43875	0.0132436	0.988835	0.991666	2	3	0	0	3	1	0.0455623	0.0658471	0	0.0371365	0	0.088141	0.0267603	0.0383004
ENSG00000079277	1;1;1;1;1;1;1;1;1;1;1;1;1;1;1;1;1;1;1;1	46557408;46560234;46561477;46562649;46565041;46568238;46571417;46572063;46573734;46580434;46582814;46583228;46584504;46585496;46585874;46593523;46594113;46594868;46604165;46616711	46558800;46560277;46561673;46563035;46565426;46568498;46571539;46572300;46576654;46580627;46582923;46583329;46584803;46585560;46586269;46593852;46594280;46595059;46604294;46616843	-;-;-;-;-;-;-;-;-;-;-;-;-;-;-;-;-;-;-;-	8070	5.0575	0.071271	0.296737	0.474916	617	622	597	472	434	527	4.2586	4.13629	4.31245	4.23578	3.91585	3.86324	4.27275	4.01728
ENSG00000142961	1;1;1;1	46607715;46610002;46612904;46616711	46609684;46610204;46616465;46616891	-;-;-;-	5916	3.19661	0.356399	0.00195744	0.0123312	193	175	185	129	113	112	1.81712	1.58746	1.82292	1.7425	1.45989	1.3721	1.23868	1.35689
ENSG00000123472	1;1;1;1;1;1;1;1;1;1;1;1	46632737;46643194;46645161;46652421;46653817;46658127;46658687;46663833;46664542;46665647;46668057;46673554	46635970;46643301;46645256;46652628;46653867;46658189;46658737;46663923;46665372;46665878;46668454;46673867	-;-;-;-;-;-;-;-;-;-;-;-	5677	6.66325	0.073357	0.184261	0.419435	1828	2018	1751	1537	1299	1524	17.9354	19.0764	17.98	18.3306	18.1264	16.4371	17.5645	17.376
ENSG00000233647	1	46665910	46666375	-	466	-4.74753	3.42031	0.0331704	0.12725	2	1	1	0	0	0	0.239056	0.115162	0.125094	0.15977	0	0	0	0
ENSG00000186118	1;1;1	46668855;46671828;46672873	46669478;46671971;46673594	+;+;+	1490	-6.38413	-1.98969	0.210632	0.419435	0	0	0	0	1	0	0	0	0	0	0	0.0482113	0	0.0160704
ENSG00000228237	1;1;1;1	46674036;46682181;46686673;46691874	46674219;46682264;46686763;46692098	+;+;+;+	584	-5.44994	-2.79229	0.0792665	0.236437	0	0	0	0	1	1	0	0	0	0	0	0.123005	0.112036	0.078347
ENSG00000159658	1;1;1;1;1;1;1;1;1;1;1;1	46675159;46683222;46684172;46685083;46686784;46688353;46689587;46691827;46696551;46707906;46716295;46717903	46678636;46683425;46684602;46685144;46686929;46688544;46689691;46691937;46696649;46708051;46716443;46719064	-;-;-;-;-;-;-;-;-;-;-;-	6285	6.4855	0.136117	0.0124917	0.0597872	1651	1695	1697	1302	1195	1265	14.6318	14.473	15.7398	14.9482	13.8696	13.6583	13.1691	13.5657
ENSG00000225506	1;1;1;1	47096653;47177035;47178171;47179190	47097177;47177069;47178449;47179271	-;-;-;-	921	-1.75664	1.13776	0.0592768	0.200464	3	10	9	3	3	2	0.181433	0.582686	0.569647	0.444589	0.218082	0.23399	0.142083	0.198051
ENSG00000225514	1;1	47164510;47165584	47164843;47165920	-;-	671	-5.0332	0.560097	0.690585	0.828474	2	0	0	0	1	0	0.166021	0	0	0.0553402	0	0.107056	0	0.0356855
ENSG00000224805	1;1	47179250;47179868	47179438;47180339	+;+	661	-1.01583	0.366003	0.381675	0.572117	13	8	9	5	6	8	1.09546	0.649505	0.793714	0.846226	0.506438	0.652057	0.791879	0.650125
ENSG00000162366	1;1;1;1;1	47183593;47185002;47187319;47189866;47190700	47184043;47185344;47187427;47190055;47191044	-;-;-;-;-	1438	-6.38413	-1.98969	0.210632	0.419435	0	0	0	0	1	0	0	0	0	0	0	0.0499547	0	0.0166516
ENSG00000162367	1;1;1;1;1;1;1;1;1	47216290;47223384;47224004;47225443;47228347;47229196;47231047;47231657;47232167	47220174;47223619;47224098;47225889;47228522;47229771;47231218;47231715;47232220	-;-;-;-;-;-;-;-;-	5700	6.13905	-0.039077	0.458239	0.648886	1254	1318	1170	1075	999	1075	12.254	12.4089	11.9656	12.2095	12.6267	12.59	12.3397	12.5188
ENSG00000226252	1;1	47225797;47227163	47226244;47230750	+;+	4036	-3.30943	0.295375	0.768967	0.889214	3	0	3	1	0	3	0.0414023	0	0.0433304	0.0282443	0.0165885	0	0.048634	0.0217408
ENSG00000123473	1;1;1;1;1;1;1;1;1;1;1;1;1;1;1;1;1;1	47250139;47260289;47262903;47269635;47272076;47280241;47282345;47287551;47289435;47293458;47295765;47299777;47301561;47302234;47304889;47310276;47312948;47314036	47251922;47260539;47263116;47269866;47272241;47281209;47284073;47287660;47289585;47293544;47295848;47300152;47301748;47302346;47305317;47310362;47313156;47314147	-;-;-;-;-;-;-;-;-;-;-;-;-;-;-;-;-;-	7291	6.48214	-0.190185	0.000931428	0.00645314	1478	1649	1372	1364	1348	1489	11.2913	12.1375	10.9696	11.4661	12.5252	13.2812	13.3622	13.0562
ENSG00000162368	1;1;1;1;1;1;1	47333797;47358298;47368469;47372955;47374909;47375197;47376704	47334116;47358875;47368615;47373443;47374985;47375293;47378839	+;+;+;+;+;+;+	3844	7.74384	0.180491	0.000139728	0.00118507	3974	4310	3969	2954	2825	3078	57.5837	60.1711	60.1895	59.3147	51.4499	52.7923	52.3909	52.211
ENSG00000225762	1;1;1	47380928;47386248;47408320	47381143;47386356;47408477	-;-;-	483	-3.34881	-1.88702	0.0615006	0.206226	0	0	2	1	2	4	0	0	0.241383	0.0804608	0.138615	0.297453	0.541855	0.325974
ENSG00000237424	1	47432133	47434641	-	2509	0.346983	-0.262364	0.336856	0.523303	25	17	20	23	21	17	0.555001	0.363615	0.464678	0.461098	0.613741	0.601249	0.443321	0.55277
ENSG00000186564	1	47436017	47440691	+	4675	1.93747	0.187481	0.280121	0.456192	72	89	59	56	52	50	0.857839	1.02165	0.735687	0.871726	0.801981	0.799019	0.699775	0.766925
ENSG00000132122	1;1;1;1;1;1;1;1;1;1;1;1;1;1;1;1;1	48295372;48305787;48355445;48359586;48385309;48393255;48395267;48399052;48400773;48402630;48403802;48411464;48413110;48436333;48451552;48452994;48471958	48298893;48305878;48355769;48359770;48385349;48393300;48395354;48399644;48400911;48402744;48403882;48411604;48413151;48436423;48451600;48453131;48472208	-;-;-;-;-;-;-;-;-;-;-;-;-;-;-;-;-	5939	-1.81118	-3.06034	4.91153e-05	0.000459426	0	3	0	12	4	7	0	0.0271083	0	0.00903609	0.135278	0.0483818	0.0771179	0.0869257
ENSG00000224986	1	48325080	48326123	-	1044	-4.6456	-0.243672	0.84754	0.929547	0	2	0	1	0	1	0	0.102807	0	0.0342691	0.0641294	0	0.0626715	0.042267
ENSG00000235105	1	48435967	48437223	+	1257	3.7022	0.309169	0.00374212	0.0215413	263	245	265	160	183	168	11.654	10.4598	12.2895	11.4678	8.52202	10.4581	8.74469	9.24159
ENSG00000186094	1;1;1;1;1;1;1;1;1;1;1;1;1;1;1;1	48532855;48534890;48539642;48583870;48590833;48634208;48653337;48663152;48817507;48867191;49045584;49245770;49527228;49697313;49851396;50023763	48534293;48534916;48539738;48587166;48590985;48634604;48653451;48663244;48818222;48867230;49045800;49245864;49527604;49697437;49851518;50023913	-;-;-;-;-;-;-;-;-;-;-;-;-;-;-;-	7462	-5.38413	-2.79805	0.0788493	0.236437	0	0	0	0	2	0	0	0	0	0	0	0.0192535	0	0.00641784
ENSG00000162373	1;1;1;1;1;1	48727523;48736239;48742623;48758900;48761048;48776606	48728043;48736452;48742771;48759366;48761470;48776969	-;-;-;-;-;-	2138	2.08832	0.435132	0.0106253	0.0523722	82	102	80	52	41	67	2.13629	2.56027	2.18125	2.29261	1.62837	1.37756	2.05039	1.68544
ENSG00000234080	1	50326131	50327007	+	877	-5.77774	2.54656	0.128117	0.322152	1	1	0	0	0	0	0.0635119	0.061192	0	0.041568	0	0	0	0
ENSG00000225671	1	50405430	50406024	-	595	-1.51952	0.825304	0.134451	0.334245	6	6	12	3	2	6	0.56168	0.541163	1.17567	0.759506	0.337569	0.241462	0.659788	0.41294
ENSG00000142700	1;1;1	50417550;50420978;50423116	50419734;50421632;50423500	-;-;-	3225	-5.07217	0.564466	0.688728	0.828474	2	0	0	1	0	0	0.0345426	0	0	0.0115142	0.02076	0	0	0.00692001
ENSG00000271782	1	50437028	50437306	-	279	-2.00315	0.526385	0.391766	0.583457	2	8	6	3	2	4	0.399283	1.53879	1.25363	1.0639	0.719904	0.514946	0.93805	0.7243
ENSG00000185104	1;1;1;1;1;1;1;1;1;1;1;1;1;1;1;1;1;1;1;1;1;1	50439478;50451793;50475464;50490588;50491721;50535369;50539592;50567077;50582618;50583652;50584685;50596121;50606847;50655442;50705784;50738863;50744684;50788000;50801631;50857929;50959672;50959767	50441523;50452193;50475679;50490665;50491801;50535457;50539728;50567231;50582699;50583715;50584811;50596216;50606944;50655528;50706051;50738954;50744775;50788205;50801677;50857997;50959738;50960263	-;-;-;-;-;-;-;-;-;-;-;-;-;-;-;-;-;-;-;-;-;-	5095	6.92918	-0.0233071	0.651841	0.808087	2165	2240	2098	1928	1688	1800	23.6684	23.5938	24.004	23.7554	25.335	23.7993	23.1152	24.0832
ENSG00000225767	1;1;1;1;1	50461469;50462192;50469438;50470734;50471061	50461496;50462313;50469544;50470889;50471150	+;+;+;+;+	503	-6.75114	1.77669	0.27816	0.454366	1	0	0	0	0	0	0.110735	0	0	0.0369118	0	0	0	0
ENSG00000123080	1;1;1;1	50960745;50967936;50969944;50973893	50960803;50969899;50970497;50974633	+;+;+;+	3318	6.67488	-0.394957	9.57099e-11	1.90667e-09	1521	1670	1558	1592	1725	1794	25.5333	27.0106	27.3725	26.6388	32.1236	37.3464	35.3766	34.9489
ENSG00000213478	1	51157788	51158471	-	684	-0.29588	0.553311	0.130386	0.326358	20	12	20	14	7	8	1.62865	0.941498	1.7045	1.42488	1.37034	0.735153	0.765251	0.956916
ENSG00000203356	1;1	51195095;51234965	51197328;51235096	-;-	2366	-5.80483	2.54387	0.128388	0.322152	0	2	0	0	0	0	0	0.0453638	0	0.0151213	0	0	0	0
ENSG00000123091	1;1;1	51236271;51269918;51271151	51236879;51270125;51273455	+;+;+	3122	5.48334	-0.0959412	0.111396	0.304996	765	830	733	705	642	691	13.6484	14.2672	13.6866	13.8674	15.1187	14.7719	14.4816	14.7907
ENSG00000233406	1	51250603	51251472	-	870	-2.66718	-0.829625	0.245804	0.454366	2	2	2	5	2	2	0.128046	0.123369	0.134009	0.128474	0.384776	0.165138	0.150411	0.233442
ENSG00000085831	1;1;1;1;1;1;1;1;1;1;1;1;1;1;1;1;1;1;1;1;1;1;1;1;1;1	51287258;51288839;51290005;51290514;51294391;51295538;51296785;51297218;51302506;51303084;51305081;51305527;51305977;51309261;51311254;51312119;51312812;51321721;51322118;51325849;51330039;51330437;51330896;51331154;51343007;51344991	51288280;51288955;51290119;51290625;51294511;51296170;51296860;51302416;51302573;51303192;51305146;51305593;51306076;51309430;51311321;51312195;51312943;51321825;51322258;51325976;51330202;51330564;51330947;51331346;51343078;51345116	-;-;-;-;-;-;-;-;-;-;-;-;-;-;-;-;-;-;-;-;-;-;-;-;-;-	9362	2.90088	1.30567	5.10112e-24	2.37369e-22	195	189	187	57	71	61	1.16017	1.0834	1.16438	1.13598	0.407628	0.544785	0.426316	0.459576
ENSG00000261664	1;1;1;1	51329654;51330130;51330872;51334753	51329809;51330213;51331281;51335324	+;+;+;+	1222	-6.38413	-1.98969	0.210632	0.419435	0	0	0	0	1	0	0	0	0	0	0	0.0587847	0	0.0195949
ENSG00000085832	1;1;1;1;1;1;1;1;1;1;1;1;1;1;1;1;1;1;1;1;1;1;1;1;1;1;1;1	51354263;51361171;51363866;51365953;51394212;51397111;51399032;51400918;51402435;51403419;51405905;51408135;51409535;51421786;51440347;51444889;51446960;51448046;51457536;51459041;51460944;51463673;51465261;51468473;51471690;51472859;51481273;51519199	51356846;51361355;51364028;51366029;51394447;51397211;51399165;51401199;51402525;51403532;51406108;51408332;51409696;51422104;51440432;51445045;51447105;51448135;51458733;51459148;51461150;51463798;51465326;51468568;51471737;51472948;51481314;51519328	-;-;-;-;-;-;-;-;-;-;-;-;-;-;-;-;-;-;-;-;-;-;-;-;-;-;-;-	7440	7.77401	-0.00338553	0.952958	0.97049	4163	3756	3830	3331	2998	3335	31.1665	27.0924	30.0088	29.4226	29.975	28.9464	29.3287	29.4167
ENSG00000227070	1;1;1	51518309;51560882;51561471	51518483;51561023;51561629	+;+;+	476	0.488872	0.998325	0.00199683	0.0125186	24	29	47	14	13	14	2.8084	3.26953	5.75591	3.94461	1.96915	1.96188	1.92438	1.9518
ENSG00000227742	1;1;1;1;1;1;1	51561866;51563625;51566306;51567752;51569548;51573954;51594867	51562033;51563738;51566541;51567843;51569750;51574055;51594897	-;-;-;-;-;-;-	946	-6.38413	-1.98969	0.210632	0.419435	0	0	0	0	1	0	0	0	0	0	0	0.0759354	0	0.0253118
ENSG00000117859	1;1;1;1;1;1;1;1;1;1;1;1;1;1;1;1;1;1;1;1;1;1;1;1;1;1;1;1;1;1;1;1;1	51577179;51598124;51614305;51616874;51651991;51669434;51714003;51729303;51729600;51729808;51740143;51745090;51746710;51748369;51749502;51750145;51752503;51756320;51756941;51759517;51759624;51761867;51765540;51772070;51772605;51776833;51781164;51781588;51782559;51783915;51787353;51787715;51797955	51577256;51598193;51614419;51617221;51652041;51669814;51714079;51729378;51729709;51730124;51740211;51745631;51746757;51748398;51749588;51750195;51752725;51756657;51756995;51759546;51760780;51761971;51765981;51772182;51772723;51776918;51781335;51781668;51782643;51786617;51787488;51788469;51798427	+;+;+;+;+;+;+;+;+;+;+;+;+;+;+;+;+;+;+;+;+;+;+;+;+;+;+;+;+;+;+;+;+	9523	7.79011	-0.120025	0.0109996	0.0538528	3690	4051	3676	3446	3207	3511	21.5828	22.8288	22.5022	22.3046	24.227	24.1914	24.1228	24.1804
ENSG00000232846	1	51709062	51709940	+	879	-6.51889	-1.98318	0.211352	0.419435	0	0	0	0	0	1	0	0	0	0	0	0	0.0744357	0.0248119
ENSG00000078618	1;1;1;1;1;1;1;1;1;1;1;1;1;1;1;1;1;1;1;1;1;1;1;1;1;1;1;1;1;1;1;1;1;1;1	51789191;51789568;51790533;51790900;51791578;51792046;51792377;51794472;51794823;51798249;51800556;51800857;51803814;51805510;51806794;51809315;51810281;51811994;51814035;51814693;51815929;51818066;51819800;51821498;51823664;51825287;51827796;51834017;51836131;51836369;51837456;51839992;51862114;51877983;51878275	51789433;51789822;51790649;51790990;51791661;51792098;51792425;51794610;51795708;51798411;51800683;51801094;51803964;51805561;51806913;51809401;51810404;51812098;51814625;51814813;51816389;51818135;51819873;51821555;51823786;51825382;51827869;51834170;51836212;51836438;51837620;51840514;51862418;51878040;51878937	-;-;-;-;-;-;-;-;-;-;-;-;-;-;-;-;-;-;-;-;-;-;-;-;-;-;-;-;-;-;-;-;-;-;-	6773	7.6151	-0.00423783	0.932844	0.957324	3582	3694	3264	2944	2633	3088	29.4577	29.2691	28.0926	28.9398	29.1014	27.9258	29.8309	28.9527
ENSG00000266993	1;1;1	51793965;51795211;51797955	51794074;51795688;51799154	+;+;+	1788	-2.46533	0.350514	0.601342	0.762487	5	2	4	2	1	4	0.15576	0.0600284	0.130411	0.1154	0.0748894	0.0401761	0.146374	0.0871464
ENSG00000272175	1	51801028	51801307	+	280	-6.51889	-1.98318	0.211352	0.419435	0	0	0	0	0	1	0	0	0	0	0	0	0.233675	0.0778917
ENSG00000169213	1;1;1;1;1	51907956;51933318;51937294;51976890;51990552	51920114;51933442;51937412;51977117;51990764	-;-;-;-;-	12844	4.16864	0.344531	6.19419e-05	0.000567321	383	366	334	249	210	240	1.66094	1.52924	1.51589	1.56869	1.29795	1.1745	1.22259	1.23168
ENSG00000229032	1	51980473	51980814	+	342	-2.49984	-0.112173	0.873465	0.933224	2	2	5	1	4	3	0.325731	0.313833	0.85225	0.497271	0.195763	0.840174	0.573939	0.536625
ENSG00000117862	1;1;1;1;1;1;1;1;1	52020131;52023069;52024510;52027275;52028578;52030367;52033499;52041537;52055000	52021012;52023574;52024656;52027348;52028630;52030548;52034051;52041597;52056171	-;-;-;-;-;-;-;-;-	3630	7.00848	0.110758	0.0515268	0.180016	2313	2379	2490	1853	1708	1897	35.4915	35.1708	39.9867	36.883	34.1764	33.8	34.1925	34.0563
ENSG00000198841	1	52032103	52033816	-	1714	3.65092	0.0300472	0.801809	0.913202	189	266	228	176	190	181	6.14194	8.32846	7.75438	7.40826	6.87479	7.96303	6.90936	7.24906
ENSG00000223390	1;1	52033391;52043953	52033825;52044279	+;+	762	-5.61233	-0.208012	0.891166	0.933224	1	0	0	1	0	0	0.073097	0	0	0.0243657	0.0878623	0	0	0.0292874
ENSG00000134717	1;1;1;1;1;1;1;1	52056125;52059835;52060428;52064825;52071150;52083340;52086112;52086712	52056379;52059901;52060659;52065408;52071327;52083541;52086610;52090716	+;+;+;+;+;+;+;+	6022	6.27966	-0.164954	0.00976297	0.0486463	1281	1276	1378	1266	1094	1263	11.8485	11.3711	13.3392	12.1863	14.0751	13.05	13.7225	13.6159
ENSG00000157077	1;1;1;1;1;1;1;1;1;1;1;1;1;1;1;1;1;1;1	52142094;52216369;52233171;52237488;52263773;52266655;52268463;52274464;52278492;52281661;52293453;52295895;52303821;52332768;52334688;52337772;52340126;52344768;52346060	52142403;52216474;52233276;52239595;52264047;52266831;52268632;52274584;52278614;52281816;52293677;52295977;52303925;52332918;52335207;52337934;52340231;52344944;52346686	+;+;+;+;+;+;+;+;+;+;+;+;+;+;+;+;+;+;+	5809	5.81251	-0.163653	0.00943308	0.0471609	1005	936	911	896	786	939	9.6365	8.64706	9.14197	9.14185	10.3268	9.71979	10.5763	10.2076
ENSG00000241745	1	52150104	52150419	+	316	-2.58193	-0.976338	0.161409	0.38175	2	2	2	4	1	5	0.352531	0.339654	0.368949	0.353711	0.847482	0.227326	1.03527	0.703359
ENSG00000228407	1	52160261	52160600	-	340	-2.59742	1.33974	0.0776341	0.236437	2	7	4	2	1	1	0.327647	1.10488	0.68581	0.706111	0.39383	0.211279	0.192438	0.265849
ENSG00000223429	1	52162186	52163026	-	841	-6.80483	1.77365	0.278548	0.454366	0	1	0	0	0	0	0	0.0638114	0	0.0212705	0	0	0	0
ENSG00000224255	1	52179848	52180553	+	706	-2.29892	0.00575372	0.993314	0.994942	6	2	3	5	1	3	0.473371	0.152027	0.247708	0.291035	0.474158	0.101749	0.278027	0.284645
ENSG00000213735	1	52253621	52254176	+	556	1.81303	0.294373	0.104627	0.291168	65	69	74	58	41	40	6.51168	6.65991	7.75854	6.97671	6.98411	5.29718	4.70712	5.6628
ENSG00000154222	1;1;1;1;1;1;1;1;1;1;1;1;1;1;1;1;1;1;1;1;1;1;1;1	52345723;52350593;52354365;52354608;52354840;52355398;52355771;52356186;52356384;52356755;52357001;52357526;52357781;52358686;52359027;52359250;52359459;52359705;52360074;52360424;52361478;52362602;52364552;52366069	52346203;52353647;52354454;52354698;52354965;52355666;52355844;52356302;52356560;52356813;52357174;52357698;52358461;52358758;52359157;52359357;52359534;52359883;52360233;52361132;52361616;52362746;52364634;52366193	-;-;-;-;-;-;-;-;-;-;-;-;-;-;-;-;-;-;-;-;-;-;-;-	7495	4.7907	0.0695227	0.329535	0.515345	523	539	464	411	377	403	3.88673	3.85932	3.60885	3.78497	3.67137	3.61331	3.51806	3.60091
ENSG00000272100	1	52353487	52353877	+	391	-4.36398	1.43435	0.240515	0.454366	1	1	2	0	0	1	0.142455	0.137252	0.298178	0.192628	0	0	0.167338	0.0557792
ENSG00000224680	1	52368677	52369244	+	568	-2.07041	0.68814	0.297375	0.475693	9	5	2	4	2	2	0.88257	0.472406	0.20526	0.520079	0.471487	0.25294	0.230384	0.31827
ENSG00000085840	1;1;1;1;1;1;1;1;1;1;1;1;1;1;1;1;1	52372829;52374810;52375430;52381642;52383420;52383830;52384550;52385161;52385852;52388442;52389217;52393443;52396046;52397685;52401362;52402129;52404246	52373375;52374897;52375599;52381761;52383569;52383937;52384721;52385262;52385949;52388637;52389321;52393803;52396364;52397863;52401489;52402228;52404459	-;-;-;-;-;-;-;-;-;-;-;-;-;-;-;-;-	3157	7.02178	-0.205169	0.000102048	0.000890442	2082	2219	2190	2028	1937	2171	36.7334	37.7204	40.4383	38.2974	43.0082	44.0748	44.9941	44.0257
ENSG00000134748	1;1;1;1;1;1;1;1;1;1	52404564;52405680;52408569;52411115;52412514;52413879;52414621;52414762;52415338;52416648	52404879;52405839;52409074;52411200;52412624;52413991;52414647;52414859;52415386;52420839	+;+;+;+;+;+;+;+;+;+	5658	7.22728	0.138714	0.00385636	0.0220524	2873	2912	2665	2134	1976	2179	28.2831	27.6199	27.4573	27.7868	25.2516	25.0876	25.1979	25.1791
ENSG00000134744	1;1;1;1;1;1;1;1;1;1;1;1;1;1;1;1;1;1;1;1;1;1;1;1;1;1;1;1;1;1;1;1;1;1	52408282;52409486;52423275;52431013;52436755;52438220;52445787;52445957;52446265;52446590;52458336;52460957;52461513;52462178;52464963;52468181;52471952;52474832;52477708;52481423;52481804;52488909;52490732;52493611;52495427;52497006;52509596;52514778;52525563;52529768;52534987;52538524;52552931;52553433	52408460;52409606;52425507;52435465;52437701;52438335;52445869;52446004;52446442;52446667;52458449;52461223;52462090;52463777;52465173;52468490;52472102;52475535;52477882;52481635;52481923;52489035;52490801;52493662;52495515;52497183;52509712;52516054;52526373;52529885;52535122;52538643;52553100;52553487	-;-;-;-;-;-;-;-;-;-;-;-;-;-;-;-;-;-;-;-;-;-;-;-;-;-;-;-;-;-;-;-;-;-	16199	6.68153	-0.181726	0.00511583	0.0280809	1877	1748	1554	1706	1420	1692	6.45403	5.79092	5.59224	5.94573	7.05096	6.29703	6.83412	6.72737
ENSG00000272371	1	52554818	52555273	+	456	-2.95246	0.368794	0.632931	0.791066	3	4	1	1	1	3	0.366447	0.470749	0.127837	0.321678	0.146823	0.157533	0.430454	0.244936
ENSG00000236290	1	52573114	52573816	+	703	-5.48571	-2.78904	0.0795019	0.236437	0	0	0	2	0	0	0	0	0	0	0.190473	0	0	0.0634909
ENSG00000116157	1;1;1	52602372;52606684;52608262	52602547;52607408;52609051	+;+;+	1691	5.74467	-0.30286	6.76087e-05	0.000613278	791	854	933	846	860	902	26.0548	27.1024	32.1633	28.4402	33.4953	36.5334	34.9006	34.9765
ENSG00000182183	1;1;1;1;1;1;1	52633344;52639975;52642863;52656790;52659401;52667399;52668487	52633675;52640067;52643002;52657065;52659580;52667688;52669683	+;+;+;+;+;+;+	2508	-4.59093	-0.235054	0.852091	0.929683	0	0	2	1	0	1	0	0	0.0464863	0.0154954	0.026695	0	0.0260881	0.0175944
ENSG00000162377	1;1;1;1	52684451;52692727;52697909;52698221	52688168;52692867;52698068;52698366	-;-;-;-	4165	5.99483	0.20724	0.00228458	0.014068	1197	1397	1091	888	791	934	16.0079	18.0001	15.2698	16.4259	14.2743	13.6426	14.6724	14.1965
ENSG00000162378	1;1;1;1;1;1;1;1;1;1;1;1;1;1;1	52726467;52756458;52771020;52779853;52784877;52790003;52796292;52796734;52801819;52802092;52805471;52813536;52813860;52816532;52821439	52726683;52756623;52771774;52779993;52785053;52790067;52796391;52796784;52801980;52802139;52805524;52813733;52813912;52816638;52827342	+;+;+;+;+;+;+;+;+;+;+;+;+;+;+	8198	6.81033	-0.0505906	0.357419	0.546104	2048	2093	1796	1706	1643	1682	13.9148	13.7011	12.7709	13.4623	13.9325	14.3968	13.4242	13.9178
ENSG00000228929	1	52772194	52772648	-	455	5.64745	-0.0408356	0.581552	0.745213	839	870	944	729	753	755	102.708	102.613	120.944	108.755	107.269	118.883	108.569	111.574
ENSG00000203995	1;1;1;1;1;1;1;1;1;1;1;1;1;1	52842511;52854465;52856998;52860731;52863981;52866503;52867539;52867727;52877682;52877925;52881471;52885833;52886956;52892782	52842973;52854630;52857749;52860871;52864157;52866567;52867638;52867777;52877843;52877969;52881665;52885894;52887053;52894998	+;+;+;+;+;+;+;+;+;+;+;+;+;+	4694	1.84334	3.35111	4.25388e-45	3.71494e-43	116	139	98	9	8	11	1.37648	1.58915	1.21704	1.39423	0.128368	0.122428	0.153327	0.134708
ENSG00000242391	1;1	52881216;52881600	52881464;52881730	-;-	380	-5.75114	2.54925	0.127846	0.322152	2	0	0	0	0	0	0.293158	0	0	0.0977192	0	0	0	0
ENSG00000121310	1;1;1;1;1;1;1;1;1;1;1;1	52895910;52904646;52907014;52907312;52911564;52911723;52912754;52913420;52915131;52917544;52921398;52927109	52902041;52906611;52907101;52907954;52911676;52912225;52913344;52914095;52915292;52917615;52921919;52927212	-;-;-;-;-;-;-;-;-;-;-;-	11572	-2.0984	1.57525	0.0131985	0.062508	6	7	6	1	2	2	0.02888	0.0324626	0.030225	0.0305225	0.00578561	0.0124153	0.0113082	0.00983636
ENSG00000230953	1	52920422	52920596	+	175	4.25671	0.403377	4.96487e-05	0.000464137	368	426	377	209	261	254	117.129	130.637	125.582	124.449	79.9587	107.137	94.9655	94.0203
ENSG00000116171	1;1;1;1;1;1;1;1;1;1;1;1;1;1;1;1;1	52927229;52941796;52948009;52950755;52954740;52961503;52963641;52974769;52976683;52978217;52980396;52988029;52993258;53014890;53027969;53038917;53047858	52927465;52941853;52948080;52950886;52954804;52961629;52963720;52974832;52976769;52978367;52980543;52988136;52996000;53015043;53028071;53039046;53051703	+;+;+;+;+;+;+;+;+;+;+;+;+;+;+;+;+	8305	7.26248	0.0776846	0.117811	0.318367	2804	2942	2737	2150	2078	2360	18.8059	19.0107	19.2114	19.0093	17.3323	17.9739	18.5927	17.9663
ENSG00000265815	1	52940314	52940413	+	100	-6.68547	1.77927	0.277831	0.454366	0	0	1	0	0	0	0	0	0.582939	0.194313	0	0	0	0
ENSG00000236360	1	52993201	52993702	-	502	2.74209	0.163229	0.194016	0.419435	115	135	130	93	91	94	12.7599	14.4319	15.096	14.096	12.4033	13.0219	12.2516	12.5589
ENSG00000279054	1;1	53053624;53054941	53053662;53054949	-;-	48	-6.75114	1.77669	0.27816	0.454366	1	0	0	0	0	0	1.16042	0	0	0.386805	0	0	0	0
ENSG00000174348	1;1;1;1;1;1;1;1;1;1;1;1;1;1	53062052;53063370;53066812;53069801;53070909;53072933;53074606;53075862;53077190;53077685;53078365;53080693;53081981;53084513	53062308;53063559;53066867;53070167;53071628;53073754;53074670;53075971;53077346;53077800;53079022;53080876;53082188;53085502	+;+;+;+;+;+;+;+;+;+;+;+;+;+	4900	-3.22095	1.04557	0.256671	0.454366	2	4	2	3	0	0	0.0227347	0.0438085	0.0237934	0.0301122	0.0409905	0	0	0.0136635
ENSG00000162383	1;1;1;1;1;1;1;1;1;1;1	53087179;53088877;53089800;53092554;53093461;53102264;53105732;53107928;53114758;53134350;53142315	53088246;53088979;53090983;53092787;53093560;53103617;53105774;53108634;53114973;53134429;53142632	-;-;-;-;-;-;-;-;-;-;-	5407	-6.38413	-1.98969	0.210632	0.419435	0	0	0	0	1	0	0	0	0	0	0	0.0132855	0	0.00442851
ENSG00000157184	1;1;1;1;1	53196429;53200719;53202323;53210015;53213264	53197095;53200799;53202736;53211319;53214197	+;+;+;+;+	3401	5.23772	-0.247541	0.000271514	0.0021523	601	675	581	601	605	598	9.84289	10.651	9.95847	10.1508	11.8311	12.7786	11.5044	12.0381
ENSG00000236723	1;1	53210456;53213341	53210544;53213775	-;-	524	-0.905436	0.0437306	0.923497	0.95017	14	7	8	4	11	8	1.48817	0.716904	0.889983	1.03168	0.511077	1.50798	0.998916	1.00599
ENSG00000162384	1;1;1;1	53214099;53215991;53216782;53218414	53214736;53216056;53218360;53220617	-;-;-;-	4487	4.78002	-0.0229827	0.7481	0.874555	466	508	492	423	377	421	5.78475	6.07578	6.39193	6.08415	6.31164	6.0356	6.13898	6.16207
ENSG00000259818	1	53220663	53224253	+	3591	-2.69361	-0.458764	0.528372	0.703757	3	4	0	2	3	3	0.046533	0.0597776	0	0.0354369	0.0372883	0.0600125	0.0546608	0.0506538
ENSG00000162385	1;1;1;1;1	53226892;53228872;53233122;53235577;53238361	53227144;53228954;53233939;53235635;53238610	-;-;-;-;-	1463	5.67455	0.0544109	0.44877	0.638319	843	1067	893	747	704	758	32.095	39.1394	35.582	35.6055	34.1849	34.5672	33.8996	34.2172
ENSG00000226754	1;1;1	53238610;53241847;53242438	53239345;53241945;53242783	+;+;+	1181	-1.66671	0.178294	0.7321	0.861699	6	5	7	2	4	7	0.28298	0.227203	0.345518	0.285234	0.11338	0.243302	0.387809	0.248164
ENSG00000270172	1	53242364	53244540	-	2177	4.00853	-0.135053	0.190794	0.419435	300	301	226	267	236	240	7.67569	7.41997	6.05164	7.0491	8.21127	7.78734	7.21312	7.73724
ENSG00000157193	1;1;1;1;1;1;1;1;1;1;1;1;1;1;1;1;1;1;1;1;1;1;1	53245539;53249380;53250690;53255117;53257240;53258009;53258319;53260464;53262068;53262446;53264169;53266473;53271028;53271227;53272604;53274700;53275631;53276692;53280587;53289332;53326873;53327258;53327789	53247056;53249556;53250862;53255185;53257464;53258074;53258471;53260605;53262207;53262564;53264396;53268598;53271153;53271346;53272642;53274820;53275753;53277078;53280715;53289689;53326992;53327399;53328070	-;-;-;-;-;-;-;-;-;-;-;-;-;-;-;-;-;-;-;-;-;-;-	7083	5.39527	0.113164	0.0704186	0.223933	813	814	727	593	563	627	6.39334	6.16739	5.98329	6.18134	5.60525	5.70988	5.79189	5.70234
ENSG00000234578	1;1	53267935;53268212	53268014;53268601	+;+	470	-6.75114	1.77669	0.27816	0.454366	1	0	0	0	0	0	0.118511	0	0	0.0395035	0	0	0	0
ENSG00000225030	1;1	53291791;53292029	53291917;53292138	-;-	237	-3.20382	1.04458	0.235718	0.454366	4	3	1	0	2	1	0.940083	0.679308	0.245966	0.621786	0	0.606202	0.276072	0.294091
ENSG00000225675	1;1;1	53328233;53331168;53336170	53328375;53331251;53336509	+;+;+	567	-1.49285	0.29458	0.566539	0.73241	7	4	10	6	3	5	0.687654	0.378592	1.02811	0.698119	0.708477	0.380079	0.576975	0.555177
ENSG00000230138	1;1	53366668;53368006	53367277;53368245	-;-	850	-5.68547	2.55383	0.127385	0.322152	0	0	2	0	0	0	0	0	0.137162	0.0457207	0	0	0	0
ENSG00000058804	1;1;1;1;1;1;1;1;1;1;1;1;1;1;1;1;1;1	53765460;53772329;53787158;53789133;53793229;53796689;53796899;53800693;53803928;53806425;53807656;53809695;53818970;53825798;53827999;53832490;53835500;53838205	53768033;53772489;53787258;53789196;53793279;53796804;53797144;53800848;53804009;53806517;53807791;53809746;53819079;53825936;53828173;53832591;53835620;53838860	-;-;-;-;-;-;-;-;-;-;-;-;-;-;-;-;-;-	5135	8.30915	-0.116975	0.0165989	0.0744929	5334	5903	5150	5018	4560	4974	57.8585	61.6916	58.4642	59.3381	65.4256	63.7911	63.3776	64.1981
ENSG00000201003	1	53771018	53771153	-	136	-1.65552	-1.04801	0.0528699	0.183383	7	2	2	6	6	7	2.86691	0.789196	0.857263	1.50446	2.95373	3.16919	3.36767	3.16353
ENSG00000058799	1;1;1;1;1;1;1;1;1;1;1;1;1;1	53851719;53855001;53860056;53866195;53866755;53871372;53878315;53878642;53882943;53883113;53886667;53888907;53889244;53889713	53852270;53855051;53860153;53866382;53866924;53871488;53878402;53878722;53883031;53883276;53886721;53888986;53889463;53889834	-;-;-;-;-;-;-;-;-;-;-;-;-;-	2075	4.5416	0.25906	0.000584236	0.00425976	460	461	444	305	289	341	12.3479	11.9228	12.4735	12.2481	9.84101	10.005	10.7524	10.1995
ENSG00000211452	1;1;1;1;1;1;1	53891239;53892167;53894187;53903057;53904666;53906095;53909931	53891294;53892276;53894547;53903266;53904854;53906294;53911086	+;+;+;+;+;+;+	2282	-4.09356	1.72896	0.140702	0.345803	1	2	2	0	1	0	0.0244084	0.0470336	0.0510902	0.0408441	0	0.0314789	0	0.010493
ENSG00000081870	1;1;1;1;1;1;1	53916574;53921561;53923533;53928372;53929497;53939683;53945555	53917116;53921767;53923947;53929000;53930145;53940100;53945929	-;-;-;-;-;-;-	3236	5.36824	0.0189726	0.819105	0.918668	660	857	722	571	607	629	11.3603	14.2124	13.0062	12.8596	11.8137	13.4746	12.7178	12.6687
ENSG00000116212	1;1;1;1;1;1;1;1;1	53946077;53947788;53947862;53951986;53958149;53960356;53961953;53966296;53967665	53946549;53947821;53947981;53952472;53958280;53960474;53962409;53966380;53968168	+;+;+;+;+;+;+;+;+	2411	4.553	-0.130207	0.0828562	0.242783	412	405	389	354	336	392	9.5182	9.01471	9.40536	9.31276	9.83023	10.011	10.638	10.1597
ENSG00000219102	1	53974969	53976031	-	1063	-3.65843	1.16832	0.24131	0.454366	1	2	3	0	1	1	0.0523988	0.10097	0.164517	0.105962	0	0.0675775	0.0615513	0.0430429
ENSG00000272091	1	54026681	54028499	-	1819	1.04325	-0.228967	0.27582	0.454366	29	38	35	35	32	31	0.888014	1.1211	1.12165	1.04359	1.28823	1.26373	1.11506	1.22234
ENSG00000116209	1;1;1;1;1;1;1;1;1	54031663;54036599;54040756;54041724;54043373;54045486;54047267;54048650;54053000	54032305;54036802;54040837;54041805;54044942;54045786;54048013;54048682;54053504	-;-;-;-;-;-;-;-;-	4167	7.14462	-0.153994	0.00622085	0.0332957	2339	2372	2485	2215	2117	2234	31.2652	30.5482	34.7637	32.1924	35.5884	36.495	35.0776	35.7203
ENSG00000280378	1	54033126	54034880	-	1755	-1.39215	0.642631	0.175326	0.405953	7	8	10	5	4	4	0.222165	0.244628	0.332159	0.266317	0.190744	0.163726	0.149126	0.167865
ENSG00000116205	1;1;1;1;1;1	54053587;54054134;54068756;54088597;54096285;54111052	54053758;54054524;54068897;54088790;54099743;54112519	+;+;+;+;+;+	5826	5.07807	-0.306634	1.59703e-05	0.000164815	556	566	503	525	559	561	5.31568	5.21363	5.03292	5.18741	6.03318	6.8925	6.30032	6.40867
ENSG00000264208	1	54054079	54054154	+	76	-5.38413	-2.79805	0.0788493	0.236437	0	0	0	0	2	0	0	0	0	0	0	1.89039	0	0.630131
ENSG00000225183	1	54089856	54090093	+	238	-3.43011	-0.540731	0.60608	0.766407	2	0	2	1	0	4	0.468067	0	0.489864	0.31931	0.281307	0	1.09965	0.460318
ENSG00000279049	1;1	54099968;54100126	54100123;54100224	-;-	255	-5.16136	3.04938	0.0637856	0.20788	1	1	1	0	0	0	0.218431	0.210452	0.228603	0.219162	0	0	0	0
ENSG00000212670	1	54104295	54106082	+	1788	0.543856	-0.024246	0.920291	0.948148	26	30	22	21	19	25	0.809954	0.900426	0.717262	0.809214	0.786338	0.763346	0.914835	0.821507
ENSG00000280425	1	54138373	54142980	+	4608	-5.43403	-2.79354	0.0791754	0.236437	0	0	0	1	1	0	0	0	0	0	0.0145293	0.0155892	0	0.0100395
ENSG00000215883	1;1;1;1;1;1;1;1;1;1	54172336;54175545;54179149;54179984;54184161;54187652;54190551;54195419;54196369;54199976	54174822;54175660;54179352;54180233;54186286;54187882;54190896;54195715;54196491;54200036	-;-;-;-;-;-;-;-;-;-	6241	3.14894	-0.182577	0.109167	0.300239	155	145	147	155	122	139	1.38335	1.24683	1.37305	1.33441	1.66278	1.40424	1.45724	1.50809
ENSG00000116221	1;1;1;1;1;1;1;1;1;1;1	54184041;54200167;54205018;54205295;54207360;54209946;54212501;54216141;54218172;54220611;54225125	54184300;54200589;54205201;54205410;54207504;54210132;54212658;54216344;54218383;54220930;54225464	+;+;+;+;+;+;+;+;+;+;+	2549	6.42632	-0.033141	0.536524	0.710707	1467	1567	1537	1278	1220	1336	32.0564	32.9908	35.1501	33.3991	33.5675	34.3816	34.2931	34.0807
ENSG00000157216	1;1;1;1;1;1;1;1;1;1;1;1;1;1;1;1;1;1;1;1;1;1;1;1;1;1;1	54225432;54228255;54228449;54228748;54238989;54240905;54241474;54242164;54242856;54251616;54251794;54255597;54257127;54258069;54281438;54325369;54326326;54335797;54356415;54401861;54404576;54404858;54405449;54405953;54412708;54413081;54413356	54227160;54228356;54228477;54228834;54239199;54240959;54241509;54242212;54243323;54251692;54251860;54255685;54257266;54258149;54281527;54325439;54326472;54335881;54356818;54401945;54404637;54404930;54405504;54406419;54412877;54413253;54413479	-;-;-;-;-;-;-;-;-;-;-;-;-;-;-;-;-;-;-;-;-;-;-;-;-;-;-	5227	4.35574	0.37431	4.66773e-06	5.29377e-05	436	408	399	277	243	266	4.6461	4.18892	4.44983	4.42828	3.54801	3.33956	3.32966	3.40574
ENSG00000198711	1	54236440	54239063	+	2624	-5.43403	-2.79354	0.0791754	0.236437	0	0	0	1	1	0	0	0	0	0	0.0255149	0.0273761	0	0.0176303
ENSG00000227453	1	54536796	54537758	+	963	-2.61845	-0.27454	0.690949	0.828474	2	4	2	3	1	4	0.11568	0.222909	0.121067	0.153219	0.20857	0.0745949	0.271772	0.184979
ENSG00000162390	1;1;1;1;1;1;1;1;1;1;1;1;1;1;1;1;1;1;1;1	54542257;54548220;54548467;54584655;54585835;54592546;54593941;54594556;54597259;54599296;54601269;54602669;54603871;54604346;54605076;54607134;54607942;54608957;54630734;54634688	54542437;54548342;54548619;54584862;54585904;54592606;54594039;54594691;54598858;54599658;54601413;54602724;54603937;54604429;54605209;54607265;54608068;54610327;54630886;54639192	+;+;+;+;+;+;+;+;+;+;+;+;+;+;+;+;+;+;+;+	9768	2.43752	-0.382135	0.00827885	0.0423865	87	91	75	79	96	95	0.496099	0.499954	0.447588	0.481214	0.541476	0.705994	0.636339	0.627936
ENSG00000162391	1;1;1;1;1;1;1;1	54609182;54610412;54611606;54612486;54614700;54616020;54619864;54623278	54609941;54610555;54611745;54612710;54614859;54616172;54620007;54623556	-;-;-;-;-;-;-;-	2005	-5.63035	-0.206698	0.891671	0.933224	1	0	0	0	0	1	0.0277805	0	0	0.00926017	0	0	0.0326329	0.0108776
ENSG00000184313	1;1;1;1;1;1;1;1;1;1;1;1;1;1;1;1;1;1;1;1;1;1;1;1;1;1	54641754;54651237;54652853;54663759;54665167;54665609;54668854;54670497;54670800;54673091;54673701;54674000;54678742;54679263;54679891;54682656;54686258;54692424;54695376;54697192;54701143;54702090;54702623;54706435;54709014;54709946	54641968;54651983;54654157;54664055;54665240;54665802;54668937;54670576;54670929;54673186;54673805;54674151;54678854;54679439;54680045;54682794;54686448;54692561;54695855;54700461;54701322;54702245;54702745;54706537;54709076;54710266	+;+;+;+;+;+;+;+;+;+;+;+;+;+;+;+;+;+;+;+;+;+;+;+;+;+	9088	-2.761	-0.666231	0.36464	0.553688	1	2	3	3	3	2	0.00612895	0.0118102	0.0192431	0.0123941	0.0221009	0.0237131	0.014399	0.020071
ENSG00000243725	1;1;1;1;1;1;1;1;1;1	54715822;54716599;54717492;54721163;54722675;54728346;54731486;54733629;54736689;54741411	54716143;54716717;54717767;54721240;54722799;54728432;54731700;54733710;54737664;54742657	+;+;+;+;+;+;+;+;+;+	3527	1.33709	0.191658	0.310586	0.492856	50	48	47	40	30	34	0.789622	0.730348	0.776811	0.765594	0.759298	0.611014	0.63073	0.667014
ENSG00000162396	1;1	54756898;54764461	54759190;54764514	-;-	2347	3.35502	0.158886	0.168603	0.394753	175	219	187	158	137	131	4.15317	5.00755	4.64463	4.60178	4.50715	4.19318	3.65198	4.11743
ENSG00000006555	1;1;1;1;1;1	54779712;54782325;54784551;54785983;54788042;54800597	54781779;54782477;54785644;54787995;54788097;54801267	-;-;-;-;-;-	6055	-2.20901	1.09129	0.188951	0.419435	0	8	8	2	1	3	0	0.0709039	0.0770192	0.0493077	0.0221143	0.0118637	0.0324173	0.0221318
ENSG00000116133	1;1;1;1;1;1;1;1;1	54849633;54853434;54854037;54865303;54871350;54875093;54875942;54883618;54886889	54852386;54853612;54854234;54865446;54871613;54875211;54876047;54883773;54887218	-;-;-;-;-;-;-;-;-	4250	7.70402	0.33802	3.31708e-08	5.12725e-07	3906	4733	3905	2645	2662	2806	51.1915	59.7643	53.5618	54.8392	41.6672	44.994	43.1985	43.2866
ENSG00000242396	1;1	54886875;54887688	54887135;54888001	+;+	575	-0.184549	-0.151697	0.626417	0.785299	14	17	14	12	11	18	1.35617	1.58663	1.41933	1.45404	1.39724	1.37423	2.04821	1.60656
ENSG00000233203	1;1	54887563;54888500	54887976;54888850	+;+	765	-2.39319	0.164408	0.821769	0.918668	1	7	3	4	1	3	0.0728104	0.491056	0.228603	0.264156	0.350071	0.0939018	0.256584	0.233519
ENSG00000143001	1;1;1	54980792;54986097;54991836	54981080;54986446;54992293	+;+;+	1097	-6.68547	1.77927	0.277831	0.454366	0	0	1	0	0	0	0	0	0.0531394	0.0177131	0	0	0	0
ENSG00000162402	1;1;1;1;1;1;1;1;1;1;1;1;1;1;1;1;1;1;1;1;1;1;1;1;1;1;1;1;1;1;1;1;1;1;1;1;1;1;1;1;1;1;1;1;1;1;1;1;1;1;1;1;1;1;1;1;1;1;1;1;1;1;1;1;1;1;1;1;1;1	55066359;55071273;55071813;55072317;55072786;55073828;55075457;55077235;55078538;55079538;55081322;55083272;55083772;55084393;55085942;55089627;55092023;55092821;55093553;55095255;55096498;55096952;55097598;55097943;55098476;55099771;55100839;55101584;55103876;55106146;55107239;55110185;55120596;55121436;55123447;55124469;55125320;55125663;55129477;55132545;55134070;55134328;55137515;55137806;551…	55069107;55071490;55071924;55072403;55072992;55073906;55075523;55077300;55078651;55079659;55081424;55083364;55083888;55084421;55086434;55089740;55092126;55092916;55094087;55095396;55096622;55097172;55097717;55098084;55098558;55099869;55100964;55101703;55104020;55106263;55107430;55110246;55120756;55121506;55123602;55124628;55125548;55125758;55129574;55132700;55134163;55134413;55137688;55137904;551…	-;-;-;-;-;-;-;-;-;-;-;-;-;-;-;-;-;-;-;-;-;-;-;-;-;-;-;-;-;-;-;-;-;-;-;-;-;-;-;-;-;-;-;-;-;-;-;-;-;-;-;-;-;-;-;-;-;-;-;-;-;-;-;-;-;-;-;-;-;-	11708	7.86287	0.100756	0.116924	0.316711	4609	4656	3721	3317	3047	3550	21.927	21.3415	18.5268	20.5984	18.968	18.695	19.8388	19.1673
ENSG00000231095	1	55222379	55223372	+	994	-4.97385	-1.01815	0.464036	0.64971	0	1	0	0	1	1	0	0.0539893	0	0.0179964	0	0.0722685	0.0658239	0.0460308
ENSG00000199831	1	55376526	55376852	-	327	-6.80483	1.77365	0.278548	0.454366	0	1	0	0	0	0	0	0.164114	0	0.0547048	0	0	0	0
ENSG00000162407	1;1;1;1;1;1;1;1;1	56494747;56511976;56516889;56523823;56524277;56536955;56578878;56643468;56645218	56496676;56513771;56517006;56523880;56524554;56537112;56579584;56643624;56645301	-;-;-;-;-;-;-;-;-	5286	0.51373	1.92875	4.35375e-12	9.75121e-11	40	47	35	7	10	9	0.42149	0.477161	0.385979	0.42821	0.0886602	0.135897	0.1114	0.111986
ENSG00000225475	1	56619409	56619549	-	141	-1.20249	-0.417402	0.340829	0.527634	8	5	7	9	5	8	3.16028	1.90303	2.89402	2.65244	4.27347	2.54734	3.71228	3.51103
ENSG00000162409	1;1;1;1;1;1;1;1;1;1	56645322;56671441;56674381;56691394;56692358;56693765;56695935;56703971;56706092;56707475	56645481;56671447;56674522;56691487;56692502;56693852;56696159;56704475;56706218;56715335	+;+;+;+;+;+;+;+;+;+	9354	-2.69767	1.71799	0.0310257	0.123845	6	5	2	2	1	0	0.035728	0.0286858	0.0124639	0.0256259	0.014315	0.00767959	0	0.00733152
ENSG00000021852	1;1;1;1;1;1;1;1;1;1;1;1;1;1	56929210;56931594;56933335;56940849;56943696;56945821;56949555;56952048;56954686;56956769;56959529;56960020;56963772;56965857	56929558;56931878;56933488;56941012;56943824;56946061;56949752;56952180;56954827;56956910;56959657;56960176;56963993;56966140	-;-;-;-;-;-;-;-;-;-;-;-;-;-	2729	-5.77774	2.54656	0.128117	0.322152	1	1	0	0	0	0	0.0204104	0.0196648	0	0.0133584	0	0	0	0
ENSG00000173406	1;1;1;1;1;1;1;1;1;1;1;1;1;1;1;1;1;1;1;1;1;1;1;1;1;1	56994778;57010680;57011145;57014883;57023531;57025981;57033386;57033523;57062884;57069360;57070734;57071178;57072283;57136543;57145290;57290964;57306859;57423930;57649592;57826071;57883999;58150511;58343352;58506060;58527261;58546703	56998128;57010790;57011272;57015431;57023639;57026043;57033433;57033573;57062943;57069425;57071061;57071641;57072414;57136641;57145429;57291168;57307364;57424057;57649665;57826455;57884162;58150588;58343403;58506209;58527335;58546734	-;-;-;-;-;-;-;-;-;-;-;-;-;-;-;-;-;-;-;-;-;-;-;-;-;-	7548	-6.68547	1.77927	0.277831	0.454366	0	0	1	0	0	0	0	0	0.00772309	0.00257436	0	0	0	0
ENSG00000229887	1;1	58048175;58048543	58048388;58049291	-;-	963	-3.9508	-1.13403	0.286578	0.463289	0	1	1	1	2	1	0	0.0557273	0.0605336	0.0387536	0.0695235	0.14919	0.0679429	0.0955521
ENSG00000223416	1	58056133	58056480	-	348	0.97654	-0.17954	0.439269	0.628583	26	32	41	30	29	33	4.16149	4.93475	6.86796	5.3214	5.77165	5.98624	6.20447	5.98745
ENSG00000162600	1;1;1;1;1;1;1;1;1;1;1;1;1;1;1	58415384;58462552;58467927;58473826;58480719;58506060;58527261;58530601;58533953;58534158;58536513;58538795;58541491;58542483;58546635	58415485;58462794;58468999;58473968;58481174;58506209;58527335;58530729;58534060;58534331;58536741;58539310;58541609;58542515;58546802	-;-;-;-;-;-;-;-;-;-;-;-;-;-;-	3718	5.70124	-0.126932	0.0320077	0.127105	859	948	869	797	782	814	12.8688	13.6834	13.6249	13.3924	14.3518	15.1089	14.3247	14.5951
ENSG00000185839	1	58630841	58631530	-	690	4.85122	0.00746978	0.918183	0.947386	502	550	505	459	397	413	40.5237	42.7767	42.6644	41.9883	44.537	41.3311	39.1626	41.6769
ENSG00000162601	1;1;1;1;1;1;1;1;1;1;1;1;1;1;1;1;1;1;1;1;1;1	58654739;58661170;58661406;58665499;58667038;58667847;58668430;58668632;58668984;58671870;58673573;58675477;58676772;58681785;58685153;58689038;58689294;58690188;58690340;58692406;58695129;58699985	58660155;58661227;58661511;58665631;58667226;58667921;58668566;58668682;58669038;58671958;58673650;58675580;58677056;58682545;58685251;58689116;58689662;58690249;58690417;58692931;58695207;58700092	-;-;-;-;-;-;-;-;-;-;-;-;-;-;-;-;-;-;-;-;-;-	8938	6.19759	0.109358	0.0776338	0.236437	1456	1437	1210	1076	962	1077	9.07352	8.62801	7.89165	8.53106	8.0599	7.73162	7.88398	7.89183
ENSG00000177606	1	58780788	58784327	-	3540	2.98061	-1.07883	4.19443e-20	1.61644e-18	98	90	85	157	145	171	1.54198	1.36437	1.39971	1.43535	2.9693	2.94239	3.16055	3.02408
ENSG00000234807	1;1;1;1	58785160;58893545;58896257;58899047	58785305;58893717;58896385;58899594	+;+;+;+	996	-6.75114	1.77669	0.27816	0.454366	1	0	0	0	0	0	0.0559236	0	0	0.0186412	0	0	0	0
ENSG00000232453	1;1;1;1	58882868;58889149;58895845;58896547	58883734;58889208;58896009;58896703	-;-;-;-	1249	-3.74753	4.35098	0.00198515	0.0124695	4	2	2	0	0	0	0.178383	0.0859333	0.0933449	0.11922	0	0	0	0
ENSG00000228121	1	58999676	59000494	+	819	-2.4532	-0.276095	0.70584	0.839346	1	6	2	4	1	4	0.0680097	0.393153	0.142354	0.201172	0.32699	0.0877105	0.319556	0.244752
ENSG00000230812	1;1;1;1;1;1	59020387;59021488;59022984;59032861;59042172;59044494	59020623;59021577;59023020;59033063;59042230;59044614	+;+;+;+;+;+	747	-2.43431	0.0338923	0.959678	0.974969	3	2	5	1	3	4	0.223695	0.143682	0.390187	0.252521	0.0896266	0.288494	0.350356	0.242825
ENSG00000237352	1;1;1;1	59056643;59082568;59086403;59088015	59056749;59082708;59086596;59088195	+;+;+;+	623	-5.63035	-0.206698	0.891671	0.933224	1	0	0	0	0	1	0.089406	0	0	0.029802	0	0	0.105022	0.0350075
ENSG00000270457	1	59289303	59289640	-	338	-3.76574	-0.633702	0.521354	0.69894	2	1	0	1	2	1	0.329585	0.158773	0	0.162786	0.19808	0.425059	0.193577	0.272239
ENSG00000172456	1;1;1;1;1;1;1;1;1;1;1;1;1;1;1;1;1;1;1;1;1;1;1;1;1;1;1;1;1;1;1	59296638;59296981;59310087;59315592;59316146;59318593;59321536;59331843;59339958;59346247;59378749;59393208;59456961;59512311;59553918;59554124;59607803;59625988;59638228;59641280;59660219;59667283;59673657;59674039;59680679;59697648;59698685;59755672;59757931;59762503;59767190	59296907;59297150;59310176;59315736;59316306;59318708;59321750;59332032;59340069;59346398;59378837;59393294;59457076;59512439;59553957;59554227;59607910;59626854;59638375;59641351;59660423;59667403;59673795;59674133;59680995;59697740;59699394;59756063;59757992;59762730;59767675	+;+;+;+;+;+;+;+;+;+;+;+;+;+;+;+;+;+;+;+;+;+;+;+;+;+;+;+;+;+;+	6229	1.70631	-0.157145	0.477453	0.658828	52	45	68	60	52	39	0.464986	0.387693	0.636376	0.496352	0.644897	0.599681	0.409653	0.551411
ENSG00000226883	1;1	59754747;59789077	59755407;59789182	-;-	767	-4.9624	-1.01932	0.463617	0.64971	0	1	0	1	1	0	0	0.0699679	0	0.0233226	0.0872896	0.093657	0	0.0603155
ENSG00000231816	1;1;1	59772795;59774051;59788619	59773037;59774124;59788848	+;+;+	547	-6.48571	-1.9846	0.211195	0.419435	0	0	0	1	0	0	0	0	0	0	0.122397	0	0	0.040799
ENSG00000134709	1;1;1;1;1;1;1;1;1;1;1;1;1;1;1;1;1;1;1;1;1;1;1	59814786;59814861;59821858;59828780;59832163;59833405;59835345;59836873;59840308;59843432;59847045;59848315;59849073;59858428;59858985;59860188;59862784;59863825;59864632;59865872;59868250;59870877;59872795	59814810;59815351;59821943;59828852;59832213;59833537;59835412;59836935;59840391;59843598;59847185;59848516;59849183;59858515;59859045;59860328;59862877;59863868;59865245;59865972;59868351;59871110;59876378	+;+;+;+;+;+;+;+;+;+;+;+;+;+;+;+;+;+;+;+;+;+;+	6758	1.29636	1.72773	2.55391e-16	7.99429e-15	67	66	70	18	13	19	0.552219	0.524107	0.603813	0.560046	0.178325	0.138185	0.183952	0.166821
ENSG00000162599	1;1;1;1;1;1;1;1;1;1;1;1;1;1;1;1;1;1	60865259;61053830;61077274;61081767;61082308;61088149;61132695;61277520;61332512;61352450;61359147;61383237;61385871;61404076;61406562;61426465;61439451;61455303	60865466;61053886;61077628;61082047;61082818;61088680;61133028;61277585;61332586;61352567;61359274;61383365;61385924;61404282;61406727;61426556;61439518;61462793	+;+;+;+;+;+;+;+;+;+;+;+;+;+;+;+;+;+	10872	1.93859	0.029271	0.855295	0.932035	64	71	73	51	57	59	0.327888	0.350464	0.391414	0.356588	0.314064	0.376618	0.355069	0.348584
ENSG00000270742	1	61124733	61125202	+	470	-4.59567	-0.246337	0.846133	0.929547	1	1	0	1	1	0	0.118511	0.114182	0	0.077564	0.142449	0.15284	0	0.0984298
ENSG00000162604	1;1;1;1;1;1;1;1;1;1;1	61681046;61683272;61686792;61694154;61696065;61697509;61700934;61709329;61723713;61724288;61724902	61681350;61683857;61686921;61694770;61696241;61700274;61701025;61709437;61723786;61724425;61725423	-;-;-;-;-;-;-;-;-;-;-	5516	5.40327	0.0430501	0.545622	0.717697	714	797	798	659	562	617	7.20989	7.75404	8.43338	7.7991	7.99869	7.31893	7.31865	7.54542
ENSG00000271200	1	61741998	61742424	-	427	-3.24617	-0.809866	0.343248	0.530149	0	2	2	2	2	2	0	0.25136	0.273039	0.1748	0.313588	0.336463	0.306459	0.318837
ENSG00000132849	1;1;1;1;1;1;1;1;1;1;1;1;1;1;1;1;1;1;1;1;1;1;1;1;1;1;1;1;1;1;1;1;1;1;1;1;1;1;1;1;1;1;1;1;1;1;1;1;1;1	61742477;61762858;61763013;61766279;61769283;61771431;61775206;61787754;61791348;61795467;61797287;61801623;61805448;61808474;61822945;61827422;61833654;61856030;61861551;61864238;61865241;61875243;61884237;61899583;61901282;61908372;61914587;61927728;61952308;61990168;61991482;62017856;62037977;62038474;62038490;62050966;62079450;62084515;62100319;62108437;62114053;62116532;62117132;62120873;621…	61742555;61762914;61763179;61766473;61769422;61771626;61775334;61787972;61791447;61795558;61797428;61801769;61805524;61808530;61823079;61827583;61833785;61856239;61861667;61864633;61865611;61875531;61884408;61899654;61901459;61908482;61914664;61927829;61952411;61990436;61991779;62017947;62038049;62038485;62038530;62051058;62079569;62084648;62100408;62108520;62114925;62116679;62117518;62121295;621…	+;+;+;+;+;+;+;+;+;+;+;+;+;+;+;+;+;+;+;+;+;+;+;+;+;+;+;+;+;+;+;+;+;+;+;+;+;+;+;+;+;+;+;+;+;+;+;+;+;+	11436	5.14983	0.326345	1.09532e-06	1.36923e-05	735	718	672	494	427	468	3.57988	3.36934	3.42545	3.45822	2.89208	2.68219	2.67758	2.75062
ENSG00000200575	1	61816419	61816522	+	104	-4.64251	-0.24026	0.849342	0.929547	1	1	0	0	0	2	0.535576	0.516013	0	0.35053	0	0	1.25825	0.419417
ENSG00000212360	1	61852499	61852602	+	104	-5.5792	-0.215533	0.88828	0.933224	0	1	0	0	1	0	0	0.516013	0	0.172004	0	0.69072	0	0.23024
ENSG00000236646	1	62038842	62039111	+	270	-4.31659	0.269471	0.83036	0.924147	0	1	2	0	0	2	0	0.198761	0.431806	0.210189	0	0	0.484659	0.161553
ENSG00000242860	1	62072448	62072741	+	294	-4.98735	-1.00798	0.467682	0.649812	0	0	1	0	0	2	0	0	0.198278	0.0660928	0	0	0.445095	0.148365
ENSG00000132854	1;1;1;1;1;1;1;1;1;1	62236979;62247472;62253067;62263092;62266732;62268287;62271478;62273204;62281549;62319106	62238381;62247672;62253209;62263424;62266819;62268505;62272791;62275087;62281634;62319414	-;-;-;-;-;-;-;-;-;-	5980	-2.73855	2.33208	0.0154987	0.0702771	6	7	1	0	0	2	0.0558862	0.062819	0.00974814	0.0428178	0	0	0.0218826	0.0072942
ENSG00000162607	1;1;1;1;1;1;1;1;1;1	62436297;62436655;62439799;62441488;62442195;62443159;62444738;62447341;62448465;62450246	62436562;62437400;62440037;62441608;62442299;62443320;62445429;62447511;62448666;62451804	+;+;+;+;+;+;+;+;+;+	4263	8.50799	-0.230475	1.14174e-06	1.4227e-05	6112	6264	5657	5755	5539	6033	79.8588	78.8552	77.356	78.69	90.3832	93.3365	92.5952	92.105
ENSG00000116641	1;1;1;1;1;1;1;1;1;1;1;1;1;1;1;1;1;1;1;1;1;1;1;1;1;1;1;1;1;1;1;1;1;1;1;1;1;1;1;1;1;1;1;1;1;1;1;1;1;1	62454728;62457538;62473982;62475208;62476067;62477700;62487398;62488934;62492306;62494275;62495581;62496339;62504630;62505682;62507962;62510577;62513444;62513716;62528151;62529277;62535493;62537891;62539545;62539752;62542608;62543656;62544947;62552732;62555825;62558989;62561617;62577262;62578828;62583184;62584106;62586507;62618706;62619900;62625098;62631240;62633498;62634773;62636537;62647691;626…	62455456;62457705;62474088;62475943;62476189;62479004;62487412;62489065;62492847;62495298;62495681;62496497;62504782;62505816;62508058;62510673;62513606;62513898;62528305;62529446;62535632;62538061;62539658;62539892;62542703;62543745;62545039;62552901;62555989;62559220;62561703;62577363;62578966;62583254;62584878;62586624;62618868;62619993;62625401;62631405;62633578;62634922;62636603;62647776;626…	-;-;-;-;-;-;-;-;-;-;-;-;-;-;-;-;-;-;-;-;-;-;-;-;-;-;-;-;-;-;-;-;-;-;-;-;-;-;-;-;-;-;-;-;-;-;-;-;-;-	10943	6.40714	-0.0428742	0.446163	0.635712	1558	1585	1360	1303	1156	1342	7.93023	7.77297	7.24478	7.64933	7.97197	7.58852	8.02392	7.86147
ENSG00000278967	1	62607766	62609584	+	1819	-6.75114	1.77669	0.27816	0.454366	1	0	0	0	0	0	0.0306212	0	0	0.0102071	0	0	0	0
ENSG00000213703	1	62641122	62641667	-	546	-2.50285	-0.764968	0.29151	0.469082	4	2	1	2	2	6	0.408058	0.196576	0.106765	0.237133	0.245242	0.263132	0.719	0.409125
ENSG00000235545	1;1	62688482;62709638	62688652;62710694	+;+	1228	-3.94985	-1.16135	0.355192	0.544017	0	2	0	0	3	1	0	0.0874029	0	0.0291343	0	0.175492	0.0532809	0.0762578
ENSG00000125703	1;1;1;1;1;1;1;1;1;1;1;1;1	62784135;62785233;62803719;62805172;62816575;62819005;62821139;62829040;62834038;62834776;62835386;62841428;62863992	62784273;62785260;62803862;62805255;62816808;62819335;62821209;62829176;62834116;62834852;62835529;62841547;62865513	+;+;+;+;+;+;+;+;+;+;+;+;+	3110	5.14876	-0.316306	9.6652e-06	0.000103872	561	627	515	565	535	637	10.0475	10.8194	9.65317	10.1733	12.1631	12.3575	13.4014	12.6407
ENSG00000234318	1;1	62896009;62901294	62896109;62901639	+;+	447	-4.64844	1.0687	0.422458	0.615094	1	0	2	1	0	0	0.124608	0	0.260823	0.128477	0.149779	0	0	0.0499263
ENSG00000224209	1;1;1;1;1;1;1;1;1;1	63189989;63198716;63222885;63257022;63257985;63261742;63262600;63304695;63315949;63317058	63190524;63199020;63223224;63257467;63258050;63261822;63262700;63304746;63316087;63317231	-;-;-;-;-;-;-;-;-;-	2240	-6.68547	1.77927	0.277831	0.454366	0	0	1	0	0	0	0	0	0.0260241	0.00867468	0	0	0	0
ENSG00000223683	1	63262113	63262707	+	595	-6.75114	1.77669	0.27816	0.454366	1	0	0	0	0	0	0.0936133	0	0	0.0312044	0	0	0	0
ENSG00000230798	1;1;1;1;1;1	63320884;63321367;63321665;63322316;63323491;63324355	63321190;63321529;63322080;63322458;63323582;63324441	-;-;-;-;-;-	1208	1.02183	4.5484	1.72901e-39	1.34763e-37	64	68	77	2	3	2	2.95099	3.0209	3.71575	3.22921	0.110846	0.178398	0.108326	0.132523
ENSG00000187140	1	63323041	63325126	+	2086	0.831509	3.98472	9.51005e-36	6.77471e-34	61	59	60	5	3	1	1.62881	1.51786	1.67672	1.6078	0.160477	0.10331	0.0313658	0.0983843
ENSG00000236674	1	63359823	63361179	-	1357	-2.86065	-0.484902	0.572309	0.736609	4	0	2	2	4	1	0.164186	0	0.0859158	0.0833671	0.0986752	0.211746	0.0482159	0.119546
ENSG00000088035	1;1;1;1;1;1;1;1;1;1;1;1;1;1;1	63367590;63370770;63396513;63402254;63404453;63406317;63407062;63411140;63411926;63413656;63415873;63419370;63428238;63429516;63436823	63367687;63371287;63396597;63402343;63404541;63406399;63407126;63411331;63412065;63414146;63415957;63419440;63429126;63429829;63438562	+;+;+;+;+;+;+;+;+;+;+;+;+;+;+	4950	5.2211	0.218905	0.00511519	0.0280809	785	749	627	485	490	545	8.83322	8.12027	7.38389	8.11246	6.55986	7.11093	7.2038	6.95819
ENSG00000142856	1;1;1;1;1;1;1;1;1;1;1;1;1;1;1;1;1;1	63440770;63442510;63446558;63447565;63449303;63451725;63453615;63454380;63454890;63457134;63478764;63490083;63508528;63510065;63523129;63527879;63529131;63593525	63441103;63443195;63447060;63447789;63449815;63452064;63453974;63454473;63454968;63458373;63478833;63490218;63508570;63510181;63523502;63527970;63529186;63593721	-;-;-;-;-;-;-;-;-;-;-;-;-;-;-;-;-;-	5459	6.57386	-0.202673	0.000439608	0.00331055	1490	1654	1620	1553	1363	1582	15.203	16.2598	17.2992	16.254	19.0465	17.9357	18.9611	18.6478
ENSG00000203965	1;1;1;1;1;1;1;1;1;1;1;1;1;1;1	63523372;63525572;63531820;63532670;63533454;63534095;63545916;63548009;63551048;63551725;63555075;63557113;63561709;63568310;63572442	63523634;63525759;63532031;63532756;63533649;63534367;63546057;63548350;63551090;63551886;63555515;63557247;63561857;63571128;63572693	+;+;+;+;+;+;+;+;+;+;+;+;+;+;+	5704	3.70858	-0.512233	1.64322e-08	2.63668e-07	200	198	182	228	212	238	1.95301	1.86286	1.86001	1.89196	2.67617	2.66988	2.73003	2.69203
ENSG00000116652	1	63547082	63550636	+	3555	-0.00872288	-0.344823	0.238961	0.454366	14	16	17	17	16	16	0.219353	0.241532	0.278761	0.246549	0.32016	0.323308	0.294477	0.312648
ENSG00000079739	1;1;1;1;1;1;1;1;1;1;1;1;1;1	63593276;63593809;63599923;63623093;63629425;63629942;63631657;63634829;63636234;63638685;63648517;63651355;63654332;63659586	63593734;63594144;63600222;63623760;63629587;63630088;63631782;63635019;63636388;63638800;63648652;63651852;63654466;63660245	+;+;+;+;+;+;+;+;+;+;+;+;+;+	4090	6.05299	0.225938	0.000133462	0.00113873	1263	1269	1314	911	854	932	17.2003	16.6507	18.7282	17.5264	14.9126	14.9993	14.9095	14.9404
ENSG00000244256	1	63655743	63656047	+	305	-2.84618	0.530794	0.486926	0.668304	5	3	1	2	1	2	0.913114	0.527856	0.191127	0.544032	0.439024	0.235524	0.429043	0.367864
ENSG00000185483	1;1;1;1;1;1;1;1;1;1	63774022;63775290;64009303;64049691;64050686;64137369;64140109;64142405;64158981;64177428	63774508;63775414;64009376;64049978;64050716;64137496;64140426;64143385;64159192;64181498	+;+;+;+;+;+;+;+;+;+	6715	-4.28783	-0.755868	0.50264	0.684374	1	1	0	1	0	2	0.00829485	0.00799186	0	0.00542891	0.00997038	0	0.0194874	0.00981927
ENSG00000158966	1;1;1;1;1;1;1;1;1;1;1;1;1;1;1;1;1;1;1;1;1;1;1;1;1;1;1;1;1;1	64470792;64505915;64550594;64563677;64582156;64602806;64613488;64629355;64632599;64634044;64641820;64647801;64652161;64653758;64654686;64658705;64663695;64664200;64666057;64671564;64673158;64673348;64675401;64675897;64676895;64678159;64679595;64681258;64682005;64691323	64470942;64506487;64550656;64563844;64582304;64602912;64613518;64629481;64632743;64634260;64641969;64648034;64652310;64653881;64654803;64658873;64663837;64664679;64666167;64671686;64673257;64673464;64675561;64675983;64677011;64678310;64679756;64681335;64682106;64693058	+;+;+;+;+;+;+;+;+;+;+;+;+;+;+;+;+;+;+;+;+;+;+;+;+;+;+;+;+;+	6345	3.98502	-0.0954475	0.313586	0.496404	257	312	256	265	216	241	2.25609	2.63886	2.35197	2.41564	2.79622	2.44544	2.48517	2.57561
ENSG00000162437	1;1;1;1;1;1;1;1;1;1;1;1	64745095;64768656;64777623;64781380;64789388;64802976;64804734;64804991;64807206;64812738;64814704;64830839	64745421;64768722;64778092;64781571;64789514;64803061;64804838;64805105;64807474;64812849;64816509;64833232	+;+;+;+;+;+;+;+;+;+;+;+	6070	5.93461	-0.11719	0.0814102	0.240166	1014	1086	1056	1046	835	927	9.30473	9.60141	10.1414	9.68252	11.5372	9.88174	9.9922	10.4704
ENSG00000162434	1;1;1;1;1;1;1;1;1;1;1;1;1;1;1;1;1;1;1;1;1;1;1;1;1;1;1	64833229;64835396;64836098;64837932;64838465;64839496;64841245;64841451;64844064;64844754;64845513;64846649;64847532;64848070;64850804;64855509;64857656;64859642;64864787;64866866;64869311;64873370;64875985;64879025;64883277;64886259;64966333	64834657;64835506;64836215;64838104;64838589;64839795;64841339;64841601;64844215;64844889;64845640;64846909;64847675;64848107;64850910;64855698;64857779;64860262;64864972;64867208;64869474;64873523;64876473;64879148;64883475;64886341;64966504	-;-;-;-;-;-;-;-;-;-;-;-;-;-;-;-;-;-;-;-;-;-;-;-;-;-;-	6317	7.62919	0.0719933	0.155423	0.372167	3743	3854	3330	2925	2631	2959	33.0038	32.7412	30.7296	32.1582	31.0008	29.9189	30.6482	30.5226
ENSG00000226891	1;1;1;1;1;1;1;1	64972225;64974575;64979577;64987263;64989435;64991298;64994987;65002329	64973112;64974715;64979868;64987673;64989494;64993581;64995088;65002476	-;-;-;-;-;-;-;-	4326	0.228036	0.494136	0.0917626	0.263312	25	25	24	11	10	22	0.321891	0.310133	0.323406	0.318476	0.170241	0.166054	0.332741	0.223012
ENSG00000185031	1	64984608	64986087	-	1480	-1.57548	0.149742	0.7628	0.884338	8	6	5	4	5	5	0.301081	0.217562	0.196939	0.238527	0.180949	0.242685	0.221044	0.214893
ENSG00000272506	1	65003470	65004087	-	618	-3.83772	0.123535	0.910593	0.944147	2	1	1	0	0	3	0.180259	0.0868372	0.0943267	0.120474	0	0	0.317616	0.105872
ENSG00000212257	1	65022968	65023074	-	107	-4.68007	1.06487	0.423915	0.615094	3	0	0	1	0	0	1.56168	0	0	0.52056	0.625711	0	0	0.20857
ENSG00000265996	1	65057755	65057842	-	88	-3.61416	0.410829	0.672317	0.82471	1	1	3	2	1	0	0.632954	0.609834	1.98729	1.07669	1.52162	0.816306	0	0.779307
ENSG00000231485	1;1	65066627;65067604	65066802;65067737	-;-	310	-2.83636	0.530964	0.479617	0.660793	4	2	3	1	1	3	0.718709	0.346228	0.564134	0.543024	0.215971	0.231726	0.633184	0.360294
ENSG00000235804	1;1	65077413;65077917	65077624;65078131	-;-	427	-5.71794	2.55154	0.127616	0.322152	1	0	1	0	0	0	0.130445	0	0.13652	0.0889881	0	0	0	0
ENSG00000234496	1	65092392	65092614	-	223	-4.58389	-0.244009	0.847362	0.929547	2	0	0	1	1	0	0.499551	0	0	0.166517	0.300229	0.32213	0	0.207453
ENSG00000162433	1;1;1;1;1;1;1;1;1	65147549;65147669;65148203;65149002;65165932;65190710;65218754;65224752;65226063	65147665;65148057;65148552;65149140;65166019;65190829;65218926;65224870;65232145	+;+;+;+;+;+;+;+;+	7578	5.09489	0.279591	0.00027287	0.00216194	681	749	590	436	430	496	5.0055	5.30422	4.53858	4.94943	3.85203	4.07614	4.2825	4.07022
ENSG00000231622	1	65154480	65154650	+	171	-5.04282	0.569946	0.686386	0.828474	0	0	2	0	0	1	0	0	0.6818	0.227267	0	0	0.382626	0.127542
ENSG00000116675	1;1;1;1;1;1;1;1;1;1;1;1;1;1;1;1;1;1;1;1;1;1;1	65248219;65254462;65264694;65309545;65345611;65364635;65365885;65366048;65379402;65384086;65385712;65386812;65388336;65389256;65389547;65392431;65394898;65398813;65401761;65405870;65408641;65411250;65412924	65248303;65254649;65264932;65309938;65345723;65364785;65365934;65366196;65379788;65384326;65385906;65386929;65388415;65389449;65389627;65392865;65395032;65398881;65401880;65406133;65408783;65411426;65415869	+;+;+;+;+;+;+;+;+;+;+;+;+;+;+;+;+;+;+;+;+;+;+	6954	3.25607	0.419051	0.000160924	0.00134399	203	206	179	129	121	110	1.62598	1.58974	1.50052	1.57208	1.24197	1.24993	1.03497	1.17563
ENSG00000222624	1	65415816	65416006	+	191	-6.75114	1.77669	0.27816	0.454366	1	0	0	0	0	0	0.291623	0	0	0.0972076	0	0	0	0
ENSG00000213625	1;1;1;1;1;1	65420587;65421328;65425303;65427782;65429862;65431803	65420740;65421459;65425378;65428009;65430303;65436007	+;+;+;+;+;+	5237	4.82329	-0.227797	0.00162805	0.0105067	444	499	461	462	403	483	4.72232	5.11343	5.13146	4.98907	5.90632	5.52787	6.03441	5.82287
ENSG00000116678	1;1;1;1;1;1;1;1;1;1;1;1;1;1;1;1;1;1;1;1;1;1;1;1	65420652;65425303;65525689;65565546;65570473;65572326;65592657;65596448;65598660;65601392;65601843;65605038;65608753;65609947;65610214;65616008;65617964;65619928;65621353;65622906;65626123;65630202;65633152;65636191	65420740;65425378;65525818;65565605;65570802;65572449;65592865;65596593;65598804;65601682;65601960;65605237;65608901;65610106;65610296;65616224;65618146;65620023;65621458;65623384;65626234;65630422;65635428;65641559	+;+;+;+;+;+;+;+;+;+;+;+;+;+;+;+;+;+;+;+;+;+;+;+	11370	0.787906	1.48092	7.45601e-09	1.24688e-07	54	44	39	15	12	13	0.264538	0.207676	0.199953	0.224056	0.088326	0.0758152	0.0748089	0.07965
ENSG00000237852	1;1	65486406;65493867	65486506;65494188	+;+	423	-4.53732	-1.52732	0.241433	0.454366	1	0	0	0	1	2	0.131678	0	0	0.0438928	0	0.169822	0.309357	0.159726
ENSG00000184588	1;1;1;1;1;1;1;1;1;1;1;1;1;1;1;1;1;1;1;1;1;1;1;1;1;1;1;1	65792514;65793181;65913245;65918597;65992422;66048825;66062894;66112770;66152390;66247460;66257365;66257647;66257793;66266038;66266672;66330728;66332004;66354382;66355125;66360426;66361615;66363168;66363407;66365667;66367494;66367943;66368787;66372313	65792630;65793248;65913356;65918835;65993142;66048890;66062957;66112798;66152532;66247654;66257526;66257683;66257863;66266155;66267509;66330839;66332620;66354894;66355620;66360786;66361793;66363266;66363571;66365766;66367850;66368157;66368969;66374579	+;+;+;+;+;+;+;+;+;+;+;+;+;+;+;+;+;+;+;+;+;+;+;+;+;+;+;+	8644	6.01483	-0.981831	2.86409e-41	2.31932e-39	810	739	788	1359	1085	1350	5.21945	4.588	5.31416	5.04054	10.526	9.01676	10.2186	9.92043
ENSG00000118473	1;1;1;1;1;1;1;1;1;1;1;1;1;1;1;1;1;1;1;1;1;1;1;1;1;1;1;1;1;1;1;1;1	66533383;66533592;66534156;66590470;66615939;66625847;66633070;66634080;66635944;66639777;66642810;66643544;66660513;66667530;66670995;66671944;66673281;66677004;66679678;66681869;66684107;66689148;66690190;66694439;66694694;66704273;66719294;66729264;66733748;66739335;66740658;66741272;66743073	66533407;66533672;66534368;66590606;66616119;66626105;66633094;66634163;66636015;66639833;66642864;66644012;66660524;66667541;66671019;66671995;66673366;66677096;66679752;66682369;66684187;66689275;66690531;66694504;66695493;66704757;66719405;66729419;66733880;66739537;66740722;66741436;66748299	+;+;+;+;+;+;+;+;+;+;+;+;+;+;+;+;+;+;+;+;+;+;+;+;+;+;+;+;+;+;+;+;+	10477	-0.0618941	-0.825359	0.0169381	0.075732	11	12	14	26	16	12	0.0584804	0.0614665	0.0778958	0.0659476	0.166148	0.109703	0.0749402	0.11693
ENSG00000152760	1;1;1;1;1;1;1;1;1	66752459;66754656;66755680;66768659;66770387;66775046;66775514;66776155;66777251	66752584;66754777;66755773;66768760;66770896;66775340;66775578;66776403;66778787	+;+;+;+;+;+;+;+;+	3100	3.16053	-1.00254	1.7136e-17	5.79447e-16	115	97	108	190	162	174	2.06629	1.67921	2.03088	1.92546	4.10345	3.75395	3.67247	3.84329
ENSG00000152763	1;1;1;1;1;1;1;1;1;1;1;1;1;1;1;1;1;1;1;1;1;1	66812885;66822361;66826820;66827812;66833585;66833991;66835626;66837603;66840469;66847484;66847924;66860713;66862147;66870805;66874781;66890183;66893229;66904859;66906921;66919018;66921243;66924662	66814180;66822517;66827046;66827910;66833706;66834148;66835777;66837796;66840671;66847678;66848311;66860839;66862304;66871509;66874937;66891266;66893413;66905375;66907016;66919116;66921401;66924887	-;-;-;-;-;-;-;-;-;-;-;-;-;-;-;-;-;-;-;-;-;-	6704	0.758813	-0.183087	0.459383	0.64971	31	29	25	21	33	25	0.257562	0.232144	0.217385	0.235697	0.209722	0.353603	0.243992	0.269106
ENSG00000198160	1;1;1;1;1;1;1;1;1;1;1;1;1;1;1;1;1;1	66924895;66926142;66928887;66930243;66932652;66940028;66940186;66946150;66958059;66958851;66959679;66963088;66970808;66971655;66972897;66976595;66981779;66984572	66925095;66926242;66928963;66930400;66932821;66940052;66940222;66948240;66958220;66958983;66960078;66963160;66970959;66971736;66972991;66976722;66981918;66988619	+;+;+;+;+;+;+;+;+;+;+;+;+;+;+;+;+;+	8273	7.06853	-0.0218245	0.667541	0.820918	2460	2443	2265	2066	1817	2084	16.5625	15.8473	15.9598	16.1232	16.7196	15.7771	16.4818	16.3262
ENSG00000116704	1;1;1;1;1;1;1;1;1;1;1;1	66999332;67009085;67020369;67021535;67042236;67047265;67049782;67050433;67052012;67052771;67052956;67053811	67004448;67009167;67020447;67021602;67042328;67047367;67049850;67050504;67052079;67052857;67052989;67054099	-;-;-;-;-;-;-;-;-;-;-;-	6162	5.99067	-0.0207737	0.698625	0.832929	1108	1199	1090	950	901	972	10.0155	10.4422	10.3116	10.2564	10.3219	10.5036	10.3208	10.3821
ENSG00000203963	1;1;1;1;1;1;1;1;1;1	67092165;67103238;67111577;67113614;67115352;67125752;67127166;67131142;67134930;67231846	67096321;67103382;67111644;67113756;67115464;67125909;67127261;67131227;67134977;67231853	-;-;-;-;-;-;-;-;-;-	5022	-4.46771	-3.68227	0.0142442	0.0663031	0	0	0	2	1	1	0	0	0	0	0.0266631	0.014304	0.0130285	0.0179985
ENSG00000275678	1	67121605	67123956	-	2352	-5.43403	-2.79354	0.0791754	0.236437	0	0	0	1	1	0	0	0	0	0	0.0284656	0.0305421	0	0.0196692
ENSG00000162594	1;1;1;1;1;1;1;1;1;1;1;1	67166400;67168092;67169342;67182836;67200737;67206910;67207616;67219557;67236713;67240179;67255837;67258478	67166541;67168190;67169638;67182959;67200897;67207055;67207698;67219730;67236802;67240281;67255927;67259979	+;+;+;+;+;+;+;+;+;+;+;+	3012	2.54298	1.73866	1.46814e-22	6.51098e-21	185	153	144	49	41	28	3.42115	2.72603	2.78696	2.97804	1.08918	0.977832	0.608238	0.891749
ENSG00000228523	1	67278052	67278779	+	728	-2.64747	0.428837	0.542213	0.714831	4	4	2	3	1	2	0.306044	0.294865	0.160148	0.253685	0.275897	0.0986743	0.17975	0.184774
ENSG00000081985	1;1;1;1;1;1;1;1;1;1;1;1;1;1;1;1	67307364;67320333;67321602;67326735;67328200;67329587;67330660;67338624;67350870;67367825;67372436;67372625;67379928;67386579;67390029;67395547	67307967;67320444;67321889;67326849;67328384;67329729;67330810;67338750;67351089;67368025;67372534;67372783;67380123;67386669;67390128;67396900	+;+;+;+;+;+;+;+;+;+;+;+;+;+;+;+	4145	3.99108	1.16515	3.73756e-41	3.011e-39	391	414	378	141	140	151	5.2542	5.36006	5.31606	5.31011	2.27747	2.42627	2.38354	2.36243
ENSG00000142864	1;1;1;1;1;1;1;1;1	67407810;67415166;67419765;67424200;67424888;67425083;67426135;67429436;67429988	67413263;67415339;67420565;67424414;67424977;67425223;67426285;67429657;67430415	-;-;-;-;-;-;-;-;-	7676	8.85965	0.132881	0.00944568	0.0471932	9006	8976	8167	6831	5922	6802	65.3509	62.7541	62.0227	63.3759	59.5809	55.4203	57.9792	57.6601
ENSG00000116717	1;1;1	67685061;67685676;67687661	67685538;67686588;67688338	+;+;+	2069	3.72571	0.0839747	0.426086	0.615094	254	220	257	194	174	198	6.83798	5.70632	7.24095	6.59508	6.27768	6.04121	6.26145	6.19345
ENSG00000172380	1;1;1;1	67701466;67707594;67777138;67833344	67705576;67707712;67777507;67833467	-;-;-;-	4724	-1.57038	1.92617	0.000582525	0.00425126	9	13	7	1	3	2	0.106118	0.147682	0.0863796	0.113393	0.0141725	0.0456191	0.0277007	0.0291641
ENSG00000162595	1;1;1;1	68045962;68050548;68050884;68051425	68047362;68050798;68050997;68051631	-;-;-;-	1973	-5.77774	2.54656	0.128117	0.322152	1	1	0	0	0	0	0.0282311	0.0271999	0	0.018477	0	0	0	0
ENSG00000234383	1	68161761	68163090	-	1330	-2.19494	-0.410216	0.500607	0.682848	2	3	5	5	3	3	0.0837593	0.12105	0.21915	0.14132	0.251696	0.162034	0.147584	0.187105
ENSG00000229133	1	68242474	68243055	-	582	0.210096	-0.387216	0.166818	0.391869	15	19	20	23	14	21	1.43557	1.75196	2.00323	1.73025	2.64583	1.72799	2.36084	2.24489
ENSG00000024526	1;1;1;1;1;1;1;1;1;1;1;1	68474152;68477787;68479144;68481440;68483273;68483950;68486937;68488374;68488916;68489452;68494430;68496952	68477069;68477972;68479320;68482897;68483305;68484090;68486984;68488504;68489034;68489608;68494695;68497221	-;-;-;-;-;-;-;-;-;-;-;-	5904	7.65648	-0.159752	0.000641927	0.00463594	3480	3500	3274	3192	2974	3220	32.8313	31.8138	32.3262	32.3238	36.1971	36.1851	35.6845	36.0223
ENSG00000233589	1;1	68479129;68482761	68479309;68483539	+;+	960	-1.012	-0.162344	0.715503	0.847346	7	6	12	5	8	10	0.406145	0.335409	0.728673	0.490076	0.348704	0.598624	0.681552	0.54296
ENSG00000234264	1;1;1	68496676;68529325;68537632	68496771;68529479;68538627	+;+;+	1247	0.711774	0.826856	0.00147617	0.00965645	29	48	36	17	17	18	1.29535	2.06571	1.6829	1.68132	0.912726	0.979305	0.944444	0.945492
ENSG00000033122	1;1;1;1;1;1;1;1;1;1;1;1;1;1;1;1;1;1;1;1;1;1;1;1;1;1;1;1;1;1;1;1;1;1;1;1;1	69568398;69678381;69716142;69760175;69792043;69825748;69834780;69838227;69873467;69931507;69980379;69986242;69994561;70011797;70012974;70016465;70018719;70021005;70023126;70028171;70036121;70036444;70038113;70043954;70053026;70076077;70089727;70107750;70121778;70128538;70130128;70132203;70138110;70141382;70147027;70147889;70151748	69568641;69678478;69716218;69760393;69792160;69825826;69834869;69838283;69875004;69931570;69980453;69986386;69994633;70011926;70013089;70016534;70018818;70021129;70023374;70028371;70036232;70036624;70039793;70044094;70053145;70076298;70089819;70107826;70123488;70128795;70130256;70132288;70140614;70144364;70147196;70148005;70151945	+;+;+;+;+;+;+;+;+;+;+;+;+;+;+;+;+;+;+;+;+;+;+;+;+;+;+;+;+;+;+;+;+;+;+;+;+	14652	-5.74392	2.54885	0.127886	0.322152	0	1	1	0	0	0	0	0.00366266	0.00397856	0.00254708	0	0	0	0
ENSG00000240692	1	69879592	69879895	+	304	-5.5792	-0.215533	0.88828	0.933224	0	1	0	0	1	0	0	0.176531	0	0.0588436	0	0.236299	0	0.0787663
ENSG00000229359	1	69919322	69920317	+	996	-6.68547	1.77927	0.277831	0.454366	0	0	1	0	0	0	0	0	0.058528	0.0195093	0	0	0	0
ENSG00000066557	1;1;1;1;1;1;1;1;1;1;1;1;1;1;1	70144805;70148487;70151128;70152433;70155689;70159330;70173465;70173622;70175810;70178851;70181086;70184785;70187265;70189092;70205390	70145905;70148672;70151205;70152543;70155796;70159438;70173510;70173709;70175982;70178993;70181209;70184914;70187338;70189273;70205620	-;-;-;-;-;-;-;-;-;-;-;-;-;-;-	2884	7.02778	-0.226041	9.24421e-06	9.95533e-05	2161	2176	2131	2168	1947	2087	41.7363	40.4909	43.0736	41.7669	50.3294	48.496	47.3475	48.7243
ENSG00000244389	1	70180144	70180440	-	297	-0.722026	-0.0422119	0.911121	0.944587	12	11	9	7	12	8	2.2505	1.98761	1.76648	2.00153	1.57797	2.90242	1.7624	2.08093
ENSG00000116754	1;1;1;1;1;1;1;1;1;1;1;1;1;1	70205682;70221370;70222766;70228422;70230064;70234696;70235501;70237425;70239439;70244684;70246730;70247117;70248394;70250608	70205780;70221839;70222798;70228727;70232377;70234788;70235550;70237552;70239520;70244815;70246907;70247149;70250503;70253052	+;+;+;+;+;+;+;+;+;+;+;+;+;+	8473	8.14994	-0.0563036	0.332777	0.518438	4880	5627	4505	4354	4109	4297	32.0802	35.6397	30.9942	32.9047	34.404	34.8365	33.1817	34.1407
ENSG00000118454	1;1;1;1;1;1;1;1;1;1;1;1;1;1	70260588;70270856;70274720;70276765;70292146;70296130;70300764;70305686;70306224;70313745;70315481;70324853;70336058;70353979	70262847;70270956;70274818;70276844;70292549;70296261;70300908;70305957;70306290;70313790;70315566;70324957;70336099;70354734	-;-;-;-;-;-;-;-;-;-;-;-;-;-	4595	5.92588	0.172599	0.00249159	0.015166	1177	1171	1118	860	761	901	14.2674	13.6762	14.1834	14.0423	12.5306	11.8969	12.8295	12.419
ENSG00000197568	1;1;1;1;1;1	70354805;70366146;70366444;70366933;70367617;70385258	70355208;70366328;70366537;70366984;70368023;70385339	+;+;+;+;+;+	1222	-1.92029	0.161315	0.790618	0.904455	3	4	8	3	2	6	0.136743	0.175664	0.381629	0.231345	0.164364	0.117569	0.321255	0.201063
ENSG00000116761	1;1;1;1;1;1;1;1;1;1;1;1	70411218;70415956;70417937;70421566;70424285;70429794;70430317;70432083;70433828;70434851;70438688;70439101	70411583;70416037;70418032;70421675;70424416;70429851;70430394;70432235;70433949;70435177;70438826;70439851	+;+;+;+;+;+;+;+;+;+;+;+	2414	4.9044	-0.0549714	0.565614	0.731681	542	473	561	496	425	423	12.506	10.5152	13.5472	12.1894	13.7563	12.647	11.465	12.6228
ENSG00000278636	1	70430896	70431178	+	283	-5.5792	-0.215533	0.88828	0.933224	0	1	0	0	1	0	0	0.18963	0	0.0632101	0	0.253834	0	0.0846112
ENSG00000271992	1	70445071	70445536	+	466	-1.61377	-0.921877	0.137868	0.340973	2	4	6	2	6	11	0.239056	0.460647	0.750565	0.483422	0.287344	0.924913	1.54446	0.918906
ENSG00000233020	1	70530526	70531492	+	967	-1.80488	-0.0788131	0.882554	0.933224	5	5	5	6	3	4	0.288004	0.277484	0.301416	0.288968	0.415415	0.222859	0.270647	0.302974
ENSG00000050628	1;1;1;1;1;1;1;1;1;1;1;1;1	70852353;70862305;70865689;70869244;70952432;70953763;70970781;70974293;70997159;70998307;71002180;71006631;71046681	70852868;70862397;70865833;70869319;70953059;70953789;70971733;70974388;70997201;70998319;71002260;71012484;71047808	-;-;-;-;-;-;-;-;-;-;-;-;-	9653	1.18239	-3.62352	7.07552e-34	4.68351e-32	6	11	1	62	68	55	0.0346213	0.0611539	0.00603894	0.0339381	0.430018	0.506037	0.372795	0.436284
ENSG00000235079	1;1;1	71048855;71058323;71066766	71048988;71058736;71067184	+;+;+	967	0.838522	-0.435963	0.0654057	0.211005	30	31	21	37	25	29	1.72802	1.7204	1.26595	1.57146	2.56173	1.85716	1.96219	2.12703
ENSG00000132485	1;1;1;1;1;1;1;1;1;1	71063291;71065678;71069276;71070827;71072121;71072472;71076795;71078457;71078656;71080940	71065137;71067513;71069600;71070996;71072255;71072548;71076877;71078565;71078708;71081297	-;-;-;-;-;-;-;-;-;-	4993	7.73194	0.00291281	0.954176	0.971311	3942	3950	3562	3289	2854	3227	43.9754	42.4551	41.5868	42.6724	44.1022	41.0608	42.2871	42.4834
ENSG00000207721	1	71067631	71067716	-	86	-4.35646	1.43433	0.24052	0.454366	1	1	2	1	0	0	0.647674	0.624016	1.35567	0.875787	0.778501	0	0	0.2595
ENSG00000229956	1;1;1;1;1;1;1;1;1;1;1;1;1;1;1;1;1;1;1;1;1;1;1;1;1;1;1;1;1;1;1;1	71081324;71091664;71093130;71184347;71198867;71202035;71202348;71203018;71203812;71208181;71223057;71237130;71267905;71304359;71365038;71368055;71401722;71402099;71407621;71408704;71421370;71422504;71461559;71463331;71468284;71472582;71476861;71477377;71484786;71486398;71487991;71489708	71081413;71091704;71093251;71184571;71198991;71202131;71202422;71203093;71203920;71208296;71223114;71237723;71268230;71304415;71365199;71368088;71401879;71402571;71407871;71409011;71421472;71422975;71461817;71463525;71468510;71472641;71476967;71477453;71484836;71487068;71488148;71489976	+;+;+;+;+;+;+;+;+;+;+;+;+;+;+;+;+;+;+;+;+;+;+;+;+;+;+;+;+;+;+;+	6146	-0.551043	-0.37047	0.294985	0.472864	13	8	11	12	9	13	0.117816	0.069854	0.104333	0.0973346	0.130721	0.105193	0.138395	0.12477
ENSG00000237726	1;1	71250999;71251662	71251058;71252119	+;+	518	-4.45964	-3.68327	0.0142206	0.0663031	0	0	0	3	1	0	0	0	0	0	0.387748	0.138677	0	0.175475
ENSG00000226324	1	71367054	71367303	-	250	-6.48571	-1.9846	0.211195	0.419435	0	0	0	1	0	0	0	0	0	0	0.267804	0	0	0.0892681
ENSG00000172260	1;1;1;1;1;1;1;1;1;1	71395940;71439726;71592817;71611026;71697936;71703182;71776172;71935079;72100745;72282319	71407570;71439838;71592968;71611146;71698139;71703405;71776297;71935322;72100930;72282734	-;-;-;-;-;-;-;-;-;-	13417	7.90908	-0.359721	1.86679e-14	5.18262e-13	3860	3860	3609	4000	3744	4171	16.0246	15.4392	15.6803	15.7147	19.9601	20.0455	20.3402	20.1152
ENSG00000228853	1;1;1	71794232;71798075;71836980	71794536;71798270;71837012	-;-;-	534	-2.42361	0.794383	0.243923	0.454366	4	6	3	4	0	2	0.417228	0.602982	0.327494	0.449234	0.501506	0	0.245052	0.248853
ENSG00000233994	1	72274552	72275159	+	608	3.85658	0.179984	0.0399543	0.146945	276	283	269	212	181	206	25.2848	24.9791	25.7912	25.3517	23.3448	21.3851	22.1684	22.2994
ENSG00000227207	1	72301472	72301829	+	358	-3.12119	-0.51516	0.527953	0.703617	1	2	2	3	2	1	0.155586	0.299806	0.325664	0.260352	0.561043	0.401312	0.182763	0.381706
ENSG00000233973	1;1;1;1;1;1;1	73306170;73307168;73310853;73319468;73335446;73348134;73355073	73306274;73307572;73310990;73319661;73338877;73348312;73355251	+;+;+;+;+;+;+	4632	-6.80483	1.77365	0.278548	0.454366	0	1	0	0	0	0	0	0.0115858	0	0.00386193	0	0	0	0
ENSG00000162620	1;1;1;1;1;1;1;1;1;1;1	74026015;74041213;74074661;74078655;74081918;74095030;74109394;74144384;74155663;74179907;74197996	74026969;74041933;74074790;74078718;74084216;74095123;74109553;74144545;74155866;74183684;74198187	-;-;-;-;-;-;-;-;-;-;-	8759	2.64319	-0.125804	0.338749	0.525405	100	119	103	105	81	102	0.635917	0.729099	0.685497	0.683504	0.802588	0.664303	0.761931	0.742941
ENSG00000254685	1;1;1;1;1;1	74198212;74199664;74200692;74201318;74204391;74233368	74198426;74199845;74200818;74201410;74207234;74234086	+;+;+;+;+;+	4180	4.25143	0.00313947	0.969925	0.981668	332	369	326	282	248	310	4.42401	4.73744	4.54636	4.56927	4.5168	4.26198	4.85239	4.54372
ENSG00000259030	1;1;1;1;1;1;1;1;1;1;1;1;1;1;1;1;1;1;1;1;1;1;1;1;1;1;1;1;1;1	74198235;74199664;74201318;74236102;74239956;74240808;74249459;74250672;74271598;74331450;74336011;74342842;74343075;74353266;74353980;74367256;74367908;74369022;74369207;74369391;74370288;74436080;74436474;74439490;74463441;74464635;74489189;74492097;74540234;74543906	74198360;74199831;74201410;74236210;74240683;74240835;74249544;74250769;74271708;74331548;74336149;74342986;74343179;74353360;74354129;74367342;74367964;74369114;74369264;74369585;74375848;74436132;74436526;74439622;74463550;74464925;74489248;74492266;74540313;74543982	+;+;+;+;+;+;+;+;+;+;+;+;+;+;+;+;+;+;+;+;+;+;+;+;+;+;+;+;+;+	9358	-3.57103	-0.271994	0.794348	0.907656	0	2	2	0	3	1	0	0.0114694	0.0124586	0.00797601	0	0.0230289	0.00699177	0.0100069
ENSG00000116783	1;1;1;1;1;1;1;1;1;1;1;1;1;1;1;1;1;1;1;1;1;1;1;1;1;1;1;1;1;1	74235401;74236102;74249459;74250672;74271598;74331450;74336011;74342842;74343075;74345878;74353266;74353980;74367256;74367908;74369020;74369207;74369391;74370288;74375565;74401839;74418168;74436080;74436474;74439065;74463441;74489189;74492097;74540234;74541537;74543906	74235491;74236210;74249544;74250769;74271708;74331548;74336149;74342986;74343179;74346174;74353360;74354129;74367342;74367964;74369114;74369264;74369919;74370392;74375848;74401957;74418346;74436132;74436526;74439622;74463550;74489248;74492266;74540313;74541610;74544428	+;+;+;+;+;+;+;+;+;+;+;+;+;+;+;+;+;+;+;+;+;+;+;+;+;+;+;+;+;+	4719	-6.48571	-1.9846	0.211195	0.419435	0	0	0	1	0	0	0	0	0	0	0.0141876	0	0	0.00472919
ENSG00000237324	1;1;1;1	74341579;74366583;74368989;74378696	74341987;74366726;74369119;74378802	-;-;-;-	791	-6.38413	-1.98969	0.210632	0.419435	0	0	0	0	1	0	0	0	0	0	0	0.0908153	0	0.0302718
ENSG00000233894	1;1;1	74468195;74468983;74469136	74468549;74469124;74469543	+;+;+	905	-6.68547	1.77927	0.277831	0.454366	0	0	1	0	0	0	0	0	0.0644131	0.021471	0	0	0	0
ENSG00000178965	1;1;1;1;1;1;1;1;1;1;1;1;1;1;1;1;1;1;1;1	74568111;74571099;74576895;74577175;74578111;74579404;74589327;74599695;74606601;74612623;74620734;74623048;74631713;74634665;74636280;74641331;74643027;74646667;74649222;74673497	74570439;74573491;74576936;74577233;74578578;74579763;74590080;74599931;74606902;74612809;74620914;74623285;74631928;74634855;74636438;74641459;74643098;74646792;74649315;74673738	-;-;-;-;-;-;-;-;-;-;-;-;-;-;-;-;-;-;-;-	8779	-6.75114	1.77669	0.27816	0.454366	1	0	0	0	0	0	0.00634468	0	0	0.00211489	0	0	0	0
ENSG00000116791	1;1;1;1;1;1;1;1;1;1	74705482;74706899;74710098;74714579;74719209;74723118;74724711;74730382;74732767;74732956	74706457;74708827;74710247;74714630;74719372;74723270;74724834;74730420;74732811;74733408	-;-;-;-;-;-;-;-;-;-	4085	5.22369	0.318911	7.80172e-06	8.54653e-05	768	715	746	481	455	530	10.4719	9.39308	10.6456	10.1702	7.88335	8.0012	8.48895	8.1245
ENSG00000162623	1;1;1;1;1;1;1;1;1;1	74733152;74734118;74736189;74738690;74748641;74750123;74751049;74752292;74761659;74763893	74733418;74734182;74736622;74738788;74748822;74750276;74751442;74752425;74761759;74766678	+;+;+;+;+;+;+;+;+;+	4616	6.61666	0.0681053	0.236039	0.454366	1715	2015	1681	1412	1346	1466	20.6944	23.4263	21.2288	21.7832	20.4798	20.9467	20.7797	20.7354
ENSG00000137968	1;1;1;1;1;1;1;1;1;1;1;1;1;1;1;1;1;1;1;1;1;1;1;1;1;1;1	75202131;75204475;75211468;75213705;75213919;75214605;75215754;75217866;75218490;75219257;75219800;75222361;75227726;75233986;75236987;75238513;75242001;75242886;75251210;75274958;75300612;75311615;75339582;75396583;75398355;75541435;75611040	75203833;75206719;75211552;75213793;75213989;75214678;75215857;75217960;75218752;75219344;75219892;75222460;75227857;75234098;75237070;75238636;75242061;75243011;75251294;75275042;75300685;75311705;75339630;75396621;75398421;75541516;75611116	-;-;-;-;-;-;-;-;-;-;-;-;-;-;-;-;-;-;-;-;-;-;-;-;-;-;-	6299	-3.55607	2.36527	0.0271097	0.111174	3	3	2	0	0	1	0.026528	0.025559	0.0185089	0.023532	0	0	0.0103872	0.0034624
ENSG00000213579	1	75582099	75582555	+	457	-4.68007	1.06487	0.423915	0.615094	3	0	0	1	0	0	0.365645	0	0	0.121882	0.146501	0	0	0.0488338
ENSG00000230863	1	75641346	75642087	-	742	2.60718	0.159762	0.235462	0.454366	123	109	114	87	72	95	9.23328	7.88346	8.9562	8.69098	7.85006	6.9705	8.37703	7.73253
ENSG00000178193	1;1;1;1	75710003;75720349;75723668;75723942	75710560;75720405;75723788;75724011	-;-;-;-	806	-3.55756	-0.938187	0.359006	0.547884	2	1	0	3	2	0	0.138213	0.0665823	0	0.0682652	0.249198	0.17825	0	0.142483
ENSG00000117054	1;1;1;1;1;1;1;1;1;1;1;1;1;1;1;1	75724347;75728389;75732516;75732838;75734631;75739980;75745477;75749419;75750451;75750770;75754933;75761122;75762692;75769177;75786033;75787497	75724817;75728488;75732741;75733628;75734871;75740110;75745914;75749559;75750546;75750891;75755089;75761615;75763679;75769242;75786274;75787575	+;+;+;+;+;+;+;+;+;+;+;+;+;+;+;+	4783	7.17097	-0.269768	4.95608e-07	6.55005e-06	2255	2383	2387	2418	2130	2401	26.2604	26.7373	29.0921	27.3633	33.8465	31.99	32.8445	32.8937
ENSG00000181227	1	75743423	75744776	-	1354	0.608314	0.216912	0.366919	0.556231	30	26	32	20	20	22	1.23412	1.0305	1.3777	1.21411	0.988938	1.06108	1.0631	1.03771
ENSG00000137955	1;1;1;1;1;1;1	75786197;75786699;75791269;75791461;75792181;75793382;75794510	75786274;75790517;75791337;75791859;75792306;75794233;75795079	+;+;+;+;+;+;+	5913	7.90038	-0.0982495	0.0571824	0.194669	4199	4460	3773	3788	3351	3760	39.5542	40.4782	37.1965	39.0763	42.8904	40.7101	41.6055	41.7353
ENSG00000057468	1;1;1;1;1;1;1;1;1;1;1;1;1;1;1;1;1;1;1;1	75796882;75803731;75806981;75810697;75815021;75816373;75822409;75848209;75867514;75876936;75878149;75878992;75880050;75881246;75883621;75889251;75890696;75897907;75899618;75912696	75797229;75803913;75807141;75810807;75815136;75816546;75822581;75848276;75867588;75877000;75878318;75879128;75880153;75881370;75883821;75889369;75890824;75898081;75899706;75913238	+;+;+;+;+;+;+;+;+;+;+;+;+;+;+;+;+;+;+;+	3266	-4.11161	1.72906	0.140678	0.345803	2	1	2	0	0	1	0.034109	0.0164315	0.0356974	0.028746	0	0	0.0200334	0.00667779
ENSG00000226415	1	76699789	76700538	+	750	7.95389	-0.00675433	0.911598	0.944771	4190	4767	4353	3525	3761	3646	311.177	341.097	338.338	330.204	314.67	360.228	318.072	330.99
ENSG00000142892	1;1;1;1;1;1;1;1;1;1;1	77088990;77122275;77153536;77161295;77161594;77163846;77166719;77169260;77206640;77210436;77219310	77092490;77122359;77154621;77161405;77161711;77163942;77166830;77169395;77206731;77210489;77219430	-;-;-;-;-;-;-;-;-;-;-	5513	6.73635	0.345922	4.7541e-11	9.79634e-10	2133	2247	2043	1404	1243	1497	21.5505	21.873	21.6025	21.6753	17.0505	16.1964	17.7666	17.0045
ENSG00000226084	1	77129114	77129668	+	555	8.56781	-0.28547	9.12266e-07	1.15758e-05	6086	5926	6358	6103	5857	6416	610.793	573.011	667.806	617.203	736.221	758.085	756.383	750.229
ENSG00000228187	1	77194825	77195395	+	571	-3.38625	-0.56217	0.527642	0.703617	1	1	2	1	3	1	0.0975481	0.0939849	0.204182	0.131905	0.117252	0.377416	0.114587	0.203085
ENSG00000154027	1;1;1;1;1;1;1;1;1;1;1;1;1;1;1;1;1;1;1;1	77282051;77282602;77286941;77293530;77297559;77297834;77313795;77340377;77371378;77410981;77417639;77483317;77486308;77518564;77521827;77532107;77535847;77540496;77557245;77558602	77282373;77283611;77287127;77293960;77297728;77298025;77315060;77340881;77371467;77411071;77417849;77483359;77486352;77518727;77521943;77532340;77536038;77540689;77557330;77559969	+;+;+;+;+;+;+;+;+;+;+;+;+;+;+;+;+;+;+;+	6919	-2.58697	-0.274864	0.699537	0.8336	1	3	4	4	3	1	0.00805029	0.0232687	0.0337008	0.0216732	0.0387057	0.0311468	0.00945642	0.0264363
ENSG00000036549	1;1;1;1;1;1;1;1;1;1;1;1;1;1;1;1;1	77562416;77566081;77568332;77576068;77578774;77579527;77581776;77581979;77584517;77584767;77631850;77639449;77640954;77641522;77676982;77682585;77683262	77565784;77566181;77568466;77576220;77578869;77581069;77581891;77582126;77584655;77585059;77633405;77639602;77641446;77641655;77677310;77682675;77683419	-;-;-;-;-;-;-;-;-;-;-;-;-;-;-;-;-	9008	7.41856	0.238107	1.01453e-06	1.27747e-05	3432	3393	3137	2359	2180	2382	21.2214	20.2139	20.3006	20.5786	17.533	17.3846	17.3015	17.4064
ENSG00000077254	1;1;1;1;1;1;1;1;1;1;1;1;1;1;1;1;1;1;1;1;1;1;1;1;1;1;1	77695987;77697609;77701369;77711502;77713200;77714614;77715742;77717540;77718596;77721172;77721831;77722024;77723331;77725622;77728295;77729860;77730618;77734347;77736056;77739265;77740877;77741376;77741617;77745421;77746399;77759348;77759643	77697474;77697931;77701651;77711855;77713508;77714917;77715868;77718047;77718712;77721738;77721925;77722399;77723443;77725762;77728712;77729938;77730731;77734416;77736158;77739417;77740939;77741429;77741748;77745638;77746556;77759388;77759852	-;-;-;-;-;-;-;-;-;-;-;-;-;-;-;-;-;-;-;-;-;-;-;-;-;-;-	6918	7.3523	2.52548e-05	0.999584	0.999584	3013	3009	2770	2417	2302	2483	24.259	23.3419	23.3411	23.6473	23.3913	23.9034	23.4837	23.5928
ENSG00000180488	1;1;1;1;1;1;1;1;1;1;1;1;1;1	77779624;77779908;77783238;77801331;77803270;77806975;77813734;77815108;77843307;77858938;77863894;77866338;77873001;77874846	77779736;77780192;77783351;77801508;77803406;77807101;77813867;77815231;77843407;77862215;77864028;77866391;77873120;77879539	+;+;+;+;+;+;+;+;+;+;+;+;+;+	9594	4.45287	-0.15763	0.0722762	0.22893	413	358	343	362	307	350	2.39776	2.00252	2.08409	2.16146	2.52619	2.29866	2.38692	2.40392
ENSG00000219201	1	77810861	77811781	-	921	3.31248	-0.288139	0.00879803	0.0444925	168	177	137	172	151	159	10.1603	10.3135	8.67129	9.71503	12.5034	11.7775	11.2956	11.8588
ENSG00000235613	1	77847110	77848802	+	1693	0.204735	0.14956	0.602772	0.763741	25	17	23	13	17	18	0.822504	0.538872	0.791943	0.717773	0.514096	0.721319	0.695642	0.643686
ENSG00000232015	1;1	77853355;77853733	77853444;77853893	+;+	251	-3.64859	1.15948	0.299173	0.477841	4	1	1	0	2	0	0.887648	0.213806	0.232247	0.444567	0	0.57239	0	0.190797
ENSG00000235927	1;1;1;1;1	77881348;77882743;77886051;77887309;77889468	77881898;77882973;77886123;77889268;77889539	-;-;-;-;-	2887	-3.05631	0.668089	0.409715	0.602781	1	4	3	1	2	1	0.0192934	0.0743545	0.0605756	0.0514078	0.0231905	0.0497644	0.0226633	0.0318728
ENSG00000162614	1;1;1;1;1;1;1;1;1;1;1;1;1	77888513;77916055;77917566;77917960;77918125;77925188;77926414;77929316;77931662;77933048;77935823;77941711;77942461	77888759;77916133;77917757;77918038;77918273;77925229;77926892;77929504;77932054;77933479;77936044;77942208;77943895	+;+;+;+;+;+;+;+;+;+;+;+;+	4436	3.54441	-0.0305547	0.778316	0.896192	222	193	205	187	170	162	2.78751	2.33485	2.69392	2.60543	2.82233	2.75292	2.38943	2.65489
ENSG00000162613	1;1;1;1;1;1;1;1;1;1;1;1;1;1;1;1;1;1;1;1;1;1;1;1	77944055;77945506;77946482;77948405;77948970;77955255;77956572;77960184;77960344;77962770;77963574;77964062;77964254;77964646;77964870;77965069;77966694;77966884;77967049;77967627;77968165;77969022;77969925;77978885	77944269;77945895;77948333;77948914;77949300;77955458;77956700;77960263;77960785;77962930;77963715;77964162;77964356;77964747;77964968;77965231;77966751;77966955;77967101;77967666;77968203;77969084;77970015;77979110	-;-;-;-;-;-;-;-;-;-;-;-;-;-;-;-;-;-;-;-;-;-;-;-	5666	8.55724	-0.0973175	0.0826464	0.242282	6826	6984	5802	5757	5373	6045	67.1034	66.1488	59.6931	64.3151	68.0264	68.1202	69.8056	68.6507
ENSG00000162616	1;1;1;1;1;1;1	77979175;77980184;77981205;77992754;78004854;78013051;78016014	77979619;77980322;77981302;77992866;78005321;78013619;78017964	+;+;+;+;+;+;+	3783	4.93518	-0.0974982	0.173542	0.402658	554	541	495	479	460	454	8.15696	7.67459	7.62767	7.81974	8.47729	8.73488	7.85217	8.35478
ENSG00000137960	1;1;1;1;1;1;1;1	77979542;78045902;78080675;78092757;78094952;78119393;78125881;78135592	77979619;78046334;78080860;78092804;78095132;78119499;78125962;78138449	+;+;+;+;+;+;+;+	3973	-4.57648	-1.52598	0.241804	0.454366	0	1	0	1	0	2	0	0.0135075	0	0.00450251	0.0168515	0	0.0329368	0.0165961
ENSG00000273338	1	78004346	78004554	-	209	-1.33479	0.0831203	0.855948	0.932551	7	6	9	7	3	7	1.86555	1.54063	2.51026	1.97215	2.24238	1.03112	2.1914	1.82164
ENSG00000213560	1	78091499	78092054	+	556	0.896525	0.348834	0.117887	0.318463	41	33	38	23	24	25	4.10737	3.18517	3.98411	3.75889	2.76956	3.10079	2.94195	2.93743
ENSG00000137959	1;1;1;1;1;1;1;1;1;1;1;1	78619922;78620382;78620878;78625670;78629635;78629993;78631441;78635337;78636692;78641021;78641435;78641775	78620058;78620571;78620971;78628999;78629915;78630187;78631647;78635983;78637203;78641121;78641609;78646145	+;+;+;+;+;+;+;+;+;+;+;+	10240	4.91394	-7.80957	0	0	5	2	7	1014	795	842	0.0271972	0.0104815	0.0398493	0.0258427	6.62973	5.57703	5.38	5.86225
ENSG00000137965	1;1;1;1;1;1;1;1	78649796;78650186;78654243;78655014;78659312;78660554;78662616;78663765	78649905;78650652;78654279;78655511;78659483;78660691;78662917;78664078	+;+;+;+;+;+;+;+	2038	6.71153	-2.65122	0	0	504	520	525	2868	2376	2744	13.7747	13.6928	15.0168	14.1614	94.2177	83.7486	88.0948	88.6871
ENSG00000238015	1	78666272	78666695	+	424	-3.98758	-1.12906	0.321806	0.506518	0	1	1	3	0	1	0	0.126569	0.137486	0.0880183	0.473711	0	0.154314	0.209341
ENSG00000235400	1	78749073	78750659	+	1587	1.69937	0.0221003	0.895163	0.935086	60	61	55	43	48	51	2.10586	2.06275	2.02027	2.06296	1.81405	2.1727	2.10263	2.02979
ENSG00000230787	1	79054945	79056055	-	1111	1.03311	-0.151822	0.544181	0.716163	43	24	37	37	26	32	2.1558	1.15929	1.94138	1.75216	2.22969	1.6811	1.88454	1.93178
ENSG00000232676	1	79521080	79522203	+	1124	-3.48213	0.654526	0.475196	0.656443	3	2	1	1	1	1	0.148665	0.09549	0.0518629	0.0986727	0.059565	0.0639101	0.0582109	0.060562
ENSG00000213559	1	80451083	80452004	-	922	-3.16189	-0.0227619	0.977825	0.984528	2	2	2	1	1	3	0.120824	0.116411	0.126451	0.121229	0.0726151	0.077912	0.212893	0.12114
ENSG00000229752	1	81098267	81099005	-	739	-1.83236	0.773936	0.205467	0.419435	7	3	9	5	2	2	0.527604	0.217857	0.709939	0.485133	0.452984	0.194411	0.177074	0.274823
ENSG00000235089	1	81208568	81209210	+	643	-3.51815	1.36386	0.227384	0.442962	0	5	2	1	1	0	0	0.417305	0.181318	0.199541	0.104123	0.111718	0	0.0719471
ENSG00000117114	1;1;1;1;1;1;1;1;1;1;1;1;1;1;1;1;1;1;1;1;1;1;1;1;1;1;1;1;1;1;1;1;1;1;1;1;1	81306160;81414171;81445021;81579300;81580876;81699747;81735090;81761811;81800397;81836885;81907017;81936728;81942034;81942969;81950189;81951018;81951957;81952987;81955767;81966058;81966404;81968026;81969178;81970314;81971852;81979869;81980795;81981124;81981808;81984317;81985259;81986901;81987260;81987869;81988392;81989657;81990391	81306509;81414384;81445089;81579380;81580980;81699808;81735330;81761852;81800512;81837057;81907230;81936837;81942045;81943769;81950482;81951121;81952142;81953025;81956060;81966183;81966609;81968199;81969387;81970534;81971918;81979960;81980839;81981150;81981976;81984711;81985410;81987029;81987341;81987886;81988426;81989709;81992436	+;+;+;+;+;+;+;+;+;+;+;+;+;+;+;+;+;+;+;+;+;+;+;+;+;+;+;+;+;+;+;+;+;+;+;+;+	7754	-3.10211	1.20829	0.151328	0.364978	2	4	3	1	0	2	0.0143668	0.027684	0.0225537	0.0215348	0.0086344	0	0.0168762	0.00850353
ENSG00000227288	1	81501794	81503468	+	1675	0.522409	0.00306812	0.991019	0.993313	30	19	28	17	23	23	0.997611	0.608741	0.974465	0.860272	0.679504	0.98639	0.898428	0.854774
ENSG00000233008	1;1;1;1;1;1;1	83575776;83750198;83801516;83831621;83849907;83860408;83860819	83578672;83750299;83803251;83831850;83850022;83860546;83861023	-;-;-;-;-;-;-	5425	-6.48571	-1.9846	0.211195	0.419435	0	0	0	1	0	0	0	0	0	0	0.0123412	0	0	0.00411374
ENSG00000137941	1;1;1;1;1;1;1;1;1;1;1;1;1;1;1;1;1;1;1;1;1;1;1;1;1;1;1;1;1;1;1	83865028;83879893;83880261;83882669;83882963;83885076;83887177;83890321;83902009;83904079;83906329;83907456;83911165;83912444;83912933;83917604;83919699;83920523;83921087;83921247;83929136;83933608;83937852;83942463;83946000;83947124;83948628;83949313;83951845;83952187;83998931	83870082;83879983;83880294;83882848;83883136;83885094;83887284;83890481;83902240;83904159;83906523;83907661;83911363;83912503;83913040;83917704;83919834;83920615;83921160;83921394;83929230;83933766;83938016;83942679;83946412;83947626;83948936;83949986;83951976;83952387;83999150	-;-;-;-;-;-;-;-;-;-;-;-;-;-;-;-;-;-;-;-;-;-;-;-;-;-;-;-;-;-;-	10543	4.32119	0.596313	1.4261e-12	3.3734e-11	447	462	387	228	220	254	2.36155	2.35165	2.13978	2.28433	1.44787	1.49897	1.5763	1.50771
ENSG00000233061	1;1	83979118;83983832	83981569;83984300	-;-	2921	-2.51262	1.44481	0.0438968	0.15862	5	6	3	1	2	1	0.095344	0.110234	0.0598705	0.0884827	0.0229206	0.0491851	0.0223995	0.0315018
ENSG00000271576	1	84076331	84077931	-	1601	1.23043	0.141896	0.491427	0.673076	45	40	47	28	36	34	1.56558	1.3408	1.71131	1.53923	1.17091	1.61528	1.3895	1.3919
ENSG00000142875	1;1;1;1;1;1;1;1;1;1;1;1;1;1;1;1;1;1;1	84078062;84144271;84157335;84164302;84164681;84173329;84175033;84175799;84178835;84181660;84182200;84184037;84185100;84196616;84197729;84202683;84204479;84214153;84235180	84078371;84144548;84157405;84164422;84165013;84173352;84175056;84175807;84179238;84181728;84182328;84184135;84185182;84196742;84197824;84202805;84205439;84214317;84238498	+;+;+;+;+;+;+;+;+;+;+;+;+;+;+;+;+;+;+	6745	7.20101	-0.942182	1.09051e-77	1.5178e-75	1734	1918	1770	2948	2644	2947	14.3193	15.2602	15.2973	14.9589	29.2619	28.1589	28.587	28.6693
ENSG00000213540	1	84085741	84086233	+	493	-2.74004	0.271067	0.74777	0.874555	1	7	1	2	2	2	0.112982	0.761983	0.118243	0.331069	0.271607	0.291419	0.265432	0.276153
ENSG00000226970	1	84244334	84244577	+	244	-0.692533	0.5313	0.219122	0.431014	10	11	18	4	11	7	2.28278	2.41934	4.30037	3.00083	1.09756	3.23846	1.87706	2.07103
ENSG00000203943	1;1;1;1;1;1;1;1;1;1	84298366;84299558;84301606;84302651;84303033;84303203;84325637;84349631;84388280;84389779	84298567;84299644;84302014;84302690;84303100;84304278;84325748;84350798;84388393;84389957	+;+;+;+;+;+;+;+;+;+	3455	1.96198	0.0866178	0.643894	0.801449	73	62	80	65	56	45	1.17687	0.963025	1.34979	1.16323	1.25957	1.16433	0.852187	1.09203
ENSG00000249237	1;1	84344678;84349631	84345273;84349939	+;+	905	-5.05134	0.566596	0.687816	0.828474	1	0	1	1	0	0	0.0615469	0	0.0644131	0.0419867	0.0739791	0	0	0.0246597
ENSG00000240520	1;1;1;1;1;1;1;1	84365428;84367657;84369904;84372042;84381814;84381994;84384593;84397804	84365497;84367744;84370027;84372229;84381892;84382108;84384811;84397831	-;-;-;-;-;-;-;-	911	-5.43403	-2.79354	0.0791754	0.236437	0	0	0	1	1	0	0	0	0	0	0.0734919	0.0788528	0	0.0507816
ENSG00000137976	1;1;1;1;1;1	84398532;84401901;84408230;84410838;84412349;84414528	84398689;84402078;84408518;84410999;84412546;84415018	+;+;+;+;+;+	1476	-4.0481	0.628436	0.56516	0.731405	0	2	2	1	1	0	0	0.0727173	0.078989	0.0505688	0.0453598	0.0486686	0	0.0313428
ENSG00000117133	1;1;1;1;1;1;1;1;1	84479259;84480956;84482915;84489633;84490319;84495373;84495882;84496244;84497429	84479509;84481012;84483330;84489728;84490472;84495455;84496063;84496370;84497790	+;+;+;+;+;+;+;+;+	1728	6.58486	-0.0177859	0.755008	0.878578	1594	1863	1677	1425	1384	1446	51.3806	57.858	56.5734	55.2707	55.2114	57.5344	54.7513	55.8324
ENSG00000174021	1;1;1;1	84498325;84501826;84503646;84506011	84498548;84501970;84503833;84506565	-;-;-;-	1112	3.95502	-0.0438496	0.631788	0.790342	258	291	272	238	235	220	12.9232	14.0437	14.2589	13.7419	14.3295	15.1809	12.9446	14.1517
ENSG00000122432	1;1;1;1;1;1;1;1;1;1;1;1;1;1;1;1;1;1	84506291;84506656;84516223;84520115;84520585;84522390;84525696;84525845;84527570;84532860;84533709;84544202;84545634;84548786;84550432;84553035;84555910;84565861	84506418;84507320;84516395;84520253;84520691;84522507;84525749;84526888;84527653;84532974;84533766;84544304;84545759;84548964;84550530;84553125;84555979;84566194	+;+;+;+;+;+;+;+;+;+;+;+;+;+;+;+;+;+	3687	0.159932	0.480968	0.084402	0.246271	23	24	23	14	14	13	0.347464	0.349327	0.363645	0.353479	0.254222	0.272766	0.230696	0.252561
ENSG00000117151	1;1;1;1;1;1;1	84549606;84563257;84563735;84565841;84569931;84570582;84573916	84555199;84563418;84563832;84566012;84570139;84570720;84574480	-;-;-;-;-;-;-	6939	4.64424	0.0912258	0.299178	0.477841	504	433	450	365	312	392	4.04565	3.34877	3.78041	3.72494	3.52171	3.22993	3.69623	3.48263
ENSG00000117155	1;1;1;1;1;1;1;1;1;1;1;1;1;1;1	84643707;84649630;84651883;84655318;84655832;84656348;84658207;84662198;84664417;84666119;84669681;84671177;84680338;84690154;84690674	84647607;84650527;84652441;84655588;84656013;84656484;84658468;84662530;84664552;84666232;84670815;84671315;84680387;84690545;84690803	-;-;-;-;-;-;-;-;-;-;-;-;-;-;-	8639	5.5414	0.101472	0.105261	0.29267	849	913	833	708	588	687	5.47393	5.67154	5.62088	5.58878	5.48691	4.88933	5.20312	5.19312
ENSG00000171517	1;1;1	84811602;84865385;84893016	84814171;84866159;84893213	-;-;-	3543	-0.79346	-1.04049	0.0205758	0.088751	9	4	7	7	16	11	0.14149	0.0605875	0.115173	0.10575	0.132277	0.324403	0.203138	0.219939
ENSG00000153898	1;1;1;1;1;1;1;1;1;1;1;1;1;1;1;1	84925583;84929558;84931362;84937460;84937755;84937981;84939553;84940879;84947033;84952243;84952446;84956431;84958529;84965549;84971936;84996796	84926721;84929844;84931568;84937593;84937877;84938082;84939702;84940991;84947132;84952339;84952530;84956584;84958702;84965708;84972034;84997113	-;-;-;-;-;-;-;-;-;-;-;-;-;-;-;-	3442	4.05484	-0.0380443	0.652485	0.808751	307	303	273	256	225	262	4.96801	4.72417	4.62354	4.77191	4.97951	4.69577	4.98036	4.88522
ENSG00000162643	1;1;1;1;1;1;1;1;1;1;1;1;1;1;1;1;1;1;1;1;1;1;1;1	84999147;85062312;85071928;85073054;85081234;85082300;85084546;85085831;85090116;85093458;85093774;85095931;85097569;85098530;85104524;85108033;85110048;85117729;85121751;85124121;85126511;85128708;85129990;85132855	84999338;85062486;85072005;85073092;85081415;85082404;85084695;85086030;85090232;85093648;85094555;85096020;85097655;85098658;85104597;85108177;85110135;85117859;85121814;85124251;85126715;85128799;85130181;85133138	+;+;+;+;+;+;+;+;+;+;+;+;+;+;+;+;+;+;+;+;+;+;+;+	3923	-0.371211	0.171867	0.621554	0.780781	16	11	17	14	8	10	0.227173	0.150476	0.252612	0.210087	0.238928	0.14649	0.166783	0.184067
ENSG00000055732	1;1;1;1;1;1;1;1;1;1;1;1;1;1	85018082;85021070;85022070;85022299;85024541;85029106;85032696;85032872;85034098;85036710;85041010;85045133;85047310;85048396	85019257;85021276;85022192;85023520;85026284;85029959;85032792;85032956;85034251;85036868;85041177;85045362;85047609;85048499	-;-;-;-;-;-;-;-;-;-;-;-;-;-	6623	4.76964	0.649962	3.7122e-18	1.29748e-16	597	589	604	309	304	322	5.02082	4.7726	5.31625	5.03655	3.12364	3.29727	3.18106	3.20066
ENSG00000280099	1	85152487	85154203	-	1717	-0.442925	0.561524	0.148023	0.35897	22	10	15	8	10	8	0.713686	0.312553	0.509265	0.511835	0.311945	0.418375	0.304853	0.345057
ENSG00000097096	1;1;1;1;1;1;1	85156873;85164526;85169044;85178146;85181159;85190057;85200252	85159249;85164757;85169225;85178272;85183200;85190752;85201046	-;-;-;-;-;-;-	6451	3.86954	0.0143969	0.900766	0.938522	305	276	211	231	194	217	2.63346	2.29602	1.90668	2.27872	2.39741	2.16028	2.20091	2.25287
ENSG00000162642	1;1;1;1;1	85249953;85257443;85258524;85258935;85259358	85252702;85257471;85258722;85259061;85259672	-;-;-;-;-	3420	4.94254	-0.00587248	0.933588	0.957544	529	605	518	449	443	466	8.61558	9.49343	8.82931	8.97944	8.78978	9.30493	8.91518	9.0033
ENSG00000142867	1;1;1	85266248;85270618;85276296	85267982;85270906;85277090	-;-;-	2819	5.64755	0.151893	0.0107349	0.0527971	918	1007	914	730	665	698	18.1385	19.1703	18.9005	18.7365	17.3375	16.9458	16.2006	16.8279
ENSG00000223653	1;1;1;1;1;1	85276715;85277641;85376766;85380374;85398457;85447798	85276797;85277738;85376835;85380565;85399963;85448124	+;+;+;+;+;+	2277	-1.90807	1.18863	0.040547	0.14868	7	6	7	1	3	3	0.171234	0.141411	0.179208	0.163951	0.0294032	0.0946441	0.0862042	0.0700839
ENSG00000153904	1;1;1;1;1;1;1;1;1;1;1;1;1;1;1	85318481;85324740;85350415;85351506;85358748;85464743;85482281;85488291;85494729;85495209;85496166;85521668;85575832;85576657;85577984	85321568;85324883;85350534;85351579;85358847;85465144;85482524;85488390;85494761;85495878;85496281;85521810;85575904;85576858;85578363	-;-;-;-;-;-;-;-;-;-;-;-;-;-;-	5889	6.22129	1.24339	2.48475e-97	4.23318e-95	1819	2070	1759	659	613	681	17.2047	18.8635	17.4119	17.8267	7.49207	7.47747	7.56617	7.5119
ENSG00000199459	1	85435175	85435284	-	110	-3.2165	1.05375	0.307074	0.488451	6	1	1	2	0	1	3.03818	0.487867	0.529944	1.352	1.21729	0	0.594809	0.604034
ENSG00000273264	1	85467295	85467660	+	366	-6.80483	1.77365	0.278548	0.454366	0	1	0	0	0	0	0	0.146627	0	0.0488756	0	0	0	0
ENSG00000272691	1	85578500	85578742	-	243	-5.63035	-0.206698	0.891671	0.933224	1	0	0	0	0	1	0.229218	0	0	0.076406	0	0	0.269255	0.0897517
ENSG00000142871	1;1;1;1;1	85580761;85581200;85581928;85582416;85582740	85581047;85581578;85582284;85582624;85583962	+;+;+;+;+	2455	0.135124	1.00831	0.000675486	0.00485245	28	28	23	6	13	13	0.635274	0.612069	0.546134	0.597826	0.163628	0.380389	0.346467	0.296828
ENSG00000199934	1	85592280	85592356	+	77	-6.51889	-1.98318	0.211352	0.419435	0	0	0	0	0	1	0	0	0	0	0	0	0.849727	0.283242
ENSG00000117174	1;1;1;1;1;1;1;1;1;1	85649423;85657847;85677236;85678701;85680836;85702157;85706078;85706249;85706442;85707629	85654098;85657971;85677313;85678781;85680904;85702260;85706163;85706355;85706507;85708433	-;-;-;-;-;-;-;-;-;-	6197	6.04168	0.0963941	0.124503	0.322152	1310	1267	1089	948	871	990	11.7746	10.9721	10.244	10.9969	10.242	10.0965	10.4526	10.2637
ENSG00000171502	1;1;1;1;1;1;1;1;1;1;1;1;1;1;1;1;1;1;1;1;1;1;1;1;1;1;1;1;1;1;1;1;1;1;1;1;1;1;1;1;1;1;1;1;1;1;1;1;1;1;1;1;1;1;1;1;1;1;1;1;1;1;1;1	85729233;85734749;85736146;85737396;85744666;85745441;85761396;85761531;85775674;85781220;85783496;85784113;85784259;85786354;85816788;85818034;85823536;85823685;85838585;85841222;85842068;85842340;85847665;85849353;85868519;85868782;85874649;85875277;85877122;85889560;85895858;85896021;85896356;85907194;85908598;85909950;85911380;85960758;85961249;85965009;85970227;85971340;85987601;86017151;860…	85730692;85734964;85736559;85737505;85744834;85745506;85761422;85761566;85775709;85781273;85783558;85784166;85784366;85786461;85816895;85818087;85823589;85823738;85838638;85841278;85842121;85842393;85847772;85849406;85868626;85868835;85874702;85875330;85877175;85889613;85895902;85896065;85896409;85907247;85908651;85910003;85911433;85960880;85961293;85965062;85970271;85971393;85987654;86017204;860…	-;-;-;-;-;-;-;-;-;-;-;-;-;-;-;-;-;-;-;-;-;-;-;-;-;-;-;-;-;-;-;-;-;-;-;-;-;-;-;-;-;-;-;-;-;-;-;-;-;-;-;-;-;-;-;-;-;-;-;-;-;-;-;-	9568	4.32239	-0.147507	0.0700589	0.222971	359	334	328	303	294	330	2.08991	1.87335	1.99837	1.98721	2.12021	2.2073	2.25664	2.19472
ENSG00000122417	1;1;1;1;1;1;1;1;1;1;1;1;1;1;1;1;1;1;1;1;1;1;1	86346824;86352859;86354530;86354774;86355345;86355994;86356444;86357940;86358344;86360426;86368636;86371018;86372431;86374923;86376233;86381942;86382931;86383134;86384676;86385458;86385728;86395945;86396033	86352208;86352984;86354692;86355317;86355388;86356007;86356602;86358105;86358891;86360921;86368722;86371153;86372581;86375000;86376418;86382358;86383104;86383196;86384801;86385590;86387086;86395977;86396342	-;-;-;-;-;-;-;-;-;-;-;-;-;-;-;-;-;-;-;-;-;-;-	10898	5.07355	0.108122	0.159354	0.378067	673	637	571	465	429	537	3.43972	3.1368	3.0543	3.21027	2.8567	2.82778	3.22402	2.9695
ENSG00000278281	1	86357632	86357687	-	56	-2.49517	0.674669	0.381279	0.57174	2	8	2	1	2	3	1.98928	7.66648	2.08192	3.91256	1.19556	2.56553	3.50512	2.42207
ENSG00000137975	1;1;1;1;1;1;1;1;1;1;1;1;1;1;1;1	86424086;86425339;86428418;86430862;86432369;86434518;86438876;86440148;86441437;86443787;86445384;86447508;86448134;86450563;86453369;86455085	86424433;86425476;86428568;86430970;86432528;86434745;86439106;86440325;86441543;86444011;86445519;86447778;86448468;86450733;86453602;86456558	+;+;+;+;+;+;+;+;+;+;+;+;+;+;+;+	4496	-5.58214	-0.205622	0.892084	0.933224	0	0	1	1	0	0	0	0	0.0129657	0.00432191	0.0148913	0	0	0.00496375
ENSG00000016602	1;1;1;1;1;1;1;1;1;1;1;1;1;1	86547078;86559932;86560211;86563661;86565274;86565802;86567424;86571077;86572614;86574540;86575332;86577902;86579354;86579942	86547278;86560072;86560358;86563769;86565451;86566020;86567651;86571254;86572956;86574755;86575599;86578072;86579587;86580754	+;+;+;+;+;+;+;+;+;+;+;+;+;+	3447	-6.51889	-1.98318	0.211352	0.419435	0	0	0	0	0	1	0	0	0	0	0	0	0.0189814	0.00632714
ENSG00000236915	1;1;1;1	86571181;86647937;86650240;86693163	86571408;86648047;86650381;86693203	-;-;-;-	522	-6.75114	1.77669	0.27816	0.454366	1	0	0	0	0	0	0.106705	0	0	0.0355683	0	0	0	0
ENSG00000153923	1;1;1;1;1;1;1;1;1;1;1;1;1;1;1;1	86634273;86635600;86635956;86636800;86638858;86642544;86643865;86645977;86647163;86647317;86647780;86648305;86649134;86650158;86651645;86654407	86634452;86635740;86636103;86636908;86639035;86642768;86644089;86646154;86647222;86647417;86648003;86648575;86649298;86650397;86651666;86655376	+;+;+;+;+;+;+;+;+;+;+;+;+;+;+;+	3437	-3.72292	-1.43329	0.158159	0.376051	2	0	0	2	2	1	0.032412	0	0	0.010804	0.038959	0.0418009	0.0190367	0.0332655
ENSG00000261737	1	86703502	86704462	-	961	-2.19125	-0.410233	0.500589	0.682848	2	3	5	3	4	4	0.115921	0.16753	0.303298	0.195583	0.209004	0.299001	0.272337	0.260114
ENSG00000097033	1;1;1;1;1;1;1;1;1;1;1;1	86704570;86715724;86719507;86722540;86724313;86728403;86730088;86734244;86735079;86738661;86742208;86743128	86704971;86715865;86719635;86722673;86724405;86728489;86730111;86734691;86735179;86738695;86742436;86748184	+;+;+;+;+;+;+;+;+;+;+;+	6881	7.15282	-0.0482359	0.362426	0.551565	2477	2614	2437	2033	2046	2299	20.0507	20.3868	20.6456	20.361	19.7808	21.3594	21.8604	21.0002
ENSG00000230721	1	86784913	86785467	+	555	-0.124607	-0.545768	0.0743368	0.233605	12	15	13	15	17	16	1.20432	1.45042	1.36544	1.34006	1.80949	2.20035	1.88624	1.96536
ENSG00000183291	1;1;1;1;1;1	86862445;86868053;86880662;86887156;86903281;86913806	86863605;86868102;86880725;86887196;86903448;86914424	-;-;-;-;-;-	2103	7.65441	0.0267769	0.57542	0.739392	3570	3745	3619	2962	2799	3036	94.5548	95.5667	100.316	96.8127	94.2982	95.6091	94.4567	94.788
ENSG00000153936	1;1;1;1;1;1;1;1;1	86914648;86956484;86958440;87072934;87084194;87092531;87097838;87103432;87104470	86915160;86956572;86958507;87073172;87084279;87092669;87098445;87103589;87109998	+;+;+;+;+;+;+;+;+	7429	7.52348	0.096766	0.0397964	0.146503	3340	3607	3286	2674	2447	2720	25.0421	26.0561	25.7846	25.6276	24.0984	23.6613	23.9557	23.9052
ENSG00000224198	1;1	86943685;86944567	86943741;86944742	-;-	233	-6.51889	-1.98318	0.211352	0.419435	0	0	0	0	0	1	0	0	0	0	0	0	0.280811	0.0936037
ENSG00000267561	1;1;1;1;1;1;1;1	86993009;87072934;87084194;87092531;87097838;87103432;87133614;87168136	86993127;87073172;87084279;87092669;87097935;87103589;87133718;87169204	+;+;+;+;+;+;+;+	2013	-3.71644	2.18271	0.0471649	0.167455	3	2	2	0	0	1	0.0830103	0.0533188	0.0579174	0.0647488	0	0	0.0325032	0.0108344
ENSG00000235251	1	87044935	87045871	-	937	-2.66752	-0.45705	0.525211	0.702076	3	1	3	4	3	1	0.178335	0.0572736	0.18664	0.140749	0.28581	0.229994	0.0698282	0.195211
ENSG00000225568	1	87045875	87046700	+	826	4.22231	-0.0702874	0.548823	0.72054	367	336	278	235	281	327	24.748	21.83	19.6195	22.0658	19.0478	24.4378	25.9023	23.1293
ENSG00000267272	1;1;1;1;1	87129765;87131955;87162022;87165389;87168136	87129994;87136669;87162137;87165981;87169198	+;+;+;+;+	6717	-1.64684	-1.68854	0.00602272	0.0323854	4	2	2	7	3	12	0.0331695	0.015979	0.0173571	0.0221685	0.0697719	0.0320835	0.11689	0.072915
ENSG00000143013	1;1;1;1;1;1	87328468;87331227;87331668;87339536;87340047;87344788	87329244;87331309;87332251;87339632;87340202;87348923	+;+;+;+;+;+	5833	4.83354	-0.162942	0.0395866	0.145903	439	538	471	463	432	432	4.19206	4.94976	4.70708	4.6163	5.31431	5.32019	4.84576	5.16009
ENSG00000230053	1	88498309	88498676	-	368	-6.38413	-1.98969	0.210632	0.419435	0	0	0	0	1	0	0	0	0	0	0	0.195204	0	0.0650678
ENSG00000237505	1;1;1;1;1	88537513;88556904;88569987;88570810;88685164	88540659;88557048;88570195;88570860;88685204	-;-;-;-;-	3593	-1.35783	0.875247	0.121716	0.322152	9	4	14	3	3	6	0.139521	0.0597443	0.22714	0.142135	0.0559013	0.059979	0.109261	0.075047
ENSG00000237959	1	88577880	88578201	+	322	-6.38413	-1.98969	0.210632	0.419435	0	0	0	0	1	0	0	0	0	0	0	0.22309	0	0.0743633
ENSG00000065243	1;1;1;1;1;1;1;1;1;1;1;1;1;1;1;1;1;1;1;1;1;1	88684222;88740988;88760222;88770352;88771421;88771663;88784639;88786104;88804391;88804846;88805497;88807313;88807529;88807684;88813557;88821941;88824310;88828481;88829010;88832744;88832929;88833245	88684628;88741288;88760376;88770469;88771566;88771879;88784824;88786213;88804534;88804921;88806268;88807443;88807604;88807775;88813733;88822003;88824386;88828623;88829167;88832851;88833157;88836255	+;+;+;+;+;+;+;+;+;+;+;+;+;+;+;+;+;+;+;+;+;+	6897	5.82995	-0.0256254	0.688282	0.828474	1091	1024	919	846	820	863	8.81088	7.96771	7.76745	8.18201	8.21236	8.54062	8.18693	8.3133
ENSG00000207234	1	88816779	88816885	+	107	-2.05866	-0.399911	0.493268	0.675195	4	3	4	4	5	3	2.08224	1.50464	2.17921	1.92203	2.50284	3.35677	1.83446	2.56469
ENSG00000241975	1	88829102	88829419	+	318	-0.95776	-0.170181	0.684193	0.828474	12	8	6	9	9	6	2.10188	1.35007	1.09988	1.51728	1.89484	2.03306	1.23451	1.72081
ENSG00000137947	1;1;1;1;1;1;1;1;1	88852932;88857206;88858681;88859882;88860056;88863981;88887261;88887692;88891483	88853346;88857487;88858787;88860011;88860286;88864114;88887367;88888048;88891944	-;-;-;-;-;-;-;-;-	2225	6.61416	-0.0842124	0.136597	0.338474	1637	1838	1643	1448	1489	1502	40.9801	44.3312	43.0458	42.7857	43.5709	48.0729	44.1682	45.2707
ENSG00000137944	1;1;1;1;1;1;1;1;1;1;1;1;1;1;1	88935773;88943005;88943350;88949091;88953063;88955149;88961167;88961381;88962059;88964556;88964829;88968670;88969409;88988252;88992585	88936245;88943091;88943423;88949277;88953152;88955225;88961287;88961506;88962145;88964712;88964978;88968814;88969467;88988355;88992953	-;-;-;-;-;-;-;-;-;-;-;-;-;-;-	2306	5.25393	-0.388964	3.48747e-08	5.37198e-07	575	591	611	653	566	691	13.8888	13.7538	15.4456	14.3627	18.9588	17.6316	19.606	18.7322
ENSG00000213516	1;1;1	88979456;88988252;88992585	88984066;88988351;88992960	-;-;-	5087	7.02827	-0.152891	0.00164568	0.0106029	2260	2272	2119	2066	1918	2075	24.7458	23.9685	24.2824	24.3322	27.1911	27.0846	26.6887	26.9881
ENSG00000117226	1;1;1;1;1;1;1;1;1;1;1	89006666;89008844;89009392;89010904;89011747;89013185;89014405;89015287;89020126;89020300;89022684	89007852;89009140;89009494;89011116;89012027;89014279;89014656;89015414;89020211;89020743;89022894	-;-;-;-;-;-;-;-;-;-;-	4297	4.06503	-0.399123	1.874e-06	2.25931e-05	267	261	249	284	256	300	3.46099	3.25964	3.37798	3.3662	4.42497	4.27967	4.568	4.42421
ENSG00000117228	1;1;1;1;1;1;1;1;1	89052319;89054682;89055569;89056854;89057992;89058341;89060197;89062707;89065160	89053468;89055377;89056228;89057134;89058234;89059426;89060324;89063253;89065360	-;-;-;-;-;-;-;-;-	4992	2.70126	-2.54706	1.40395e-55	1.48881e-53	42	24	36	163	144	184	0.468629	0.258007	0.420389	0.382341	2.1861	2.07216	2.41165	2.2233
ENSG00000234518	1	89104285	89104767	-	483	5.24376	0.330972	5.94782e-07	7.76854e-06	777	767	727	533	449	498	89.6043	85.2201	87.7425	87.5223	73.8819	66.7782	67.461	69.3737
ENSG00000162645	1;1;1;1;1;1;1;1;1;1;1;1;1;1;1	89106132;89108000;89109677;89110164;89112472;89112942;89114016;89116992;89117577;89121143;89121777;89125863;89147567;89149292;89150330	89107052;89108291;89109870;89110266;89112684;89113050;89114296;89117234;89120288;89121270;89121983;89126114;89147779;89149572;89150456	-;-;-;-;-;-;-;-;-;-;-;-;-;-;-	6276	3.58407	-1.05246	2.91189e-22	1.2644e-20	132	131	156	229	231	253	1.17151	1.12017	1.44899	1.24689	2.44293	2.64402	2.63759	2.57485
ENSG00000213512	1;1;1;1;1;1;1;1;1;1;1	89131751;89133258;89141546;89147567;89149292;89150330;89152268;89152668;89164731;89171746;89175921	89132403;89133451;89141648;89147779;89149572;89150575;89152464;89152777;89164858;89171954;89176040	-;-;-;-;-;-;-;-;-;-;-	2454	-3.19919	-2.07662	0.0234014	0.0985784	1	0	1	2	2	4	0.0226976	0	0.0237546	0.0154841	0.0545649	0.0585452	0.106649	0.0732529
ENSG00000162654	1;1;1;1;1;1;1;1;1;1;1	89181148;89186333;89187000;89188582;89190038;89191261;89192904;89193303;89195297;89197110;89198795	89185469;89186526;89187102;89188794;89190318;89191506;89193100;89193412;89195424;89197304;89198932	-;-;-;-;-;-;-;-;-;-;-	6127	5.4898	-1.41353	9.45213e-68	1.16478e-65	441	407	470	1041	843	1002	4.00909	3.56484	4.4717	4.01521	11.3752	9.8836	10.7002	10.653
ENSG00000154451	1;1;1;1;1;1;1;1	89258950;89262072;89264686;89266346;89266957;89267417;89268729;89269366	89260817;89263948;89264966;89266588;89267153;89267526;89268856;89272804	-;-;-;-;-;-;-;-	8143	6.35689	-1.31572	3.58882e-134	8.60683e-132	828	882	819	1713	1617	1830	5.66371	5.8127	5.86303	5.77981	14.0842	14.2646	14.704	14.3509
ENSG00000237568	1;1	89260582;89269598	89260748;89269754	+;+	324	-5.5022	-2.78779	0.0795931	0.236437	0	0	0	1	0	1	0	0	0	0	0.206639	0	0.201941	0.136194
ENSG00000238081	1	89289676	89290337	-	662	-6.80483	1.77365	0.278548	0.454366	0	1	0	0	0	0	0	0.0810655	0	0.0270218	0	0	0	0
ENSG00000225492	1;1;1;1;1;1;1;1;1;1	89407679;89410300;89420191;89421081;89421455;89421705;89422911;89423909;89424258;89426130	89407758;89410508;89420318;89421220;89421575;89422284;89423123;89423998;89424934;89426243	+;+;+;+;+;+;+;+;+;+	2352	-2.80377	-2.52013	0.00307468	0.0181446	1	1	0	3	4	4	0.0236819	0.0228169	0	0.0154996	0.0853968	0.122168	0.111274	0.10628
ENSG00000197147	1;1;1;1;1;1;1	89524836;89526962;89568241;89568439;89579591;89582625;89592771	89525022;89526986;89568307;89568493;89579688;89584789;89597864	+;+;+;+;+;+;+	7691	5.28411	-0.166598	0.00791062	0.0407908	669	698	610	626	563	629	4.84505	4.87042	4.62349	4.77965	5.44941	5.25849	5.35104	5.35298
ENSG00000231999	1;1;1;1;1;1;1;1	89583241;89587903;89595161;89598040;89624850;89626261;89631876;89632657	89583424;89588085;89595222;89598204;89625205;89626826;89632209;89632894	-;-;-;-;-;-;-;-	2088	-0.0706063	0.144409	0.628329	0.78723	19	20	15	13	11	16	0.506848	0.514036	0.418778	0.479887	0.416841	0.378441	0.501372	0.432218
ENSG00000230735	1;1;1;1	89629725;89631614;89668161;89676231	89629782;89631686;89668310;89676386	+;+;+;+	437	-2.56948	0.930094	0.187151	0.419435	5	3	4	3	1	1	0.637299	0.368412	0.533582	0.513098	0.459619	0.164382	0.149723	0.257908
ENSG00000171488	1;1;1;1;1;1;1;1	89633072;89686470;89706302;89708528;89712709;89758857;89762003;89768218	89633322;89686611;89706400;89708648;89719533;89758940;89764518;89769903	+;+;+;+;+;+;+;+	11724	6.1476	-0.0362122	0.513618	0.692786	1249	1354	1167	1106	969	1092	5.93392	6.19779	5.80254	5.97808	6.31593	5.93722	6.09421	6.11579
ENSG00000231613	1;1	89788914;89790053	89788982;89790492	+;+	509	-5.48571	-2.78904	0.0795019	0.236437	0	0	0	2	0	0	0	0	0	0	0.263069	0	0	0.0876897
ENSG00000272931	1	89820174	89820868	-	695	1.20701	0.274487	0.185965	0.419435	51	48	37	31	33	28	4.08733	3.70638	3.10341	3.63238	2.98631	3.41087	2.63599	3.01105
ENSG00000171492	1;1;1;1;1;1;1;1	89821014;89821921;89833693;89843048;89843423;89846580;89929808;89933067	89821291;89822185;89833777;89843216;89843782;89846658;89929878;89936611	+;+;+;+;+;+;+;+	4852	7.6801	0.180681	0.00151561	0.00988127	3997	3785	3925	3010	2604	2864	45.8847	41.8638	47.1565	44.9684	41.534	38.5528	38.6209	39.5692
ENSG00000272672	1	89939601	89940147	+	547	-2.61484	1.33053	0.135205	0.335746	6	7	0	1	1	2	0.610968	0.68676	0	0.432576	0.122397	0.131325	0.239229	0.164317
ENSG00000228175	1	89993593	89994321	-	729	-0.105854	-0.00132146	0.996543	0.997452	15	21	14	12	15	14	1.14609	1.54592	1.1195	1.2705	1.10208	1.47808	1.25652	1.27889
ENSG00000162664	1;1;1;1;1;1;1;1;1;1;1;1	89995112;89998110;90005003;90005133;90007345;90010088;90013126;90017317;90018685;90020792;90022250;90027354	89995273;89998154;90005092;90006449;90007750;90010286;90013237;90017464;90018784;90020922;90022345;90035531	+;+;+;+;+;+;+;+;+;+;+;+	10984	5.79236	0.00521813	0.951391	0.969481	1140	1021	831	812	746	884	5.78095	4.98838	4.41025	5.05986	4.94941	4.87881	5.26577	5.03133
ENSG00000233593	1;1;1;1;1;1	90782986;90789398;90829547;90835826;90837550;90851483	90783423;90789487;90832196;90836161;90837765;90851650	-;-;-;-;-;-	3898	2.54567	0.853716	2.03388e-10	3.94588e-09	130	140	134	55	64	64	1.85762	1.92744	2.00395	1.92967	0.944667	1.17943	1.07426	1.06612
ENSG00000225446	1;1	90851759;90854228	90852279;90854286	+;+	580	-6.80483	1.77365	0.278548	0.454366	0	1	0	0	0	0	0	0.0925265	0	0.0308422	0	0	0	0
ENSG00000272094	1;1	90860550;90862857	90861364;90862920	-;-	879	-6.80483	1.77365	0.278548	0.454366	0	1	0	0	0	0	0	0.0610527	0	0.0203509	0	0	0	0
ENSG00000232882	1	90892992	90893612	-	621	3.73351	-0.064677	0.476625	0.657948	242	239	219	206	182	212	21.7059	20.6538	20.5577	20.9725	22.2092	21.0531	22.3365	21.8663
ENSG00000122482	1;1;1;1;1;1;1;1;1;1;1	90915298;90918052;90935408;90937485;90938272;90972744;90982310;91020448;91021273;91021689;91021990	90916990;90918391;90935528;90938090;90941309;90973213;90982370;91021201;91021473;91021725;91022272	-;-;-;-;-;-;-;-;-;-;-	7604	7.86495	0.0927992	0.0633708	0.20788	4434	4572	3951	3345	3119	3486	32.4794	32.267	30.2892	31.6785	29.4518	29.4652	29.9955	29.6375
ENSG00000232393	1	91023919	91024804	+	886	-2.84059	0.980125	0.243903	0.454366	1	3	6	2	1	1	0.0628668	0.181711	0.394767	0.213115	0.151131	0.0810778	0.0738476	0.102019
ENSG00000162669	1;1;1;1;1;1;1;1;1;1;1;1;1;1;1;1;1;1;1;1;1;1;1;1;1;1;1;1;1;1;1;1;1;1;1;1;1;1;1;1;1	91260766;91262186;91262481;91266017;91267745;91273712;91274730;91276628;91276982;91313349;91313957;91315815;91316101;91316391;91319078;91319293;91322950;91323093;91324675;91328838;91343430;91347429;91350738;91351549;91352506;91353051;91353256;91375358;91375527;91377443;91378403;91379059;91380104;91380912;91385187;91385575;91394093;91396293;91401012;91404581;91404798	91261359;91262392;91262592;91266107;91267855;91273815;91274809;91276743;91277062;91313495;91314060;91315972;91316184;91316476;91319209;91319390;91322997;91323199;91324766;91328937;91343510;91347476;91350871;91351643;91352651;91353152;91353299;91375446;91375727;91378183;91378480;91379214;91380236;91380982;91385234;91385834;91394402;91396405;91401109;91404735;91404869	-;-;-;-;-;-;-;-;-;-;-;-;-;-;-;-;-;-;-;-;-;-;-;-;-;-;-;-;-;-;-;-;-;-;-;-;-;-;-;-;-	5827	0.169801	1.18893	3.83449e-05	0.000365919	28	28	28	10	12	8	0.26765	0.257874	0.280115	0.268546	0.114898	0.147935	0.0898287	0.117554
ENSG00000215873	1	91328369	91329513	+	1145	-1.99999	-0.511487	0.383514	0.574075	3	3	5	7	3	3	0.145939	0.140608	0.254558	0.180368	0.409308	0.188214	0.17143	0.256317
ENSG00000097046	1;1;1;1;1;1;1;1;1;1;1;1;1	91500893;91501108;91501654;91507854;91508262;91511597;91511781;91513058;91513948;91514819;91515794;91520130;91524041	91500948;91501482;91501831;91507937;91508405;91511690;91511923;91513307;91514043;91514997;91515876;91520280;91525764	+;+;+;+;+;+;+;+;+;+;+;+;+	3557	6.4615	-0.127448	0.0138733	0.0651691	1553	1544	1435	1346	1298	1412	24.3188	23.2947	23.5175	23.7103	25.3349	26.2136	25.9729	25.8405
ENSG00000241318	1	91534666	91535593	-	928	-2.47555	0.358475	0.650856	0.807278	5	3	3	0	1	6	0.300107	0.173487	0.18845	0.220682	0	0.0774083	0.423032	0.166814
[truncated: 29,909 more rows]
