# Supplementary material for: NUDT2 Disruption Elevates Diadenosine Tetraphosphate (Ap4A) and Down-Regulates Immune Response and Cancer Promotion Genes
Source: PLoS One. 2016 May 4;11(5):e0154674. doi: 10.1371/journal.pone.0154674 (PMC4856261; doi:10.1371/journal.pone.0154674)
Supplement: S3 Table — Data include Ensembl and gene id, log2 CPM, mean FKPM value of triplicate KO and WT samples, log2 fold change, fold change (up-regulation in red, down-regulation in green), FDR-adjusted P-value and approved gene name. List includes unannotated genes, pseudogenes and some non-protein coding genes. (XLSX) [file pone.0154674.s003.xlsx]

## Sheet: deTable
S3 Table. List of the subset of 4,835 DEGs with fold-change ≥ 1.2 and P <0.05. Up-regulated red; down-regulated green
Ensembl id	Gene id	log2CPM	Mean FPKM	Mean FPKM	logFC	Fold	FDR	Approved gene name
			KO	WT	KO vs WT	change	KO vs WT
ENSG00000121410	A1BG	-3.73087	0.0376024	0	4.35103	20.4076	0.0124695	alpha-1-B glycoprotein
ENSG00000268895	A1BG-AS1	0.138031	0.634293	0.153679	2.02587	4.07236	6.25485e-07	A1BG antisense RNA 1
ENSG00000128274	A4GALT	-1.15056	0.298533	0.00758309	4.86266	29.0941	3.47856e-08	alpha 1,4-galactosyltransferase
ENSG00000081760	AACS	5.26218	2.81332	1.95581	0.519932	1.43389	1.75809e-13	acetoacetyl-CoA synthetase
ENSG00000109576	AADAT	2.83526	1.99914	2.78899	-0.489396	1.40386	0.00472109	aminoadipate aminotransferase
ENSG00000158122	AAED1	5.25852	14.6677	10.1572	0.528098	1.44203	6.64082e-12	AhpC/TSA antioxidant enzyme domain containing 1
ENSG00000103591	AAGAB	7.67147	58.3162	48.0572	0.275628	1.21052	1.37346e-06	alpha- and gamma-adaptin binding protein
ENSG00000157426	AASDH	5.12165	8.19628	6.76519	0.272658	1.20803	0.000607654	aminoadipate-semialdehyde dehydrogenase
ENSG00000149313	AASDHPPT	7.64736	25.9917	38.8593	-0.583839	1.49883	4.04463e-32	aminoadipate-semialdehyde dehydrogenase-phosphopantetheinyl transferase
ENSG00000271201	AB019440.50	-2.15065	0	1.1579	-5.91193	60.2099	2.67046e-07
ENSG00000167972	ABCA3	3.56802	0.807957	2.23147	-1.46913	2.76854	3.7145e-41	ATP-binding cassette, sub-family A (ABC1), member 3
ENSG00000154262	ABCA6	2.03775	0.150513	0.429805	-1.51009	2.84828	5.40573e-18	ATP-binding cassette, sub-family A (ABC1), member 6
ENSG00000064687	ABCA7	2.37143	0.700877	0.536011	0.382063	1.3032	0.0332809	ATP-binding cassette, sub-family A (ABC1), member 7
ENSG00000141338	ABCA8	-2.80792	0.0254028	0	5.2414	37.8284	0.00200923	ATP-binding cassette, sub-family A (ABC1), member 8
ENSG00000154258	ABCA9	2.57792	0.207821	1.09884	-2.40551	5.29824	2.56024e-47	ATP-binding cassette, sub-family A (ABC1), member 9
ENSG00000085563	ABCB1	-0.636636	0.0094767	0.212091	-4.28656	19.5157	3.39291e-10	ATP-binding cassette, sub-family B (MDR/TAP), member 1
ENSG00000005471	ABCB4	-2.47893	0.00238704	0.0454851	-3.72847	13.2551	0.000266528	ATP-binding cassette, sub-family B (MDR/TAP), member 4
ENSG00000115657	ABCB6	-0.53694	0.082033	0.182801	-1.1421	2.20701	0.0102217	ATP-binding cassette, sub-family B (MDR/TAP), member 6 (Langereis blood group)
ENSG00000150967	ABCB9	2.10041	0.380059	0.265239	0.513576	1.42758	0.00676588	ATP-binding cassette, sub-family B (MDR/TAP), member 9
ENSG00000103222	ABCC1	5.32787	4.47278	6.13184	-0.458556	1.37417	8.69611e-11	ATP-binding cassette, sub-family C (CFTR/MRP), member 1
ENSG00000124574	ABCC10	2.39163	0.748664	0.549742	0.438876	1.35555	0.017992	ATP-binding cassette, sub-family C (CFTR/MRP), member 10
ENSG00000243064	ABCC13	-1.87091	0.0442984	0.00669977	2.6696	6.36253	0.0122238	ATP-binding cassette, sub-family C (CFTR/MRP), member 13, pseudogene
ENSG00000125257	ABCC4	6.4956	12.6033	10.5159	0.258303	1.19607	4.57443e-05	ATP-binding cassette, sub-family C (CFTR/MRP), member 4
ENSG00000091262	ABCC6	-1.24824	0	0.111381	-6.78847	110.544	4.56847e-13	ATP-binding cassette, sub-family C (CFTR/MRP), member 6
ENSG00000006071	ABCC8	-0.942036	0.0355652	0.118019	-1.68863	3.2235	0.00330307	ATP-binding cassette, sub-family C (CFTR/MRP), member 8
ENSG00000173208	ABCD2	1.56153	0.264419	0.681932	-1.36228	2.57091	4.8284e-12	ATP-binding cassette, sub-family D (ALD), member 2
ENSG00000117528	ABCD3	7.14872	22.0946	15.6496	0.494395	1.40873	7.95104e-20	ATP-binding cassette, sub-family D (ALD), member 3
ENSG00000198658	ABHD17AP1	-0.439124	1.07158	0.509519	1.06283	2.08903	0.0170194	abhydrolase domain containing 17A pseudogene 1
ENSG00000100439	ABHD4	5.72035	22.6151	3.29277	2.77285	6.83458	2.26389e-154	abhydrolase domain containing 4
ENSG00000127220	ABHD8	0.965102	0.70985	1.05685	-0.579091	1.49391	0.0381958	abhydrolase domain containing 8
ENSG00000166016	ABTB2	3.15324	2.13526	1.44266	0.562573	1.4769	5.49732e-05	ankyrin repeat and BTB (POZ) domain containing 2
ENSG00000224981	AC000367.1	-2.14188	0	0.256608	-5.91204	60.2144	5.46088e-07
ENSG00000213683	AC002056.3	2.50278	8.44389	6.47131	0.383737	1.30472	0.0380803
ENSG00000273216	AC002059.10	-3.7523	0.311141	0	4.35074	20.4035	0.0130915
ENSG00000260494	AC002310.10	0.190219	2.20785	0.948272	1.22159	2.33204	0.000484088
ENSG00000223969	AC002456.2	-3.04111	0.394443	0	5.02399	32.5366	0.000722541
ENSG00000234358	AC003080.4	-3.93217	0.170818	0	4.16977	17.9981	0.0262245
ENSG00000196656	AC004057.1	4.46943	40.1291	48.8388	-0.286441	1.21963	0.00331032
ENSG00000273447	AC004067.5	-1.62263	0.694486	0.233349	1.55812	2.9447	0.046173
ENSG00000243554	AC004967.7	2.11472	8.14695	11.2313	-0.466238	1.3815	0.0397614
ENSG00000196295	AC005154.6	4.75294	1.40821	1.03758	0.437457	1.35422	3.29596e-05
ENSG00000256210	AC005255.3	4.42132	110.98	87.4133	0.342871	1.26828	0.000609546
ENSG00000226690	AC005281.1	-1.16942	0.512552	0.203392	1.31448	2.48713	0.0271329
ENSG00000280247	AC005578.3	-4.16136	0.109581	0	3.95932	15.5551	0.0385423
ENSG00000228649	AC005682.5	3.33029	3.32236	4.88836	-0.557258	1.47147	1.44429e-05
ENSG00000269019	AC005932.1	-3.31319	0.210256	0	4.78237	27.5193	0.00575659
ENSG00000267045	AC006126.4	-1.11404	1.42385	0.58485	1.23467	2.35328	0.0359926
ENSG00000268027	AC006129.2	2.29378	4.01538	2.79487	0.516869	1.43085	0.00181845
ENSG00000261342	AC006538.1	0.987181	1.525	0.976338	0.643514	1.56213	0.0342546
ENSG00000258881	AC007040.11	-2.58109	0.00853694	0.066554	-2.75449	6.74812	0.0054036
ENSG00000237293	AC007099.2	-3.62846	0	0.481298	-4.4451	21.7826	0.00782567
ENSG00000234389	AC007278.3	-1.68044	0.0566174	0.413598	-2.75206	6.73677	0.00014169
ENSG00000224063	AC007319.1	-1.60705	0.102795	0.343223	-1.6985	3.24563	0.023667
ENSG00000244055	AC007566.10	0.814125	3.13862	1.87773	0.734068	1.66332	0.0100125
ENSG00000251583	AC008427.2	0.494172	2.65979	1.64101	0.705858	1.63111	0.0482522
ENSG00000233868	AC009302.2	3.86126	42.186	32.3421	0.384453	1.30536	0.00301918
ENSG00000236255	AC009404.2	1.78933	1.11459	0.588982	0.910779	1.88006	0.000787255
ENSG00000223960	AC009948.5	3.97134	3.32096	4.51973	-0.452217	1.36814	5.42891e-05
ENSG00000279816	AC010287.1	-4.17696	0	0.184592	-3.97459	15.7206	0.0384639
ENSG00000237732	AC010980.2	0.562886	0.930054	0.220879	2.05428	4.15337	4.7196e-12
ENSG00000235056	AC010983.1	0.203001	1.4278	0.811672	0.802014	1.74353	0.0494718
ENSG00000222017	AC011997.1	-3.31503	0	0.194728	-4.78505	27.5705	0.00222562
ENSG00000235721	AC013268.3	-4.17014	0.0478032	0	3.95928	15.5547	0.0385423
ENSG00000229131	AC016710.1	-3.63394	0	0.345715	-4.44987	21.8547	0.0163558
ENSG00000223427	AC016716.1	0.276562	1.24494	2.17683	-0.813861	1.75791	0.0240578
ENSG00000213194	AC016732.2	2.01156	6.75211	4.88476	0.464169	1.37952	0.0422036
ENSG00000213225	AC018804.7	2.03992	1.75309	1.26174	0.469382	1.38452	0.0253424
ENSG00000174977	AC026271.5	7.37086	180.219	65.3596	1.46021	2.75149	7.82698e-170
ENSG00000224099	AC064834.1	3.49348	18.9736	3.80229	2.31186	4.96521	3.19387e-79
ENSG00000234919	AC064834.3	0.0177066	2.41793	1.23017	0.967708	1.95573	0.0103789
ENSG00000233005	AC067959.1	-2.1611	0.404517	0.102482	1.87814	3.67601	0.0465447
ENSG00000280126	AC069542.1	-4.15588	0	0.534278	-3.98208	15.8024	0.0263978
ENSG00000229267	AC072062.1	-2.02898	0.178237	0.054238	1.64799	3.13396	0.046026
ENSG00000237260	AC073069.2	-2.47886	0.759244	0.054297	3.49404	11.2671	0.00143925
ENSG00000235920	AC073109.2	0.328527	1.61301	0.954951	0.758458	1.69168	0.0386786
ENSG00000233087	AC073869.1	1.09712	2.10775	3.48512	-0.724322	1.65212	0.0210335
ENSG00000213985	AC078899.1	3.91733	14.0157	11.4846	0.284476	1.21797	0.0147709
ENSG00000277201	AC087884.1	-2.36953	0.687924	2.99796	-1.98764	3.96587	0.0256691
ENSG00000233757	AC092835.2	2.02388	0.59433	2.93585	-2.29568	4.90985	2.75328e-33
ENSG00000236281	AC093106.5	3.03586	20.6776	11.6749	0.820983	1.76661	5.53269e-10
ENSG00000280119	AC093642.1	-3.42532	0	0.0387448	-4.63715	24.884	0.00615919
ENSG00000232202	AC098824.6	-1.58075	0.494989	0.187271	1.37607	2.59561	0.046502
ENSG00000242282	AC108488.4	2.06189	2.1032	3.34762	-0.676971	1.59878	0.000223256
ENSG00000279396	AC130469.1	-2.62752	0.254477	0.0418998	2.43344	5.40181	0.0177373
ENSG00000275682	AC137723.1	-3.96445	2.13531	0	4.16684	17.9615	0.0240409
ENSG00000268218	AC137932.4	-0.749168	0.238211	0.0868965	1.43802	2.70949	0.00262399
ENSG00000250986	AC141928.1	-3.32224	0.00410313	0.0400863	-2.84916	7.20581	0.0349809
ENSG00000237181	AC147651.4	0.921751	3.17621	2.00686	0.65343	1.5729	0.0312766
ENSG00000151498	ACAD8	4.72348	3.11568	4.24941	-0.451571	1.36753	1.01527e-05	acyl-CoA dehydrogenase family, member 8
ENSG00000117054	ACADM	7.17097	27.3633	32.8937	-0.269768	1.20561	6.55005e-06	acyl-CoA dehydrogenase, C-4 to C-12 straight chain
ENSG00000075239	ACAT1	8.55159	56.601	77.7895	-0.462357	1.37779	2.79124e-19	acetyl-CoA acetyltransferase 1
ENSG00000181513	ACBD4	1.43422	0.570728	0.860603	-0.595731	1.51124	0.0422153	acyl-CoA binding domain containing 4
ENSG00000176244	ACBD7	2.36951	4.37266	2.52677	0.787062	1.72556	1.06208e-06	acyl-CoA binding domain containing 7
ENSG00000122729	ACO1	6.43677	12.633	10.2997	0.291517	1.22393	1.04882e-06	aconitase 1, soluble
ENSG00000100412	ACO2	6.80106	30.2683	24.9221	0.277506	1.2121	5.99175e-06	aconitase 2, mitochondrial
ENSG00000162390	ACOT11	2.43752	0.481214	0.627936	-0.382135	1.30327	0.0423865	acyl-CoA thioesterase 11
ENSG00000097021	ACOT7	4.30368	4.11868	5.45874	-0.407889	1.32674	6.11383e-06	acyl-CoA thioesterase 7
ENSG00000123130	ACOT9	6.57527	16.891	20.9042	-0.311175	1.24072	3.98684e-08	acyl-CoA thioesterase 9
ENSG00000161533	ACOX1	6.96505	16.5248	12.9692	0.345905	1.27095	3.72981e-11	acyl-CoA oxidase 1, palmitoyl
ENSG00000143727	ACP1	7.37822	46.1093	33.8745	0.441016	1.35756	3.16317e-12	acid phosphatase 1, soluble
ENSG00000014257	ACPP	4.43711	5.90329	4.42928	0.410302	1.32896	4.15653e-05	acid phosphatase, prostate
ENSG00000005187	ACSM3	5.39833	7.93869	2.84507	1.47618	2.78211	4.59557e-51	acyl-CoA synthetase medium-chain family member 3
ENSG00000131069	ACSS2	5.15222	7.35375	5.85367	0.325973	1.25351	0.000303872	acyl-CoA synthetase short-chain family member 2
ENSG00000117148	ACTL8	-0.4249	0.189025	0.610214	-1.66325	3.16728	0.000143438	actin-like 8
ENSG00000077522	ACTN2	-1.90508	0.0067486	0.0898162	-3.49842	11.3013	1.42235e-05	actinin, alpha 2
ENSG00000106526	ACTR3C	1.09223	0.607793	0.052278	3.50194	11.3289	6.07758e-27	ARP3 actin-related protein 3 homolog C (yeast)
ENSG00000135503	ACVR1B	4.42548	3.42626	4.12676	-0.272853	1.20819	0.00493376	activin A receptor, type IB
ENSG00000123612	ACVR1C	-1.35201	0.0651937	0.0200145	1.67171	3.18591	0.00946072	activin A receptor, type IC
ENSG00000114739	ACVR2B	5.96397	3.0642	4.86535	-0.670373	1.59148	1.32918e-25	activin A receptor, type IIB
ENSG00000170634	ACYP2	1.45225	0.677164	0.42531	0.670903	1.59207	0.00271425	acylphosphatase 2, muscle type
ENSG00000196839	ADA	4.5904	7.65385	9.24	-0.277425	1.21203	0.0121799	adenosine deaminase
ENSG00000151694	ADAM17	6.60842	15.4081	20.1313	-0.388959	1.30945	2.77351e-11	ADAM metallopeptidase domain 17
ENSG00000042980	ADAM28	4.31255	1.80271	2.44718	-0.446456	1.36269	6.38008e-06	ADAM metallopeptidase domain 28
ENSG00000154734	ADAMTS1	1.43762	0.539425	0.227599	1.23822	2.35908	3.4275e-09	ADAM metallopeptidase with thrombospondin type 1 motif, 1
ENSG00000142303	ADAMTS10	2.10541	0.368637	1.14046	-1.63201	3.09944	3.72724e-19	ADAM metallopeptidase with thrombospondin type 1 motif, 10
ENSG00000138316	ADAMTS14	-0.193003	0.095788	0.236261	-1.30069	2.46347	0.00065916	ADAM metallopeptidase with thrombospondin type 1 motif, 14
ENSG00000166106	ADAMTS15	1.2348	0.557489	0.272227	1.0308	2.04315	4.38282e-06	ADAM metallopeptidase with thrombospondin type 1 motif, 15
ENSG00000140470	ADAMTS17	2.02991	0.593699	0.39727	0.56903	1.48353	0.0146289	ADAM metallopeptidase with thrombospondin type 1 motif, 17
ENSG00000087116	ADAMTS2	3.57314	1.7219	1.37477	0.319233	1.24767	0.0067826	ADAM metallopeptidase with thrombospondin type 1 motif, 2
ENSG00000156140	ADAMTS3	4.49393	3.77425	3.0693	0.295209	1.22706	0.00503168	ADAM metallopeptidase with thrombospondin type 1 motif, 3
ENSG00000049192	ADAMTS6	2.15411	0.224123	0.814964	-1.86016	3.63049	1.97134e-25	ADAM metallopeptidase with thrombospondin type 1 motif, 6
ENSG00000134917	ADAMTS8	-0.098904	0.139039	0.273847	-0.953968	1.93719	0.0430601	ADAM metallopeptidase with thrombospondin type 1 motif, 8
ENSG00000184060	ADAP2	4.26102	4.58664	5.63908	-0.29838	1.22976	0.00353058	ArfGAP with dual PH domains 2
ENSG00000160710	ADAR	8.57345	41.2237	49.9557	-0.280664	1.21475	5.25268e-07	adenosine deaminase, RNA-specific
ENSG00000164742	ADCY1	1.22028	0.26705	0.0773576	1.78146	3.43774	1.75374e-15	adenylate cyclase 1 (brain)
ENSG00000138031	ADCY3	5.32752	5.14414	8.11278	-0.661427	1.58165	1.31492e-22	adenylate cyclase 3
ENSG00000141433	ADCYAP1	-4.1836	0	0.0289259	-3.9735	15.7088	0.0382614	adenylate cyclase activating polypeptide 1 (pituitary)
ENSG00000148700	ADD3	8.20029	54.8731	35.06	0.642708	1.56126	9.3865e-35	adducin 3 (gamma)
ENSG00000020181	ADGRA2	5.9804	7.75732	10.1258	-0.388487	1.30902	1.18278e-07	adhesion G protein-coupled receptor A2
ENSG00000135298	ADGRB3	3.32296	1.75996	1.3239	0.406563	1.32552	0.00350433	adhesion G protein-coupled receptor B3
ENSG00000127507	ADGRE2	1.1905	0.39859	0.130827	1.59352	3.01785	6.91553e-12	adhesion G protein-coupled receptor E2
ENSG00000123146	ADGRE5	4.53807	5.33522	3.29815	0.687218	1.61018	4.61069e-16	adhesion G protein-coupled receptor E5
ENSG00000205336	ADGRG1	2.01748	0.244937	0.69011	-1.49508	2.81881	1.05609e-12	adhesion G protein-coupled receptor G1
ENSG00000182885	ADGRG3	0.97079	0.770578	0.406547	0.906573	1.87459	0.00762267	adhesion G protein-coupled receptor G3
ENSG00000159618	ADGRG5	4.24025	2.73045	3.7286	-0.451465	1.36743	1.16393e-06	adhesion G protein-coupled receptor G5
ENSG00000150471	ADGRL3	0.517617	0.00138815	0.203154	-6.76795	108.983	6.96379e-33	adhesion G protein-coupled receptor L3
ENSG00000164199	ADGRV1	0.393802	0.00557546	0.106246	-4.19244	18.2831	2.23357e-23	adhesion G protein-coupled receptor V1
ENSG00000258805	ADIPOR1P2	-2.94293	0.0455119	0.271669	-2.38394	5.21961	0.0425847	adiponectin receptor 1 pseudogene 2
ENSG00000148926	ADM	2.47455	1.32847	2.76125	-1.0599	2.08479	2.9696e-11	adrenomedullin
ENSG00000101126	ADNP	6.96062	16.009	19.1706	-0.262688	1.19971	9.86013e-06	activity-dependent neuroprotector homeobox
ENSG00000121933	ADORA3; TMIGD3	0.966125	0.620917	0.250053	1.31088	2.48093	5.58629e-05	adenosine A3 receptor
ENSG00000144843	ADPRH	3.41234	1.07239	3.54157	-1.72599	3.30806	1.47435e-48	ADP-ribosylarginine hydrolase
ENSG00000170222	ADPRM	3.4783	5.59048	8.16854	-0.555612	1.46979	6.28224e-05	ADP-ribose/CDP-alcohol diphosphatase, manganese-dependent
ENSG00000120907	ADRA1A	1.5545	0.0860926	0.918459	-3.40144	10.5666	2.14806e-48	adrenoceptor alpha 1A
ENSG00000150594	ADRA2A	-1.00737	0.22844	0.0372228	2.58504	6.00032	2.35151e-06	adrenoceptor alpha 2A
ENSG00000169252	ADRB2	-1.09276	0.206267	0.0660897	1.60653	3.04518	0.00418023	adrenoceptor beta 2, surface
ENSG00000173020	ADRBK1	7.65155	25.2653	35.0705	-0.477157	1.392	3.21619e-16	adrenergic, beta, receptor kinase 1
ENSG00000100077	ADRBK2	5.67905	4.90823	6.1064	-0.318691	1.2472	3.13978e-05	adrenergic, beta, receptor kinase 2
ENSG00000251002	AE000661.37	7.07703	58.749	23.4803	1.31896	2.49487	3.5924e-129
ENSG00000259042	AE000661.50	-0.266488	2.40936	1.2289	0.943461	1.92314	0.0365845
ENSG00000267113	AF038458.4	-3.02517	0.852516	0.0851795	2.92653	7.60282	0.0174892
ENSG00000226751	AF127936.5	2.83487	8.48167	12.0501	-0.509452	1.42351	0.00193045
ENSG00000272991	AF129408.17	-2.20286	0.219403	0.788517	-1.79016	3.45852	0.0345521
ENSG00000226971	AF196972.4	2.56795	5.61117	3.3056	0.759289	1.69266	3.00445e-06
ENSG00000157510	AFAP1L1	1.23119	0.168761	0.825775	-2.28307	4.86712	5.40456e-19	actin filament associated protein 1-like 1
ENSG00000155966	AFF2	-1.93724	0.0053158	0.0319705	-2.48975	5.61682	0.00161899	AF4/FMR2 family, member 2
ENSG00000144218	AFF3	-4.10828	0	0.00910431	-3.98421	15.8258	0.0287514	AF4/FMR2 family, member 3
ENSG00000141385	AFG3L2	7.78097	37.3052	29.1019	0.354926	1.27892	5.8491e-10	AFG3-like AAA ATPase 2
ENSG00000253606	AFG3L2P1	1.71938	2.2752	1.45617	0.63351	1.55133	0.00214301	AFG3-like AAA ATPase 2 pseudogene 1
ENSG00000157985	AGAP1	4.93681	2.44351	1.96411	0.310225	1.2399	8.97302e-05	ArfGAP with GTPase domain, ankyrin repeat and PH domain 1
ENSG00000135439	AGAP2	4.12017	2.14176	3.02763	-0.501629	1.41581	3.86643e-08	ArfGAP with GTPase domain, ankyrin repeat and PH domain 2
ENSG00000084693	AGBL5	5.38047	6.33751	9.43254	-0.577573	1.49234	5.20154e-17	ATP/GTP binding protein-like 5
ENSG00000173744	AGFG1	6.45003	10.2861	8.47337	0.276956	1.21164	0.000137335	ArfGAP with FG repeats 1
ENSG00000106351	AGFG2	2.02302	0.635314	0.848566	-0.419244	1.33723	0.0301294	ArfGAP with FG repeats 2
ENSG00000241532	AGGF1P3	-3.18463	0.0147473	0.166595	-3.01247	8.06947	0.0159886	angiogenic factor with G patch and FHA domains 1 pseudogene 3
ENSG00000026652	AGPAT4	3.21513	1.30398	0.814046	0.678852	1.60087	6.04073e-06	1-acylglycerol-3-phosphate O-acyltransferase 4
ENSG00000138678	AGPAT9	6.09522	21.5803	17.8468	0.271679	1.20721	7.31776e-05	1-acylglycerol-3-phosphate O-acyltransferase 9
ENSG00000126705	AHDC1	1.47844	0.297323	0.481349	-0.693236	1.61691	0.0112999	AT hook, DNA binding motif, containing 1
ENSG00000135541	AHI1	5.49824	6.13178	4.25295	0.525197	1.43913	4.74499e-12	Abelson helper integration site 1
ENSG00000124942	AHNAK	8.15758	16.312	13.0274	0.321488	1.24962	0.00120605	AHNAK nucleoprotein
ENSG00000185567	AHNAK2	0.719108	0.119896	0.0554986	1.10226	2.14691	5.27096e-05	AHNAK nucleoprotein 2
ENSG00000063438	AHRR	5.89519	10.5385	4.96438	1.08216	2.1172	4.20869e-74	aryl-hydrocarbon receptor repressor
ENSG00000186063	AIDA	4.31044	4.24066	5.13619	-0.277906	1.21243	0.0086179	axin interactor, dorsalization associated
ENSG00000204472	AIF1	6.75668	59.0861	110.404	-0.905911	1.87373	3.2497e-52	allograft inflammatory factor 1
ENSG00000126878	AIF1L	3.45953	2.67954	1.47245	0.864886	1.8212	1.06132e-10	allograft inflammatory factor 1-like
ENSG00000146416	AIG1	3.36842	2.41745	1.15918	1.0564	2.07973	4.49943e-20	androgen-induced 1
ENSG00000112297	AIM1	4.55707	0.828079	5.05042	-2.60927	6.10196	5.45283e-194	absent in melanoma 1
ENSG00000110711	AIP	5.57258	22.6217	35.4146	-0.650629	1.56985	1.31347e-17	aryl hydrocarbon receptor interacting protein
ENSG00000229425	AJ006998.2	-2.77615	0	0.291961	-5.30327	39.486	6.00995e-05
ENSG00000162433	AK4	5.09489	4.94943	4.07022	0.279591	1.21385	0.00216194	adenylate kinase 4
ENSG00000165695	AK8	-1.22651	0.223406	0.0895564	1.27189	2.41477	0.0396147	adenylate kinase 8
ENSG00000121057	AKAP1	5.86643	11.9052	9.70649	0.291914	1.22426	3.94784e-05	A kinase (PRKA) anchor protein 1
ENSG00000131016	AKAP12	5.38014	6.20246	3.32667	0.895991	1.86089	2.11435e-19	A kinase (PRKA) anchor protein 12
ENSG00000170776	AKAP13	7.83675	9.37119	13.1743	-0.494517	1.40885	1.17939e-19	A kinase (PRKA) anchor protein 13
ENSG00000197976	AKAP17A	6.31827	22.8661	16.2983	0.486377	1.40092	1.87133e-15	A kinase (PRKA) anchor protein 17A
ENSG00000179841	AKAP5	3.33351	1.19083	1.49304	-0.328715	1.25589	0.026714	A kinase (PRKA) anchor protein 5
ENSG00000106948	AKNA	5.53125	3.90736	4.81745	-0.305817	1.23612	6.21661e-06	AT-hook transcription factor
ENSG00000276334	AL133243.1	1.62818	1.5334	2.28057	-0.57619	1.49091	0.0212805
ENSG00000276517	AL133243.2	1.93475	1.00666	1.53869	-0.606603	1.52267	0.0080892
ENSG00000023330	ALAS1	6.03819	28.7892	23.0379	0.318408	1.24695	4.36182e-07	5'-aminolevulinate synthase 1
ENSG00000128918	ALDH1A2	1.21715	0.171267	0.368021	-1.10613	2.15268	0.000321815	aldehyde dehydrogenase 1 family, member A2
ENSG00000112294	ALDH5A1	7.07189	26.7005	22.0016	0.275604	1.2105	2.32673e-07	aldehyde dehydrogenase 5 family, member A1
ENSG00000175548	ALG10B	5.26632	2.81482	3.90846	-0.478183	1.39299	7.72007e-08	ALG10B, alpha-1,2-glucosyltransferase
ENSG00000253981	ALG1L13P	3.84339	7.46901	12.3708	-0.733598	1.66278	7.57728e-14	asparagine-linked glycosylation 1-like 13, pseudogene
ENSG00000119523	ALG2	5.41511	15.6558	12.9522	0.269036	1.205	0.000251977	ALG2, alpha-1,3/1,6-mannosyltransferase
ENSG00000159063	ALG8	6.33581	21.2507	25.6016	-0.272425	1.20784	1.1727e-06	ALG8, alpha-1,3-glucosyltransferase
ENSG00000086848	ALG9	3.81093	1.47945	2.02355	-0.453863	1.3697	1.03501e-05	ALG9, alpha-1,2-mannosyltransferase
ENSG00000100601	ALKBH1	4.51398	8.97018	7.0972	0.337377	1.26346	0.00140143	alkB homolog 1, histone H2A dioxygenase
ENSG00000189046	ALKBH2	3.98543	6.23918	7.59417	-0.287161	1.22024	0.00508049	alkB homolog 2, alpha-ketoglutarate-dependent dioxygenase
ENSG00000137760	ALKBH8	5.29922	7.00764	10.4692	-0.58253	1.49747	2.47571e-17	alkB homolog 8, tRNA methyltransferase
ENSG00000012779	ALOX5	0.94155	0.150425	0.879382	-2.54396	5.83186	6.28949e-23	arachidonate 5-lipoxygenase
ENSG00000132965	ALOX5AP	-0.733161	0.077008	0.624548	-2.96273	7.79596	3.94269e-09	arachidonate 5-lipoxygenase-activating protein
ENSG00000003393	ALS2	8.62858	57.8391	18.3909	1.64966	3.13761	1.55451e-180	amyotrophic lateral sclerosis 2 (juvenile)
ENSG00000178038	ALS2CL	2.4478	0.86251	0.342269	1.32667	2.50824	4.52782e-20	ALS2 C-terminal like
ENSG00000242110	AMACR	2.24475	1.40121	0.558091	1.32088	2.49818	5.1215e-11	alpha-methylacyl-CoA racemase
ENSG00000178522	AMBN	-3.85965	0	0.068577	-4.22992	18.7643	0.0124695	ameloblastin (enamel matrix protein)
ENSG00000249286	AMD1P3	-2.82999	0.260513	0.0224517	3.14091	8.8208	0.0150524	adenosylmethionine decarboxylase 1 pseudogene 3
ENSG00000160593	AMICA1	2.49586	0.0441143	1.26965	-4.84347	28.7097	1.25555e-87	adhesion molecule, interacts with CXADR antigen 1
ENSG00000151743	AMN1	3.21548	2.54593	3.26861	-0.365705	1.28851	0.0495599	antagonist of mitotic exit network 1 homolog
ENSG00000126016	AMOT	4.00847	1.21599	2.56999	-1.08419	2.12019	5.2286e-32	angiomotin
ENSG00000166025	AMOTL1	7.68111	16.4561	24.447	-0.574576	1.48924	3.38487e-19	angiomotin like 1
ENSG00000133805	AMPD3	3.95061	3.00968	1.5425	0.959265	1.94432	1.1775e-22	adenosine monophosphate deaminase 3
ENSG00000196704	AMZ2	5.53117	9.77418	12.1732	-0.320235	1.24853	1.8021e-06	archaelysin family metallopeptidase 2
ENSG00000214174	AMZ2P1	3.45663	3.13717	2.55419	0.288459	1.22133	0.046502	archaelysin family metallopeptidase 2 pseudogene 1
ENSG00000110200	ANAPC15	5.21585	11.6623	14.1195	-0.279274	1.21358	9.21458e-05	anaphase promoting complex subunit 15
ENSG00000154188	ANGPT1	8.1094	29.9079	47.58	-0.673454	1.59489	1.99757e-42	angiopoietin 1
ENSG00000091879	ANGPT2	5.93427	11.0289	6.9987	0.651242	1.57052	3.67348e-15	angiopoietin 2
ENSG00000167772	ANGPTL4	-0.675424	0.0746822	0.429869	-2.47285	5.5514	6.37314e-07	angiopoietin-like 4
ENSG00000029534	ANK1	-1.89822	0.0118639	0.0378211	-1.59427	3.01942	0.0341107	ankyrin 1, erythrocytic
ENSG00000145362	ANK2	2.1337	0.0679201	0.414007	-2.61275	6.1167	5.55358e-37	ankyrin 2, neuronal
ENSG00000132623	ANKEF1	-1.18402	0.0412539	0.110121	-1.36745	2.58015	0.0185713	ankyrin repeat and EF-hand domain containing 1
ENSG00000154122	ANKH	5.09023	4.55051	1.72015	1.39921	2.63757	1.69657e-75	ANKH inorganic pyrophosphate transport regulator
ENSG00000160117	ANKLE1	4.64956	6.21329	7.85177	-0.340071	1.26582	4.48298e-05	ankyrin repeat and LEM domain containing 1
ENSG00000101745	ANKRD12	6.62171	9.14472	6.93049	0.396433	1.31625	3.60326e-10	ankyrin repeat domain 12
ENSG00000172932	ANKRD13D	4.35643	2.53158	3.63552	-0.525442	1.43937	1.92803e-08	ankyrin repeat domain 13 family, member D
ENSG00000180071	ANKRD18A	1.61625	0.9105	0.198275	2.19959	4.5935	5.03322e-20	ankyrin repeat domain 18A
ENSG00000226435	ANKRD18DP	2.75915	2.41639	1.50937	0.671714	1.59296	0.000135917	ankyrin repeat domain 18D, pseudogene
ENSG00000187984	ANKRD19P	3.41282	4.12324	3.10465	0.407625	1.3265	0.011158	ankyrin repeat domain 19, pseudogene
ENSG00000172014	ANKRD20A4	-0.798694	0.183713	0.0712176	1.36701	2.57936	0.0236224	ankyrin repeat domain 20 family, member A4
ENSG00000152766	ANKRD22	1.60874	2.71751	0.802229	1.75905	3.38475	9.37634e-19	ankyrin repeat domain 22
ENSG00000107890	ANKRD26	6.18061	7.92582	10.3427	-0.387093	1.30776	1.03519e-06	ankyrin repeat domain 26
ENSG00000206560	ANKRD28	7.91408	26.0467	16.723	0.635892	1.5539	2.04503e-25	ankyrin repeat domain 28
ENSG00000154065	ANKRD29	-1.31351	0.0967789	0.0291298	1.71517	3.28336	0.00797319	ankyrin repeat domain 29
ENSG00000164236	ANKRD33B	2.14636	3.20343	0.890048	1.84279	3.58703	1.47984e-17	ankyrin repeat domain 33B
ENSG00000198483	ANKRD35	2.33989	1.01482	1.99596	-0.979284	1.97149	4.47316e-08	ankyrin repeat domain 35
ENSG00000186352	ANKRD37	2.01779	0.79693	2.34231	-1.55575	2.93987	6.82442e-11	ankyrin repeat domain 37
ENSG00000065413	ANKRD44	5.35179	3.18561	3.81595	-0.263938	1.20075	0.000203324	ankyrin repeat domain 44
ENSG00000168876	ANKRD49	5.66269	12.5397	16.1937	-0.373004	1.29505	5.47271e-08	ankyrin repeat domain 49
ENSG00000164512	ANKRD55	2.27608	1.04224	2.20959	-1.08248	2.11767	3.50989e-11	ankyrin repeat domain 55
ENSG00000156381	ANKRD9	3.40537	1.62847	1.30859	0.312798	1.24211	0.0359962	ankyrin repeat domain 9
ENSG00000163516	ANKZF1	5.63589	7.3177	8.93485	-0.292484	1.22475	1.0451e-05	ankyrin repeat and zinc finger domain containing 1
ENSG00000160746	ANO10	4.45926	4.64722	3.67409	0.335885	1.26215	0.00101047	anoctamin 10
ENSG00000143401	ANP32E	8.36327	77.1351	105.557	-0.456129	1.37186	2.11408e-16	acidic (leucine-rich) nuclear phosphoprotein 32 family, member E
ENSG00000166825	ANPEP	5.28979	8.98464	7.07726	0.339395	1.26523	6.41362e-06	alanyl (membrane) aminopeptidase
ENSG00000169604	ANTXR1	2.55602	0.951016	0.485966	0.959751	1.94497	3.57445e-11	anthrax toxin receptor 1
ENSG00000163297	ANTXR2	7.31927	11.7163	20.6651	-0.821861	1.76768	6.34087e-54	anthrax toxin receptor 2
ENSG00000135046	ANXA1	3.65326	3.30956	2.20754	0.58315	1.49812	3.83568e-07	annexin A1
ENSG00000182718	ANXA2	4.72168	3.27616	2.70427	0.274	1.20916	0.0031304	annexin A2
ENSG00000177721	ANXA2R	2.01627	2.16657	1.22435	0.814619	1.75883	1.75226e-05	annexin A2 receptor
ENSG00000138772	ANXA3	-2.90856	0.0519927	0	5.14173	35.3032	0.0022768	annexin A3
ENSG00000143412	ANXA9	-1.58065	0.330081	0.0361097	3.00248	8.01378	0.000454536	annexin A9
ENSG00000002726	AOC1	1.89059	1.88071	0.0585485	4.93624	30.6166	2.13785e-58	amine oxidase, copper containing 1
ENSG00000246889	AP000487.5	-2.91573	0.012345	0.073762	-2.38687	5.2302	0.0327402
ENSG00000233818	AP000695.4	-0.777795	0.70037	0.28988	1.24775	2.37471	0.0190052
ENSG00000230479	AP000695.6	-0.0830539	1.88384	0.230507	2.98867	7.93744	1.36628e-12
ENSG00000254667	AP000783.1	0.0841993	0.996988	2.00188	-0.988578	1.98423	0.0111575
ENSG00000232010	AP001059.5	-2.06761	0.826912	0.0853424	3.04064	8.22858	0.00106808
ENSG00000233236	AP001171.1	4.13921	13.5599	27.2292	-1.00854	2.01187	3.7774e-29
ENSG00000183020	AP2A2	4.88894	2.75958	3.38881	-0.300064	1.2312	0.000306358	adaptor-related protein complex 2, alpha 2 subunit
ENSG00000042753	AP2S1	5.69973	33.8936	27.1094	0.318234	1.2468	5.37879e-05	adaptor-related protein complex 2, sigma 1 subunit
ENSG00000100478	AP4S1	3.83565	1.73674	2.21655	-0.355992	1.27987	0.000689447	adaptor-related protein complex 4, sigma 1 subunit
ENSG00000242802	AP5Z1	3.31303	1.23296	0.976836	0.332646	1.25932	0.0311024	adaptor-related protein complex 5, zeta 1 subunit
ENSG00000107282	APBA1	-1.7686	0.0797448	0.0100913	2.80218	6.97493	0.000170191	amyloid beta (A4) precursor protein-binding, family A, member 1
ENSG00000034053	APBA2	4.99763	3.80918	5.49279	-0.529691	1.44362	6.41091e-13	amyloid beta (A4) precursor protein-binding, family A, member 2
ENSG00000077420	APBB1IP	4.31238	4.46268	5.51879	-0.306156	1.23641	0.0264824	amyloid beta (A4) precursor protein-binding, family B, member 1 interacting protein
ENSG00000100823	APEX1	8.37187	157.24	194.056	-0.307471	1.23754	3.35853e-07	APEX nuclease (multifunctional DNA repair enzyme) 1
ENSG00000234558	API5P1	4.50151	16.6428	13.3587	0.314749	1.2438	0.000626938	apoptosis inhibitor 5 pseudogene 1
ENSG00000171388	APLN	2.08001	0.820323	2.36469	-1.53009	2.88804	2.68052e-13	apelin
ENSG00000101474	APMAP	7.09182	65.5897	45.5846	0.521287	1.43523	9.34258e-23	adipocyte plasma membrane associated protein
ENSG00000163382	APOA1BP	3.91247	6.95056	8.62952	-0.316595	1.24539	0.00274782	apolipoprotein A-I binding protein
ENSG00000084674	APOB	-2.08401	0.0301976	0.00161485	3.90231	14.9525	3.40239e-05	apolipoprotein B
ENSG00000179750	APOBEC3B	3.69033	7.51582	6.10147	0.298073	1.2295	0.032391	apolipoprotein B mRNA editing enzyme, catalytic polypeptide-like 3B
ENSG00000184730	APOBR	1.88869	1.36609	0.586968	1.21766	2.32569	1.00483e-09	apolipoprotein B receptor
ENSG00000130208	APOC1	1.73397	4.68555	0.718872	2.68975	6.45202	3.58556e-28	apolipoprotein C-I
ENSG00000130203	APOE	0.422484	1.0668	0.156598	2.74588	6.70801	1.65395e-13	apolipoprotein E
ENSG00000100342	APOL1	3.51075	4.75207	1.7261	1.4528	2.73739	1.96759e-38	apolipoprotein L, 1
ENSG00000128284	APOL3	2.61752	1.32102	0.758954	0.792331	1.73187	1.34566e-05	apolipoprotein L, 3
ENSG00000100336	APOL4	5.99435	18.7385	10.391	0.846627	1.79829	9.50808e-40	apolipoprotein L, 4
ENSG00000221963	APOL6	7.40827	19.7875	13.7799	0.51839	1.43236	1.24419e-09	apolipoprotein L, 6
ENSG00000256053	APOPT1	2.91957	2.24073	1.6078	0.472	1.38703	0.000958976	apoptogenic 1, mitochondrial
ENSG00000165272	AQP3	2.41703	2.27157	1.37647	0.721041	1.64837	0.000127267	aquaporin 3 (Gill blood group)
ENSG00000169083	AR	6.90362	7.80223	10.9419	-0.490894	1.40532	2.02983e-19	androgen receptor
ENSG00000186635	ARAP1	5.47208	3.62131	6.18158	-0.773469	1.70938	2.65109e-33	ArfGAP with RhoGAP domain, ankyrin repeat and PH domain 1
ENSG00000047365	ARAP2	5.73827	3.66114	4.9294	-0.432745	1.3498	1.0152e-09	ArfGAP with RhoGAP domain, ankyrin repeat and PH domain 2
ENSG00000120318	ARAP3	0.72269	0.386621	0.146925	1.39353	2.6272	5.24947e-07	ArfGAP with RhoGAP domain, ankyrin repeat and PH domain 3
ENSG00000095139	ARCN1	8.18878	55.1944	84.5173	-0.618179	1.53494	5.20297e-35	archain 1
ENSG00000004059	ARF5	4.69381	15.1598	12.5053	0.274239	1.20936	0.00906579	ADP-ribosylation factor 5
ENSG00000242247	ARFGAP3	6.23984	26.1025	18.6033	0.485606	1.40017	8.82281e-19	ADP-ribosylation factor GTPase activating protein 3
ENSG00000124198	ARFGEF2	7.48939	22.1817	17.9956	0.298165	1.22958	8.6052e-08	ADP-ribosylation factor guanine nucleotide-exchange factor 2 (brefeldin A-inhibited)
ENSG00000112379	ARFGEF3	4.19059	2.23611	0.218656	3.3538	10.2234	1.18653e-178	ARFGEF family member 3
ENSG00000101246	ARFRP1	4.13306	2.5406	2.0604	0.299155	1.23042	0.0121057	ADP-ribosylation factor related protein 1
ENSG00000081181	ARG2	4.89968	10.259	14.4312	-0.492721	1.4071	1.19952e-08	arginase 2
ENSG00000071205	ARHGAP10	5.03166	3.44927	2.63124	0.388762	1.30927	4.41588e-07	Rho GTPase activating protein 10
ENSG00000075884	ARHGAP15	7.53247	18.701	29.12	-0.642948	1.56152	1.05785e-32	Rho GTPase activating protein 15
ENSG00000140750	ARHGAP17	4.16632	1.65301	1.98199	-0.261843	1.19901	0.0303721	Rho GTPase activating protein 17
ENSG00000213390	ARHGAP19	6.63458	14.2895	17.9333	-0.331691	1.25849	5.93915e-09	Rho GTPase activating protein 19
ENSG00000137727	ARHGAP20	-3.95475	0.0181029	0	4.16711	17.9649	0.0245712	Rho GTPase activating protein 20
ENSG00000138639	ARHGAP24	-1.22838	0.0094149	0.0985254	-3.25121	9.52161	9.42184e-07	Rho GTPase activating protein 24
ENSG00000159314	ARHGAP27	4.17351	1.45393	2.00758	-0.467238	1.38246	5.95448e-07	Rho GTPase activating protein 27
ENSG00000186517	ARHGAP30	6.11205	11.5644	15.7535	-0.448369	1.3645	3.0501e-10	Rho GTPase activating protein 30
ENSG00000031081	ARHGAP31	3.54727	1.47249	1.0191	0.526662	1.44059	6.42373e-05	Rho GTPase activating protein 31
ENSG00000134909	ARHGAP32	4.54902	1.29243	2.35361	-0.867148	1.82405	2.59904e-29	Rho GTPase activating protein 32
ENSG00000165895	ARHGAP42	3.55744	1.98432	1.40658	0.493726	1.40808	1.38154e-05	Rho GTPase activating protein 42
ENSG00000006740	ARHGAP44	3.2934	1.33144	0.78131	0.768915	1.70399	2.19833e-11	Rho GTPase activating protein 44
ENSG00000196914	ARHGEF12	5.64384	1.46464	2.63302	-0.848746	1.80093	2.98262e-42	Rho guanine nucleotide exchange factor (GEF) 12
ENSG00000130762	ARHGEF16	-0.878851	0.154584	0.0409226	1.87921	3.67873	0.000180833	Rho guanine nucleotide exchange factor (GEF) 16
ENSG00000142632	ARHGEF19	0.736992	0.563318	0.326774	0.77497	1.71115	0.0149913	Rho guanine nucleotide exchange factor (GEF) 19
ENSG00000240771	ARHGEF25	2.4791	1.12283	2.06044	-0.872259	1.83053	7.28318e-09	Rho guanine nucleotide exchange factor (GEF) 25
ENSG00000114790	ARHGEF26	4.57215	4.88478	3.78266	0.365142	1.28801	0.00047426	Rho guanine nucleotide exchange factor (GEF) 26
ENSG00000214944	ARHGEF28	-2.71438	0.0179797	0.00153326	3.23909	9.44196	0.00463269	Rho guanine nucleotide exchange factor (GEF) 28
ENSG00000163947	ARHGEF3	5.06341	4.33271	5.80918	-0.427334	1.34475	3.65128e-09	Rho guanine nucleotide exchange factor (GEF) 3
ENSG00000137135	ARHGEF39	3.79001	1.73425	2.52457	-0.544924	1.45894	3.51108e-06	Rho guanine nucleotide exchange factor (GEF) 39
ENSG00000131089	ARHGEF9	5.79846	6.20545	8.81434	-0.511303	1.42534	4.02462e-15	Cdc42 guanine nucleotide exchange factor (GEF) 9
ENSG00000117713	ARID1A	5.13913	3.41098	4.21173	-0.307078	1.2372	3.79091e-05	AT rich interactive domain 1A (SWI-like)
ENSG00000189079	ARID2	6.91962	8.99859	10.9674	-0.288676	1.22152	5.72614e-07	AT rich interactive domain 2 (ARID, RFX-like)
ENSG00000054267	ARID4B	6.99231	10.4416	12.5548	-0.268936	1.20492	5.50208e-05	AT rich interactive domain 4B (RBP1-like)
ENSG00000196843	ARID5A	3.35089	3.36295	2.36093	0.506155	1.42026	0.000127267	AT rich interactive domain 5A (MRF1-like)
ENSG00000150347	ARID5B	5.64585	5.58271	6.68311	-0.262399	1.19947	0.000559593	AT rich interactive domain 5B (MRF1-like)
ENSG00000152213	ARL11	3.65822	2.81425	3.78538	-0.433311	1.35033	0.0002481	ADP-ribosylation factor-like 11
ENSG00000169379	ARL13B	5.052	8.71223	7.25626	0.26181	1.19898	0.000834375	ADP-ribosylation factor-like 13B
ENSG00000165997	ARL5B	6.11702	8.39694	10.8936	-0.378516	1.3	1.18952e-09	ADP-ribosylation factor-like 5B
ENSG00000225355	ARL6IP1P2	1.65545	6.82672	4.3641	0.648477	1.56751	0.00252185	ADP-ribosylation factor-like 6 interacting protein 1 pseudogene 2
ENSG00000144746	ARL6IP5	7.14894	48.8453	63.701	-0.387144	1.3078	2.00945e-10	ADP-ribosylation factor-like 6 interacting protein 5
ENSG00000177917	ARL6IP6	5.31803	9.37477	14.4485	-0.628697	1.54617	5.4269e-15	ADP-ribosylation factor-like 6 interacting protein 6
ENSG00000143862	ARL8A	3.77993	6.11233	7.7979	-0.356146	1.28	0.00343523	ADP-ribosylation factor-like 8A
ENSG00000134108	ARL8B	7.31364	50.539	38.4339	0.391651	1.31189	2.50104e-14	ADP-ribosylation factor-like 8B
ENSG00000170632	ARMC10	5.71265	12.9859	9.91447	0.385484	1.3063	1.42187e-09	armadillo repeat containing 10
ENSG00000178660	ARMC10P1	3.40256	14.0631	10.6732	0.393311	1.3134	0.000916857	armadillo repeat containing 10 pseudogene 1
ENSG00000169126	ARMC4	1.72985	0.84041	0.54946	0.618023	1.53477	0.0423865	armadillo repeat containing 4
ENSG00000140691	ARMC5	2.74288	1.71851	0.695947	1.29367	2.45151	3.84016e-21	armadillo repeat containing 5
ENSG00000102401	ARMCX3	6.66254	21.7868	26.009	-0.259074	1.19671	1.0451e-05	armadillo repeat containing, X-linked 3
ENSG00000029153	ARNTL2	6.83188	14.6512	17.9768	-0.298336	1.22973	5.98554e-07	aryl hydrocarbon receptor nuclear translocator-like 2
ENSG00000245311	ARNTL2-AS1	-2.41922	0.0464176	0.418651	-2.95599	7.75962	0.00152719	ARNTL2 antisense RNA 1
ENSG00000137486	ARRB1	6.58931	13.7035	19.3404	-0.500615	1.41482	4.01352e-18	arrestin, beta 1
ENSG00000105643	ARRDC2	4.71359	6.42332	4.89355	0.387539	1.30816	3.68774e-06	arrestin domain containing 2
ENSG00000113369	ARRDC3	6.69661	18.4225	23.6223	-0.362874	1.28598	1.08757e-09	arrestin domain containing 3
ENSG00000140450	ARRDC4	4.1412	4.93584	3.73071	0.397673	1.31738	0.000448714	arrestin domain containing 4
ENSG00000113273	ARSB	5.78266	8.60229	6.71263	0.355377	1.27932	1.51229e-07	arylsulfatase B
ENSG00000104763	ASAH1	8.27897	74.7335	48.2564	0.627045	1.5444	5.35504e-22	N-acylsphingosine amidohydrolase (acid ceramidase) 1
ENSG00000188611	ASAH2	1.68721	0.561424	0.360645	0.625893	1.54317	0.00496572	N-acylsphingosine amidohydrolase (non-lysosomal ceramidase) 2
ENSG00000204147	ASAH2B	2.4942	1.57554	1.03952	0.597143	1.51272	0.000332391	N-acylsphingosine amidohydrolase (non-lysosomal ceramidase) 2B
ENSG00000151693	ASAP2	5.12449	3.47966	6.14612	-0.823607	1.76983	8.8039e-19	ArfGAP with SH3 domain, ankyrin repeat and PH domain 2
ENSG00000196372	ASB13	4.60242	8.86522	7.31335	0.275742	1.21062	0.00157324	ankyrin repeat and SOCS box containing 13
ENSG00000161664	ASB16	-4.12868	0	0.0512707	-3.98215	15.8033	0.0263978	ankyrin repeat and SOCS box containing 16
ENSG00000102048	ASB9	1.83726	0.273468	2.75091	-3.30678	9.89556	2.08905e-35	ankyrin repeat and SOCS box containing 9
ENSG00000183734	ASCL2	-1.09267	0.404083	0.102281	1.98545	3.95986	0.00223635	achaete-scute family bHLH transcription factor 2
ENSG00000111875	ASF1A	6.11256	22.8075	32.1733	-0.499893	1.41411	1.69326e-16	anti-silencing function 1A histone chaperone
ENSG00000169093	ASMTL	5.48885	14.2816	11.3353	0.328234	1.25548	0.00128942	acetylserotonin O-methyltransferase-like
ENSG00000198363	ASPH	7.48948	7.84933	10.079	-0.363863	1.28687	9.1446e-11	aspartate beta-hydroxylase
ENSG00000244617	ASPRV1	-2.8085	0.120139	0.0109991	3.142	8.82745	0.00638273	aspartic peptidase, retroviral-like 1
ENSG00000169696	ASPSCR1	2.70014	0.646805	0.427617	0.588019	1.50318	7.59299e-05	alveolar soft part sarcoma chromosome region, candidate 1
ENSG00000130707	ASS1	3.45671	1.50696	5.69257	-1.92494	3.79721	1.3096e-09	argininosuccinate synthase 1
ENSG00000034533	ASTE1	4.37193	6.8723	5.21136	0.395435	1.31534	5.3222e-05	asteroid homolog 1 (Drosophila)
ENSG00000143970	ASXL2	6.75438	7.27915	9.30104	-0.356473	1.28029	1.74152e-07	additional sex combs like transcriptional regulator 2
ENSG00000119778	ATAD2B	6.9175	9.86112	13.1822	-0.42167	1.33948	2.82815e-09	ATPase family, AAA domain containing 2B
ENSG00000123268	ATF1	5.86247	23.1121	18.5945	0.309494	1.23927	7.54548e-07	activating transcription factor 1
ENSG00000162772	ATF3	4.25081	3.40747	6.01729	-0.825384	1.77201	6.92637e-21	activating transcription factor 3
ENSG00000170653	ATF7	3.06522	0.928068	1.16967	-0.339371	1.26521	0.0253813	activating transcription factor 7
ENSG00000171681	ATF7IP	7.50253	12.1472	15.3509	-0.341106	1.26673	9.76958e-08	activating transcription factor 7 interacting protein
ENSG00000126775	ATG14	4.83876	6.4338	4.89488	0.391293	1.31157	5.26902e-05	autophagy related 14
ENSG00000085978	ATG16L1	5.33455	7.34464	6.00133	0.289655	1.22235	0.00357615	autophagy related 16-like 1
ENSG00000168010	ATG16L2	3.01513	0.630362	1.246	-0.985329	1.97976	4.20216e-16	autophagy related 16-like 2
ENSG00000125703	ATG4C	5.14876	10.1733	12.6407	-0.316306	1.24514	0.000103872	autophagy related 4C, cysteine peptidase
ENSG00000197548	ATG7	5.07543	4.18337	3.45108	0.272346	1.20777	0.00175261	autophagy related 7
ENSG00000142102	ATHL1	1.75192	0.486171	0.794459	-0.702709	1.62756	0.000932554	ATH1, acid trehalase-like 1 (yeast)
ENSG00000198513	ATL1	2.268	0.829362	1.38007	-0.730663	1.6594	2.97901e-05	atlastin GTPase 1
ENSG00000149311	ATM	7.98705	9.36074	13.3764	-0.518296	1.43226	2.00634e-17	ATM serine/threonine kinase
ENSG00000118322	ATP10B	-1.79521	0.0509514	0	6.25147	76.187	3.90847e-08	ATPase, class V, type 10B
ENSG00000145246	ATP10D	4.04488	2.64227	1.50227	0.812603	1.75638	1.0966e-17	ATPase, class V, type 10D
ENSG00000058063	ATP11B	6.46868	10.8609	8.40098	0.367145	1.2898	1.64147e-09	ATPase, class VI, type 11B
ENSG00000075673	ATP12A	-0.415319	0.0796679	0.257952	-1.68681	3.21944	0.000283352	ATPase, H+/K+ transporting, nongastric, alpha polypeptide
ENSG00000133657	ATP13A3	8.71845	40.0598	30.9495	0.368655	1.29115	2.90324e-10	ATPase type 13A3
ENSG00000271707	ATP1B3P1	0.900685	2.81202	1.73597	0.686799	1.60971	0.0139685	ATPase, Na+/K+ transporting, beta 3 pseudogene
ENSG00000180389	ATP5EP2	3.35326	29.4249	23.6638	0.314242	1.24336	0.0190709	ATP synthase, H+ transporting, mitochondrial F1 complex, epsilon subunit pseudogene 2
ENSG00000169020	ATP5I	5.78775	65.455	52.0856	0.326584	1.25404	0.000183608	ATP synthase, H+ transporting, mitochondrial Fo complex, subunit E
ENSG00000241468	ATP5J2	6.03113	31.5954	25.8956	0.282808	1.21656	1.66322e-05	ATP synthase, H+ transporting, mitochondrial Fo complex, subunit F2
ENSG00000167283	ATP5L	7.04796	34.6801	43.5733	-0.3336	1.26015	3.71822e-07	ATP synthase, H+ transporting, mitochondrial Fo complex, subunit G
ENSG00000182220	ATP6AP2	7.59998	84.8393	65.9647	0.359112	1.28264	1.59933e-10	ATPase, H+ transporting, lysosomal accessory protein 2
ENSG00000033627	ATP6V0A1	5.14283	3.61602	2.83404	0.346934	1.27185	4.77857e-06	ATPase, H+ transporting, lysosomal V0 subunit a1
ENSG00000171130	ATP6V0E2	3.3125	2.61662	3.34134	-0.35382	1.27794	0.00515811	ATPase, H+ transporting V0 subunit e2
ENSG00000204934	ATP6V0E2-AS1	0.409323	0.30537	0.501718	-0.717819	1.64469	0.0422851	ATP6V0E2 antisense RNA 1
ENSG00000147416	ATP6V1B2	8.28906	45.7251	34.3138	0.410539	1.32918	1.54804e-15	ATPase, H+ transporting, lysosomal 56/58kDa, V1 subunit B2
ENSG00000155097	ATP6V1C1	7.79169	44.5464	31.1949	0.510797	1.42484	4.25828e-20	ATPase, H+ transporting, lysosomal 42kDa, V1 subunit C1
ENSG00000165240	ATP7A	5.8222	6.00563	7.26183	-0.277667	1.21223	1.41106e-05	ATPase, Cu++ transporting, alpha polypeptide
ENSG00000132932	ATP8A2	-1.13385	0.00364839	0.0838595	-4.28565	19.5034	4.70461e-08	ATPase, aminophospholipid transporter, class I, type 8A, member 2
ENSG00000054793	ATP9A	6.35783	11.6022	8.12015	0.510662	1.4247	1.28814e-19	ATPase, class II, type 9A
ENSG00000171953	ATPAF2	3.99114	2.54166	3.17439	-0.324662	1.25237	0.00353058	ATP synthase mitochondrial F1 complex assembly factor 2
ENSG00000138085	ATRAID	5.90716	23.6459	35.8006	-0.602004	1.51782	4.68557e-17	all-trans retinoic acid-induced differentiation factor
ENSG00000124788	ATXN1	3.41796	0.752088	0.544488	0.465224	1.38053	0.000131172	ataxin 1
ENSG00000066427	ATXN3	6.31224	3.08375	2.55162	0.270036	1.20584	5.21942e-06	ataxin 3
ENSG00000253719	ATXN7L3B	6.59988	11.0122	14.5001	-0.400096	1.3196	6.84002e-13	ataxin 7-like 3B
ENSG00000148090	AUH	4.35531	10.3584	7.77111	0.409577	1.3283	3.26324e-06	AU RNA binding protein/enoyl-CoA hydratase
ENSG00000178999	AURKB	6.16814	29.2672	34.9103	-0.258759	1.19645	0.00157874	aurora kinase B
ENSG00000105778	AVL9	6.80576	8.39085	6.77781	0.304263	1.23479	1.06658e-08	AVL9 homolog (S. cerevisiase)
ENSG00000119986	AVPI1	2.07837	3.47886	2.3184	0.580057	1.49491	0.00225034	arginine vasopressin-induced 1
ENSG00000198049	AVPR1B	0.363441	1.0316	0.100378	3.32474	10.0195	8.22975e-21	arginine vasopressin receptor 1B
ENSG00000168646	AXIN2	0.640533	0.422079	0.174517	1.26746	2.40738	0.000211442	axin 2
ENSG00000163512	AZI2	5.87078	8.3686	10.0648	-0.270199	1.20597	2.15594e-05	5-azacytidine induced 2
ENSG00000172232	AZU1	-0.76813	0.606748	0.0518923	3.4636	11.0319	9.0497e-09	azurocidin 1
ENSG00000162885	B3GALNT2	5.33176	7.80664	6.31942	0.301311	1.23226	8.80124e-05	beta-1,3-N-acetylgalactosaminyltransferase 2
ENSG00000170340	B3GNT2	7.31655	39.7591	71.6737	-0.85397	1.80747	8.2662e-63	UDP-GlcNAc:betaGal beta-1,3-N-acetylglucosaminyltransferase 2
ENSG00000177191	B3GNT8	-0.628861	0.535511	0.154656	1.74104	3.34275	0.000112829	UDP-GlcNAc:betaGal beta-1,3-N-acetylglucosaminyltransferase 8
ENSG00000139044	B4GALNT3	2.74808	1.51003	0.603621	1.31151	2.48201	1.25478e-19	beta-1,4-N-acetyl-galactosaminyl transferase 3
ENSG00000158470	B4GALT5	6.09603	12.7877	16.1852	-0.343157	1.26853	5.08745e-08	UDP-Gal:betaGlcNAc beta 1,4- galactosyltransferase, polypeptide 5
ENSG00000108641	B9D1	1.1892	0.505916	0.788951	-0.645527	1.56431	0.0422968	B9 protein domain 1
ENSG00000164929	BAALC	6.96001	42.1283	20.1689	1.05908	2.0836	5.84599e-99	brain and acute leukemia, cytoplasmic
ENSG00000182240	BACE2	-0.201318	0.162269	0.0185718	3.05233	8.29549	4.84823e-13	beta-site APP-cleaving enzyme 2
ENSG00000112182	BACH2	-2.70675	0.0267956	0.00450917	2.33676	5.05167	0.0275908	BTB and CNC homology 1, basic leucine zipper transcription factor 2
ENSG00000166170	BAG5	6.54141	19.4745	15.868	0.292434	1.2247	1.69132e-07	BCL2-associated athanogene 5
ENSG00000006453	BAIAP2L1	3.04866	2.14434	1.30477	0.708069	1.63362	5.24006e-08	BAI1-associated protein 2-like 1
ENSG00000007516	BAIAP3	-1.5158	0.0845087	0.0293456	1.48138	2.79215	0.0246312	BAI1-associated protein 3
ENSG00000153064	BANK1	2.90058	0.0783103	2.35244	-4.88396	29.5269	1.40071e-141	B-cell scaffold protein with ankyrin repeats 1
ENSG00000131668	BARX1	-1.24765	0.0538062	0.420176	-2.91023	7.51736	1.07988e-06	BARX homeobox 1
ENSG00000176788	BASP1	7.4294	151.208	4.29377	5.13669	35.1801	0	brain abundant, membrane attached signal protein 1
ENSG00000156127	BATF	3.22839	11.482	7.645	0.580453	1.49532	2.50974e-06	basic leucine zipper transcription factor, ATF-like
ENSG00000198604	BAZ1A	8.13184	32.0204	40.8546	-0.354719	1.27874	4.08611e-10	bromodomain adjacent to zinc finger domain, 1A
ENSG00000123636	BAZ2B	6.2048	2.85135	4.39083	-0.625879	1.54315	1.02337e-20	bromodomain adjacent to zinc finger domain, 2B
ENSG00000105327	BBC3	3.49183	3.99766	3.07771	0.373228	1.29525	0.0089394	BCL2 binding component 3
ENSG00000129151	BBOX1	-4.14154	0	0.0459898	-3.9825	15.8071	0.0399762	butyrobetaine (gamma), 2-oxoglutarate dioxygenase (gamma-butyrobetaine hydroxylase) 1
ENSG00000179941	BBS10	4.65277	5.55601	8.43838	-0.607275	1.52338	4.98487e-14	Bardet-Biedl syndrome 10
ENSG00000181004	BBS12	3.29556	3.37861	2.34335	0.522036	1.43598	2.99798e-05	Bardet-Biedl syndrome 12
ENSG00000125124	BBS2	5.09543	4.6744	3.52719	0.401487	1.32087	1.8851e-08	Bardet-Biedl syndrome 2
ENSG00000138686	BBS7	5.82049	12.8589	10.5464	0.282257	1.2161	1.8155e-05	Bardet-Biedl syndrome 7
ENSG00000122507	BBS9	2.39123	0.975792	0.752158	0.373668	1.29564	0.0401965	Bardet-Biedl syndrome 9
ENSG00000075790	BCAP29	6.50253	11.8443	9.72036	0.280861	1.21492	6.803e-06	B-cell receptor-associated protein 29
ENSG00000185825	BCAP31	7.30874	65.9997	54.8415	0.263819	1.20065	2.23008e-06	B-cell receptor-associated protein 31
ENSG00000064787	BCAS1	-0.0848086	0.0838761	0.146495	-0.799041	1.73994	0.0441511	breast carcinoma amplified sequence 1
ENSG00000186666	BCDIN3D	2.83921	1.60446	2.24197	-0.484177	1.39879	0.000356936	BCDIN3 domain containing
ENSG00000114200	BCHE	-3.68207	0	0.0505573	-4.43981	21.7027	0.00662194	butyrylcholinesterase
ENSG00000119866	BCL11A	5.75165	4.89283	8.47826	-0.795074	1.73517	5.68439e-29	B-cell CLL/lymphoma 11A (zinc finger protein)
ENSG00000171791	BCL2	7.46453	25.6275	20.4582	0.321205	1.24937	9.21324e-07	B-cell CLL/lymphoma 2
ENSG00000153094	BCL2L11	4.08075	3.06231	2.02062	0.593762	1.50918	6.22905e-09	BCL2-like 11 (apoptosis facilitator)
ENSG00000129473	BCL2L2	4.00296	4.28263	3.37209	0.339509	1.26533	0.0070157	BCL2-like 2
ENSG00000161940	BCL6B	-1.79781	0.00409066	0.127449	-4.44481	21.7782	8.4653e-06	B-cell CLL/lymphoma 6, member B
ENSG00000183337	BCOR	6.32515	8.2789	10.4895	-0.345015	1.27016	1.57714e-09	BCL6 corepressor
ENSG00000215580	BCORP1	-3.93965	0.0184382	0	4.1684	17.981	0.0218776	BCL6 corepressor pseudogene 1
ENSG00000236824	BCYRN1	0.381162	0.0614418	0.132107	-1.10563	2.15194	0.00366494	brain cytoplasmic RNA 1
ENSG00000164039	BDH2	2.81526	1.76286	2.39821	-0.451477	1.36744	0.00323013	3-hydroxybutyrate dehydrogenase, type 2
ENSG00000232699	BDH2P1	2.23526	5.26693	7.52785	-0.517032	1.43101	0.00282976	3-hydroxybutyrate dehydrogenase, type 2 pseudogene 1
ENSG00000183092	BEGAIN	-0.900458	0.0397513	0.111731	-1.4845	2.7982	0.00284036	brain-enriched guanylate kinase-associated
ENSG00000188848	BEND4	6.35653	8.48951	10.2081	-0.269326	1.20524	0.000218498	BEN domain containing 4
ENSG00000151917	BEND6	3.28821	2.08059	1.41582	0.550893	1.46499	5.7024e-06	BEN domain containing 6
ENSG00000184515	BEX5	3.95348	18.4107	10.7377	0.773577	1.7095	3.6554e-12	brain expressed, X-linked 5
ENSG00000180828	BHLHE22	-2.99433	0	0.0769419	-5.06899	33.5673	0.000278386	basic helix-loop-helix family, member e22
ENSG00000134107	BHLHE40	5.84557	12.8139	17.1589	-0.425815	1.34333	3.55944e-07	basic helix-loop-helix family, member e40
ENSG00000123095	BHLHE41	1.37888	0.792964	0.524498	0.581381	1.49628	0.023142	basic helix-loop-helix family, member e41
ENSG00000122870	BICC1	3.95211	3.00296	1.70934	0.806799	1.74933	7.73754e-16	BicC family RNA binding protein 1
ENSG00000136717	BIN1	3.98272	2.95268	1.61059	0.87369	1.83234	4.73347e-19	bridging integrator 1
ENSG00000110934	BIN2	6.85254	35.7438	21.8939	0.703714	1.62869	1.91201e-35	bridging integrator 2
ENSG00000110330	BIRC2	6.43547	16.6244	21.5708	-0.379833	1.30119	1.07527e-11	baculoviral IAP repeat containing 2
ENSG00000023445	BIRC3	3.83933	1.33739	2.47047	-0.889008	1.8519	3.99176e-17	baculoviral IAP repeat containing 3
ENSG00000115760	BIRC6	8.91568	23.4194	31.0785	-0.411317	1.3299	1.3482e-09	baculoviral IAP repeat containing 6
ENSG00000166619	BLCAP	5.06221	4.95177	3.53977	0.479942	1.39469	1.31191e-10	bladder cancer associated protein
ENSG00000104164	BLOC1S6	7.7831	36.6571	28.0128	0.384252	1.30518	5.51013e-14	biogenesis of lysosomal organelles complex-1, subunit 6, pallidin
ENSG00000104081	BMF	2.95352	1.21247	1.63179	-0.43345	1.35046	0.00321156	Bcl2 modifying factor
ENSG00000168283	BMI1	5.83164	11.9145	14.6793	-0.30301	1.23372	3.95493e-05	BMI1 proto-oncogene, polycomb ring finger
ENSG00000138756	BMP2K	6.58534	11.0154	8.30949	0.403265	1.3225	1.95658e-11	BMP2 inducible kinase
ENSG00000153162	BMP6	4.71868	11.0663	7.87674	0.485316	1.39989	1.60605e-06	bone morphogenetic protein 6
ENSG00000242338	BMS1P4	0.313555	0.808593	0.44546	0.84812	1.80015	0.0129779	BMS1 ribosome biogenesis factor pseudogene 1
ENSG00000204177	BMS1P5	2.14526	1.16131	0.876807	0.401714	1.32108	0.0467222	BMS1 ribosome biogenesis factor pseudogene 4
ENSG00000102010	BMX	1.96768	0.707462	2.08042	-1.54807	2.92425	8.41542e-10	BMX non-receptor tyrosine kinase
ENSG00000173068	BNC2	-2.00089	0.0311541	0.00145644	4.00974	16.1084	9.68452e-05	basonuclin 2
ENSG00000176171	BNIP3	5.81957	9.66016	13.6433	-0.502289	1.41646	2.08166e-14	BCL2/adenovirus E1B 19kDa interacting protein 3
ENSG00000197358	BNIP3P1	3.50352	5.96297	8.34787	-0.484634	1.39923	7.46611e-05	BCL2/adenovirus E1B 19kDa interacting protein 3 pseudogene 1
ENSG00000144857	BOC	-2.25347	0.00729116	0.0333128	-2.08495	4.24261	0.0152028	BOC cell adhesion associated, oncogene regulated
ENSG00000228075	BOD1L2	-2.55711	0.0975261	0.0073927	3.41477	10.6647	0.00137485	biorientation of chromosomes in cell division 1-like 2
ENSG00000101425	BPI	-1.86129	0.0897097	0.00813271	3.26424	9.60803	5.43792e-05	bactericidal/permeability-increasing protein
ENSG00000235768	BRD7P5	0.483747	0.994744	0.540241	0.852085	1.80511	0.0154927	bromodomain containing 7 pseudogene 5
ENSG00000028310	BRD9	6.82054	17.9072	5.70927	1.64614	3.12995	1.59333e-199	bromodomain containing 9
ENSG00000249908	BRD9P2	-1.89516	1.78497	0.464761	1.84692	3.59732	0.0303721	bromodomain containing 9 pseudogene 2
ENSG00000158019	BRE	4.03226	3.52584	6.12145	-0.801142	1.74248	2.17287e-11	brain and reproductive organ-expressed (TNFRSF1A modulator)
ENSG00000164713	BRI3	3.22043	2.04321	1.58421	0.360553	1.28392	0.00635064	brain protein I3
ENSG00000162670	BRINP3	5.81806	0.242937	32.885	-7.0857	135.834	0	bone morphogenetic protein/retinoic acid inducible neural-specific 3
ENSG00000113460	BRIX1	7.85048	68.6972	23.4187	1.54888	2.92589	4.59751e-195	BRX1, biogenesis of ribosomes
ENSG00000174672	BRSK2	-0.815866	0.013377	0.151209	-3.38621	10.4556	7.37043e-09	BR serine/threonine kinase 2
ENSG00000165288	BRWD3	6.98653	7.83374	12.1458	-0.635684	1.55367	6.27629e-17	bromodomain and WD repeat domain containing 3
ENSG00000119411	BSPRY	3.98389	9.73033	3.79881	1.35116	2.55117	6.30505e-33	B-box and SPRY domain containing
ENSG00000133243	BTBD2	3.9828	2.39348	2.9263	-0.295644	1.22743	0.00849023	BTB (POZ) domain containing 2
ENSG00000183826	BTBD9	3.66003	1.52699	1.12393	0.442687	1.35913	0.000923649	BTB (POZ) domain containing 9
ENSG00000133639	BTG1	4.4154	3.91153	4.88069	-0.324819	1.25251	0.00103917	B-cell translocation gene 1, anti-proliferative
ENSG00000154640	BTG3	3.80462	4.50412	7.61509	-0.762802	1.69678	5.18554e-14	BTG family, member 3
ENSG00000010671	BTK	8.37917	60.5798	84.9727	-0.491945	1.40634	5.44197e-22	Bruton agammaglobulinemia tyrosine kinase
ENSG00000112763	BTN2A1	4.48226	5.11754	6.68648	-0.386909	1.30759	4.14772e-05	butyrophilin, subfamily 2, member A1
ENSG00000124508	BTN2A2	3.78799	1.94903	2.36898	-0.285024	1.21843	0.0182468	butyrophilin, subfamily 2, member A2
ENSG00000026950	BTN3A1	4.13427	2.74866	3.58291	-0.389537	1.30997	0.000583497	butyrophilin, subfamily 3, member A1
ENSG00000186470	BTN3A2	5.16653	4.23441	5.96591	-0.498216	1.41247	1.5265e-09	butyrophilin, subfamily 3, member A2
ENSG00000111801	BTN3A3	3.52933	1.56796	2.51337	-0.683663	1.60621	7.70666e-11	butyrophilin, subfamily 3, member A3
ENSG00000165810	BTNL9	3.10351	2.55349	0.535489	2.24098	4.72717	5.75393e-56	butyrophilin-like 9
ENSG00000137656	BUD13	5.61921	17.8297	26.9365	-0.599005	1.51467	1.5169e-18	BUD13 homolog
ENSG00000005379	BZRAP1	6.05211	6.59579	5.09241	0.370598	1.29289	1.13824e-06	benzodiazepine receptor (peripheral) associated protein 1
ENSG00000198406	BZW1P2	7.09573	181.385	149.804	0.272896	1.20823	0.000281255	basic leucine zipper and W2 domains 1 pseudogene 2
ENSG00000148655	C10orf11	0.17667	0.237177	0.107418	1.12711	2.18421	0.00356411	chromosome 10 open reading frame 11
ENSG00000204161	C10orf128	4.20585	3.851	5.10065	-0.410646	1.32928	9.53855e-05	chromosome 10 open reading frame 128
ENSG00000165511	C10orf25	-0.0565832	0.22041	0.378307	-0.787499	1.72608	0.0473241	chromosome 10 open reading frame 25
ENSG00000166275	C10orf32	3.56346	4.89218	3.83932	0.347124	1.27202	0.00402996	chromosome 10 open reading frame 32
ENSG00000107738	C10orf54	4.48471	4.89262	3.83936	0.344351	1.26958	0.000251718	chromosome 10 open reading frame 54
ENSG00000119965	C10orf88	3.94759	4.34598	5.37931	-0.312931	1.24223	0.00930026	chromosome 10 open reading frame 88
ENSG00000137720	C11orf1	4.0661	3.22521	5.5193	-0.78214	1.71968	2.87309e-13	chromosome 11 open reading frame 1
ENSG00000158636	C11orf30	5.00619	1.98979	3.46511	-0.8049	1.74702	2.40671e-26	chromosome 11 open reading frame 30
ENSG00000211450	C11orf31	5.31434	15.2922	19.233	-0.334342	1.2608	0.00141649	chromosome 11 open reading frame 31
ENSG00000182919	C11orf54	6.15076	9.59292	13.0741	-0.451339	1.36731	3.61645e-13	chromosome 11 open reading frame 54
ENSG00000150776	C11orf57	7.18925	21.7301	28.988	-0.419338	1.33731	3.21499e-16	chromosome 11 open reading frame 57
ENSG00000180425	C11orf71	2.90313	3.57282	5.21222	-0.545318	1.45934	8.16335e-05	chromosome 11 open reading frame 71
ENSG00000149196	C11orf73	5.84492	14.0216	19.5811	-0.48566	1.40023	1.69124e-12	chromosome 11 open reading frame 73
ENSG00000168005	C11orf84	4.36107	6.6349	8.00709	-0.275472	1.21039	0.0463149	chromosome 11 open reading frame 84
ENSG00000188070	C11orf95	4.72457	4.00396	4.88594	-0.292757	1.22498	0.000583502	chromosome 11 open reading frame 95
ENSG00000179088	C12orf42	2.19921	0.4595	1.41566	-1.61943	3.07254	3.26009e-21	chromosome 12 open reading frame 42
ENSG00000111678	C12orf57	5.19542	17.3749	23.2031	-0.422628	1.34037	4.03788e-05	chromosome 12 open reading frame 57
ENSG00000204954	C12orf73	2.11359	1.17723	1.61841	-0.459955	1.3755	0.011783	chromosome 12 open reading frame 73
ENSG00000174456	C12orf76	4.45364	3.63832	2.57602	0.490948	1.40537	7.78842e-05	chromosome 12 open reading frame 76
ENSG00000179933	C14orf119	5.53834	13.7957	11.4891	0.26059	1.19797	0.00171249	chromosome 14 open reading frame 119
ENSG00000227051	C14orf132	2.53744	0.875328	0.582259	0.578647	1.49345	0.00158294	chromosome 14 open reading frame 132
ENSG00000139971	C14orf37	0.536187	0.278849	0.104531	1.39745	2.63436	3.65662e-05	chromosome 14 open reading frame 37
ENSG00000167173	C15orf39	3.97439	2.3098	3.09919	-0.429049	1.34635	6.96434e-05	chromosome 15 open reading frame 39
ENSG00000186073	C15orf41	3.97095	1.93474	1.54646	0.321608	1.24972	0.00177808	chromosome 15 open reading frame 41
ENSG00000176753	C15orf56	-2.02443	0.203727	0.00945779	3.96412	15.607	7.06886e-05	chromosome 15 open reading frame 56
ENSG00000188277	C15orf62	-0.986275	0.298065	0.127909	1.23372	2.35172	0.0474688	chromosome 15 open reading frame 62
ENSG00000125149	C16orf70	4.0296	3.03247	2.44337	0.30677	1.23693	0.0191426	chromosome 16 open reading frame 70
ENSG00000154102	C16orf74	0.896177	1.10091	0.605766	0.861597	1.81705	0.00158417	chromosome 16 open reading frame 74
ENSG00000155330	C16orf87	5.11162	3.90425	5.38615	-0.467113	1.38234	4.50735e-12	chromosome 16 open reading frame 87
ENSG00000231256	C17orf105	-1.01843	0.209659	0.0534111	1.89897	3.72948	0.00084239	chromosome 17 open reading frame 105
ENSG00000273604	C17orf96	4.05112	4.00234	4.91244	-0.300959	1.23196	0.00263282	chromosome 17 open reading frame 96
ENSG00000131943	C19orf12	4.14289	2.98016	3.5895	-0.272156	1.20761	0.0209823	chromosome 19 open reading frame 12
ENSG00000228300	C19orf24	1.61575	1.68732	1.10767	0.594405	1.50985	0.0153315	chromosome 19 open reading frame 24
ENSG00000123144	C19orf43	6.4532	56.369	68.6247	-0.288026	1.22097	1.70576e-06	chromosome 19 open reading frame 43
ENSG00000130813	C19orf66	3.48061	2.12201	3.0209	-0.514948	1.42894	0.000175064	chromosome 19 open reading frame 66
ENSG00000231245	C1DP1	3.8633	39.5312	32.8748	0.262197	1.1993	0.0326536	C1D nuclear receptor corepressor pseudogene 1
ENSG00000106392	C1GALT1	5.82217	6.39676	8.10108	-0.345384	1.27049	7.18401e-07	core 1 synthase, glycoprotein-N-acetylgalactosamine 3-beta-galactosyltransferase 1
ENSG00000162817	C1orf115	3.13065	4.10744	1.02489	2.0015	4.00417	2.11827e-42	chromosome 1 open reading frame 115
ENSG00000263961	C1orf186	7.53585	59.3378	45.0051	0.395184	1.31511	1.55118e-12	chromosome 1 open reading frame 186
ENSG00000119280	C1orf198	4.57319	5.37216	3.85276	0.47927	1.39404	7.36014e-08	chromosome 1 open reading frame 198
ENSG00000188004	C1orf204	-3.14158	0.0906163	0	4.91565	30.1827	0.00194251	chromosome 1 open reading frame 204
ENSG00000116667	C1orf21	4.51746	0.504009	3.67117	-2.86724	7.29668	9.25356e-229	chromosome 1 open reading frame 21
ENSG00000157181	C1orf27	5.80119	15.1476	11.7059	0.367224	1.28987	1.52169e-07	chromosome 1 open reading frame 27
ENSG00000143443	C1orf56	0.52562	0.11154	1.1236	-3.28999	9.78108	1.25229e-20	chromosome 1 open reading frame 56
ENSG00000125462	C1orf61	-0.250411	0.0982375	0.0382993	1.32941	2.51301	0.00120712	chromosome 1 open reading frame 61
ENSG00000082196	C1QTNF3	2.87728	3.09558	1.01384	1.59618	3.02342	1.73057e-23	C1q and tumor necrosis factor related protein 3
ENSG00000205861	C1QTNF9B-AS1	0.57086	1.62554	0.850138	0.933153	1.90944	0.0427913	C1QTNF9B antisense RNA 1
ENSG00000159403	C1R	0.542796	0.125414	0.388265	-1.62871	3.09236	2.80264e-08	complement component 1, r subcomponent
ENSG00000176659	C20orf197	2.80587	2.89158	2.22761	0.369186	1.29162	0.0139285	chromosome 20 open reading frame 197
ENSG00000101220	C20orf27	4.22849	8.469	7.05538	0.259777	1.19729	0.0147787	chromosome 20 open reading frame 27
ENSG00000160298	C21orf58	3.71677	2.20882	2.73869	-0.313918	1.24308	0.022594	chromosome 21 open reading frame 58
ENSG00000215012	C22orf29	4.65822	4.07378	3.34948	0.276492	1.21125	0.00577529	chromosome 22 open reading frame 29
ENSG00000188511	C22orf34	2.68115	0.579867	1.31515	-1.188	2.27836	4.90004e-10	chromosome 22 open reading frame 34
ENSG00000172375	C2CD2L	2.83624	0.463752	1.08607	-1.22418	2.33622	1.43879e-15	C2CD2-like
ENSG00000168014	C2CD3	4.46734	1.39894	2.12042	-0.604826	1.5208	5.4352e-14	C2 calcium-dependent domain containing 3
ENSG00000273045	C2orf15	0.364176	0.803138	0.423884	0.914221	1.88455	0.0132863	chromosome 2 open reading frame 15
ENSG00000163026	C2orf44	5.76553	12.0741	16.2076	-0.42815	1.34551	5.65622e-11	chromosome 2 open reading frame 44
ENSG00000163009	C2orf48	1.63601	1.31742	1.95938	-0.568652	1.48314	0.0189384	chromosome 2 open reading frame 48
ENSG00000187944	C2orf66	-1.0606	0.0889241	0.485593	-2.39812	5.27115	7.84699e-06	chromosome 2 open reading frame 66
ENSG00000178074	C2orf69	6.17403	18.9446	14.6704	0.366202	1.28895	4.18987e-09	chromosome 2 open reading frame 69
ENSG00000181744	C3orf58	5.57408	7.91878	9.44563	-0.257212	1.19517	0.000615086	chromosome 3 open reading frame 58
ENSG00000187068	C3orf70	-0.908279	0.0190879	0.161499	-3.01044	8.05812	1.33842e-08	chromosome 3 open reading frame 70
ENSG00000180044	C3orf80	2.19698	2.12205	1.43511	0.558528	1.47277	0.00316802	chromosome 3 open reading frame 80
ENSG00000164096	C4orf3	5.79507	15.8688	19.4413	-0.297526	1.22903	1.76065e-05	chromosome 4 open reading frame 3
ENSG00000151470	C4orf33	4.00181	2.07658	2.4908	-0.266495	1.20288	0.0218363	chromosome 4 open reading frame 33
ENSG00000106804	C5	4.05306	2.99759	2.08413	0.520946	1.4349	0.000189238	complement component 5
ENSG00000134830	C5AR2	1.33179	0.440208	0.299914	0.549935	1.46402	0.0200729	complement component 5a receptor 2
ENSG00000082213	C5orf22	6.51277	32.964	10.8108	1.60436	3.0406	8.2045e-194	chromosome 5 open reading frame 22
ENSG00000181904	C5orf24	5.63319	7.82674	9.46353	-0.277822	1.21236	5.77436e-05	chromosome 5 open reading frame 24
ENSG00000151881	C5orf28	5.17687	17.633	5.27627	1.73547	3.32989	1.02713e-127	chromosome 5 open reading frame 28
ENSG00000172244	C5orf34	5.60001	22.3234	9.89398	1.16813	2.2472	3.9143e-71	chromosome 5 open reading frame 34
ENSG00000197603	C5orf42	6.05484	6.43244	2.34604	1.45083	2.73365	6.26858e-99	chromosome 5 open reading frame 42
ENSG00000205765	C5orf51	6.97745	33.827	11.4045	1.56556	2.95993	2.41825e-194	chromosome 5 open reading frame 51
ENSG00000181577	C6orf223	0.650278	0.569745	0.231618	1.29038	2.44592	2.32939e-06	chromosome 6 open reading frame 223
ENSG00000204387	C6orf48	6.30413	37.4586	50.2915	-0.429837	1.34708	1.81148e-09	chromosome 6 open reading frame 48
ENSG00000198663	C6orf89	6.16041	10.6357	8.8539	0.260411	1.19782	2.14886e-05	chromosome 6 open reading frame 89
ENSG00000270024	C8orf44-SGK3	-3.76921	0.0493889	0	4.3509	20.4057	0.0124695	C8orf44-SGK3 readthrough
ENSG00000253250	C8orf88	5.166	36.3616	43.9564	-0.276888	1.21158	0.000349824	chromosome 8 open reading frame 88
ENSG00000113600	C9	-3.94926	0.0438749	0	4.16782	17.9738	0.0253288	complement component 9
ENSG00000171159	C9orf16	2.69474	4.44784	3.34321	0.405846	1.32487	0.0176449	chromosome 9 open reading frame 16
ENSG00000165118	C9orf64	-3.1179	0.0762421	0.00817773	2.81023	7.01395	0.0397286	chromosome 9 open reading frame 64
ENSG00000185015	CA13	3.79214	2.89517	2.11681	0.448907	1.36501	2.99217e-05	carbonic anhydrase XIII
ENSG00000104267	CA2	4.60716	12.5788	10.3813	0.272491	1.20789	0.0142278	carbonic anhydrase II
ENSG00000178538	CA8	7.06539	27.3285	18.9918	0.521928	1.43587	8.81724e-17	carbonic anhydrase VIII
ENSG00000102547	CAB39L	3.34286	2.30181	1.75179	0.38994	1.31034	0.00107019	calcium binding protein 39-like
ENSG00000141837	CACNA1A	-1.69205	0.00845618	0.0482264	-2.40232	5.28653	0.00300296	calcium channel, voltage-dependent, P/Q type, alpha 1A subunit
ENSG00000157388	CACNA1D	1.14296	0.121367	0.293071	-1.28049	2.42922	2.92977e-07	calcium channel, voltage-dependent, L type, alpha 1D subunit
ENSG00000153956	CACNA2D1	4.45629	0.40601	4.46683	-3.45747	10.9851	6.07115e-272	calcium channel, voltage-dependent, alpha 2/delta subunit 1
ENSG00000182389	CACNB4	2.97858	0.445939	0.714301	-0.679994	1.60213	1.20815e-07	calcium channel, voltage-dependent, beta 4 subunit
ENSG00000105298	CACTIN	4.69985	4.84813	3.88487	0.317548	1.24621	0.000220331	cactin, spliceosome C complex subunit
ENSG00000151893	CACUL1	7.06688	12.2603	9.35398	0.386489	1.30721	7.99841e-13	CDK2-associated, cullin domain 1
ENSG00000084774	CAD	6.23536	7.47853	10.4128	-0.480499	1.39523	1.52856e-15	carbamoyl-phosphate synthetase 2, aspartate transcarbamylase, and dihydroorotase
ENSG00000081803	CADPS2	5.95894	14.7102	4.8786	1.59026	3.01103	1.4233e-114	Ca++-dependent secretion activator 2
ENSG00000012822	CALCOCO1	4.35003	2.0613	2.52252	-0.296307	1.228	0.00648804	calcium binding and coiled-coil domain 1
ENSG00000136436	CALCOCO2	6.543	10.1012	12.2792	-0.28559	1.21891	2.42013e-05	calcium binding and coiled-coil domain 2
ENSG00000064989	CALCRL	2.79488	0.299669	1.95936	-2.70579	6.52416	1.29345e-77	calcitonin receptor-like
ENSG00000183128	CALHM3	-3.90388	0.0808787	0	4.18147	18.1446	0.0424654	calcium homeostasis modulator 3
ENSG00000183166	CALN1	1.93714	0.250477	0.512973	-1.03492	2.049	5.87539e-09	calneuron 1
ENSG00000179218	CALR	10.287	532.186	388.53	0.450411	1.36643	1.57936e-10	calreticulin
ENSG00000145349	CAMK2D	-1.51522	0.0887446	0.00628304	3.63366	12.412	8.49392e-07	calcium/calmodulin-dependent protein kinase II delta
ENSG00000162545	CAMK2N1	-1.303	0.283937	0.0260312	3.31021	9.9191	7.96166e-07	calcium/calmodulin-dependent protein kinase II inhibitor 1
ENSG00000164615	CAMLG	6.51989	35.7021	46.9331	-0.398985	1.31858	8.26611e-07	calcium modulating ligand
ENSG00000118200	CAMSAP2	2.48722	0.479027	0.962907	-1.01646	2.02295	4.27222e-09	calmodulin regulated spectrin-associated protein family, member 2
ENSG00000108509	CAMTA2	0.959831	0.241412	0.407057	-0.753738	1.68616	0.00366451	calmodulin binding transcription activator 2
ENSG00000144712	CAND2	-2.32421	0.0648487	0.00805526	2.76809	6.81206	0.00415787	cullin-associated and neddylation-dissociated 2 (putative)
ENSG00000042493	CAPG	4.34172	11.1442	4.41101	1.3306	2.51508	2.84911e-32	capping protein (actin filament), gelsolin-like
ENSG00000180881	CAPS2	0.64347	0.144607	0.322453	-1.15086	2.22047	5.10633e-05	calcyphosine 2
ENSG00000100065	CARD10	1.26879	0.648771	0.203881	1.65988	3.1599	7.4899e-09	caspase recruitment domain family, member 10
ENSG00000198286	CARD11	3.60245	2.85144	2.30954	0.299541	1.23075	0.00845668	caspase recruitment domain family, member 11
ENSG00000132357	CARD6	4.60518	7.88294	3.18261	1.3043	2.46963	1.93917e-63	caspase recruitment domain family, member 6
ENSG00000105483	CARD8	7.07228	9.33634	11.4846	-0.302384	1.23318	2.06656e-06	caspase recruitment domain family, member 8
ENSG00000268001	CARD8-AS1	5.03376	14.7846	18.4886	-0.326335	1.25382	9.76372e-05	CARD8 antisense RNA 1
ENSG00000187796	CARD9	0.759404	0.366867	0.138519	1.39212	2.62464	1.02395e-07	caspase recruitment domain family, member 9
ENSG00000138380	CARF	3.32983	0.972128	1.35648	-0.486805	1.40134	0.0022287	calcium responsive transcription factor
ENSG00000156017	CARNMT1	7.14752	34.5832	26.927	0.357684	1.28137	4.48256e-10	carnosine N-methyltransferase 1
ENSG00000204682	CASC10	1.76937	0.627508	1.16626	-0.898888	1.86463	9.32738e-06	cancer susceptibility candidate 10
ENSG00000272168	CASC15	-2.78291	0.001741	0.0242959	-3.41439	10.6619	0.00214518	cancer susceptibility candidate 15 (non-protein coding)
ENSG00000003400	CASP10	6.00031	7.33191	9.51827	-0.380265	1.30158	4.44011e-09	caspase 10, apoptosis-related cysteine peptidase
ENSG00000196954	CASP4	7.29284	17.3901	25.831	-0.574768	1.48944	2.16915e-19	caspase 4, apoptosis-related cysteine peptidase
ENSG00000064012	CASP8	6.86977	17.9662	14.3275	0.323134	1.25105	3.81302e-09	caspase 8, apoptosis-related cysteine peptidase
ENSG00000087589	CASS4	2.81819	1.63774	1.14496	0.51083	1.42487	0.00128422	Cas scaffolding protein family member 4
ENSG00000153113	CAST	7.32132	14.6095	11.0866	0.394593	1.31457	1.24422e-14	calpastatin
ENSG00000121691	CAT	9.20742	197.084	156.169	0.332111	1.25885	6.37947e-10	catalase
ENSG00000099338	CATSPERG	-2.25264	0.0408102	0.00485681	2.83998	7.1601	0.00230193	catsper channel auxiliary subunit gamma
ENSG00000105974	CAV1	0.583892	0.187714	0.546674	-1.54732	2.92273	4.81481e-07	caveolin 1, caveolae protein, 22kDa
ENSG00000110395	CBL	6.33393	4.88438	9.18773	-0.914572	1.88501	1.39213e-48	Cbl proto-oncogene, E3 ubiquitin protein ligase
ENSG00000114423	CBLB	3.94598	0.980375	1.623	-0.731629	1.66051	3.59818e-12	Cbl proto-oncogene B, E3 ubiquitin protein ligase
ENSG00000102924	CBLN1	-0.717701	0.329207	0.139618	1.21889	2.32768	0.0113788	cerebellin 1 precursor
ENSG00000159231	CBR3	3.24635	6.21877	10.0166	-0.690866	1.61425	5.27813e-09	carbonyl reductase 3
ENSG00000145439	CBR4	6.01254	10.938	14.3296	-0.393329	1.31342	6.55347e-11	carbonyl reductase 4
ENSG00000160200	CBS	5.34237	5.44869	6.50852	-0.261696	1.19889	0.00133535	cystathionine-beta-synthase
ENSG00000137944	CCBL2	5.25393	14.3627	18.7322	-0.388964	1.30945	5.37198e-07	cysteine conjugate-beta lyase 2
ENSG00000103021	CCDC113	3.15718	2.68445	0.325792	3.03618	8.20316	6.60897e-80	coiled-coil domain containing 113
ENSG00000176714	CCDC121	2.11722	1.11126	1.93977	-0.79886	1.73973	4.68405e-05	coiled-coil domain containing 121
ENSG00000007080	CCDC124	4.43937	14.5935	11.5465	0.336749	1.26291	0.00236658	coiled-coil domain containing 124
ENSG00000169193	CCDC126	3.53313	3.85699	2.665	0.524183	1.43812	3.5247e-05	coiled-coil domain containing 126
ENSG00000164366	CCDC127	5.67334	7.74721	2.77382	1.47839	2.78638	2.93498e-126	coiled-coil domain containing 127
ENSG00000128596	CCDC136	3.65033	2.26639	1.79185	0.337805	1.26383	0.00611632	coiled-coil domain containing 136
ENSG00000163492	CCDC141	-0.377063	0.0298478	0.0698548	-1.21446	2.32053	0.0053897	coiled-coil domain containing 141
ENSG00000181982	CCDC149	2.86973	1.20164	0.324305	1.88244	3.68697	5.16466e-38	coiled-coil domain containing 149
ENSG00000149548	CCDC15	4.03459	2.43306	4.3628	-0.84433	1.79543	5.54001e-12	coiled-coil domain containing 15
ENSG00000144395	CCDC150	3.71188	1.23021	1.47628	-0.266706	1.20306	0.027313	coiled-coil domain containing 150
ENSG00000242715	CCDC169	3.91647	2.26553	1.15192	0.967268	1.95513	4.49745e-21	coiled-coil domain containing 169
ENSG00000154479	CCDC173	0.0821963	0.323018	0.623877	-0.947722	1.92883	0.023914	coiled-coil domain containing 173
ENSG00000119636	CCDC176	2.31795	1.44948	0.709053	1.02299	2.03213	1.75162e-11	coiled-coil domain containing 176
ENSG00000197816	CCDC180	0.0323474	0.0405407	0.103956	-1.34399	2.53853	8.60178e-05	coiled-coil domain containing 180
ENSG00000229140	CCDC26	1.71039	2.21654	1.01236	1.12082	2.17471	4.04351e-08	CCDC26 long non-coding RNA
ENSG00000151468	CCDC3	3.41864	3.88207	1.92479	1.00375	2.0052	1.34321e-15	coiled-coil domain containing 3
ENSG00000176155	CCDC57	4.13137	1.78218	1.04517	0.76871	1.70375	4.1314e-14	coiled-coil domain containing 57
ENSG00000135127	CCDC64	0.245589	0.378544	0.0538324	2.78646	6.89935	5.51013e-14	coiled-coil domain containing 64
ENSG00000166510	CCDC68	0.304805	0.438842	0.0380891	3.43508	10.8159	6.89497e-15	coiled-coil domain containing 68
ENSG00000163040	CCDC74A	0.185905	0.614422	0.124955	2.27385	4.83612	3.37897e-10	coiled-coil domain containing 74A
ENSG00000149231	CCDC82	5.5753	5.54543	8.37561	-0.597073	1.51264	8.05648e-17	coiled-coil domain containing 82
ENSG00000186166	CCDC84	3.0173	1.35716	1.81484	-0.422731	1.34046	0.00814167	coiled-coil domain containing 84
ENSG00000175602	CCDC85B	3.22241	5.12587	7.12272	-0.47698	1.39183	0.000187726	coiled-coil domain containing 85B
ENSG00000115355	CCDC88A	8.15394	17.2598	21.9265	-0.348643	1.27336	8.72425e-10	coiled-coil domain containing 88A
ENSG00000137500	CCDC90B	6.2188	9.8559	12.8483	-0.386858	1.30754	1.82681e-07	coiled-coil domain containing 90B
ENSG00000105248	CCDC94	4.47882	14.8431	11.8447	0.323715	1.25155	0.00265562	coiled-coil domain containing 94
ENSG00000271503	CCL5	0.201804	0.196069	1.32528	-2.71704	6.57523	5.4352e-14	chemokine (C-C motif) ligand 5
ENSG00000133101	CCNA1	4.8686	19.3489	7.01774	1.46056	2.75214	1.03774e-30	cyclin A1
ENSG00000100814	CCNB1IP1	6.46298	19.6381	28.306	-0.532205	1.44614	9.30464e-12	cyclin B1 interacting protein 1, E3 ubiquitin protein ligase
ENSG00000110092	CCND1	-1.26226	0.0226815	0.149944	-2.62214	6.15661	1.49849e-05	cyclin D1
ENSG00000118971	CCND2	6.04615	10.1775	8.28841	0.292498	1.22476	5.24084e-05	cyclin D2
ENSG00000256164	CCND2-AS1	-1.93731	0.733989	0.206921	1.78241	3.44001	0.0219904	CCND2 antisense RNA 1
ENSG00000112576	CCND3	5.25483	5.70877	7.45296	-0.389927	1.31033	9.29884e-06	cyclin D3
ENSG00000134480	CCNH	6.37845	15.3243	20.3824	-0.415974	1.3342	5.71621e-11	cyclin H
ENSG00000135083	CCNJL	1.53827	0.425542	0.801006	-0.9139	1.88413	1.9711e-05	cyclin J-like
ENSG00000103540	CCP110	6.22929	6.69864	8.09613	-0.275578	1.21048	0.000337402	centriolar coiled coil protein 110kDa
ENSG00000260916	CCPG1	4.67615	3.38633	2.43073	0.472829	1.38783	4.44652e-05	cell cycle progression 1
ENSG00000163823	CCR1	0.61709	0.16931	0.953926	-2.46985	5.53986	1.04718e-16	chemokine (C-C motif) receptor 1
ENSG00000179934	CCR8	3.07387	11.7044	1.07291	3.44393	10.8824	9.07536e-91	chemokine (C-C motif) receptor 8
ENSG00000121797	CCRL2	2.33579	2.1766	1.12183	0.950916	1.9331	2.84296e-06	chemokine (C-C motif) receptor-like 2
ENSG00000184305	CCSER1	0.959937	0.301993	0.0710838	2.05907	4.16717	1.8955e-14	coiled-coil serine-rich protein 1
ENSG00000150753	CCT5	10.4836	361.589	128.818	1.48549	2.80013	1.81257e-153	chaperonin containing TCP1, subunit 5 (epsilon)
ENSG00000250444	CCT5P1	3.10829	8.30665	2.35292	1.81464	3.51771	1.36891e-32	chaperonin containing TCP1, subunit 5 (epsilon) pseudogene 1
ENSG00000230584	CCT5P2	0.189087	1.12639	0.2776	1.98877	3.96899	3.31718e-08	chaperonin containing TCP1, subunit 5 (epsilon) pseudogene 2
ENSG00000156535	CD109	5.3049	2.58181	5.68562	-1.14438	2.21051	1.74315e-51	CD109 molecule
ENSG00000177697	CD151	4.79757	7.74934	6.37496	0.276903	1.21159	0.00290168	CD151 molecule (Raph blood group)
ENSG00000134061	CD180	1.96722	1.06354	1.53801	-0.528075	1.442	0.0332957	CD180 molecule
ENSG00000177455	CD19	-1.31308	0.048966	0.247944	-2.31562	4.97818	0.000290421	CD19 molecule
ENSG00000091972	CD200	2.02436	0.0508787	2.66936	-5.67587	51.122	1.26209e-98	CD200 molecule
ENSG00000272398	CD24	2.10067	0.491604	2.27823	-2.20902	4.6236	1.49881e-31	CD24 molecule
ENSG00000122223	CD244	5.81721	17.961	21.5096	-0.264868	1.20153	8.251e-05	CD244 molecule, natural killer cell receptor 2B4
ENSG00000167851	CD300A	4.36019	8.53827	6.75404	0.333371	1.25995	0.00232185	CD300a molecule
ENSG00000174059	CD34	5.81709	0.507481	11.7236	-4.52787	23.0687	0	CD34 molecule
ENSG00000135218	CD36	1.05316	0.0164898	0.393805	-4.51487	22.8618	1.78306e-43	CD36 molecule (thrombospondin receptor)
ENSG00000167286	CD3D	5.64594	38.8719	68.9262	-0.830586	1.77841	1.30757e-34	CD3d molecule, delta (CD3-TCR complex)
ENSG00000198851	CD3E	-0.39027	0.118989	0.41757	-1.79553	3.47144	3.34241e-05	CD3e molecule, epsilon (CD3-TCR complex)
ENSG00000117877	CD3EAP	5.75428	16.0806	13.4071	0.258704	1.1964	0.000415224	CD3e molecule, epsilon associated protein
ENSG00000101017	CD40	3.35473	2.91338	5.18314	-0.828931	1.77637	5.58982e-11	CD40 molecule, TNF receptor superfamily member 5
ENSG00000026508	CD44	7.59235	16.4709	21.9074	-0.415077	1.33337	6.14231e-16	CD44 molecule (Indian blood group)
ENSG00000117091	CD48	5.38612	9.55379	15.9929	-0.748549	1.6801	1.15453e-17	CD48 molecule
ENSG00000169442	CD52	5.75978	46.5293	69.3713	-0.579935	1.49478	7.28834e-13	CD52 molecule
ENSG00000116815	CD58	5.58002	31.5411	22.1165	0.509545	1.4236	9.53969e-09	CD58 molecule
ENSG00000013725	CD6	-2.08432	0.0716653	0.00749145	3.03666	8.20587	0.000403849	CD6 molecule
ENSG00000135404	CD63	6.36486	35.3359	27.2669	0.369585	1.29198	6.90971e-09	CD63 molecule
ENSG00000125726	CD70	2.56779	7.31815	0.422064	4.07305	16.831	2.31767e-79	CD70 molecule
ENSG00000137101	CD72	2.17595	1.10847	1.56066	-0.494668	1.409	0.0245712	CD72 molecule
ENSG00000019582	CD74	8.61123	145.007	100.631	0.522998	1.43694	1.73546e-09	CD74 molecule, major histocompatibility complex, class II invariant chain
ENSG00000105369	CD79A	0.995317	0.822058	1.83066	-1.15709	2.23006	5.83409e-05	CD79a molecule, immunoglobulin-associated alpha
ENSG00000007312	CD79B	-0.189283	0.13532	0.707989	-2.37106	5.1732	1.12462e-09	CD79b molecule, immunoglobulin-associated beta
ENSG00000121594	CD80	-0.400438	0.139614	0.333756	-1.24287	2.36669	0.00291422	CD80 molecule
ENSG00000085117	CD82	1.24873	0.815444	0.35689	1.18356	2.27136	2.25988e-06	CD82 molecule
ENSG00000114013	CD86	7.30604	63.8335	28.3586	1.1664	2.24451	8.41074e-118	CD86 molecule
ENSG00000172116	CD8B	2.64267	2.92463	3.77585	-0.372818	1.29488	0.039017	CD8b molecule
ENSG00000254126	CD8BP	5.03148	45.3462	57.9901	-0.358487	1.28208	4.16423e-05	CD8b molecule pseudogene
ENSG00000010278	CD9	4.3314	7.66426	4.54047	0.752255	1.68442	7.70959e-18	CD9 molecule
ENSG00000125810	CD93	-0.887564	0.0142537	0.146905	-3.31194	9.93101	2.95429e-07	CD93 molecule
ENSG00000153283	CD96	-1.17015	0.00647687	0.147767	-4.27248	19.3261	1.14422e-08	CD96 molecule
ENSG00000002586	CD99	6.83789	39.5013	30.1671	0.384787	1.30567	2.47804e-09	CD99 molecule
ENSG00000102543	CDADC1	4.40035	6.22286	4.71019	0.39502	1.31496	4.47832e-05	cytidine and dCMP deaminase domain containing 1
ENSG00000079335	CDC14A	4.99049	5.2701	6.46048	-0.296393	1.22807	0.000133851	cell division cycle 14A
ENSG00000081377	CDC14B	5.00348	3.5702	2.56194	0.474406	1.38935	1.11351e-10	cell division cycle 14B
ENSG00000218305	CDC14C	1.55499	2.02458	1.39406	0.530372	1.4443	0.0185553	cell division cycle 14C
ENSG00000176386	CDC26	3.01594	8.03608	5.7322	0.485699	1.40026	0.000424153	cell division cycle 26
ENSG00000198752	CDC42BPB	4.5735	3.31116	2.67277	0.305645	1.23597	0.00189146	CDC42 binding protein kinase beta (DMPK-like)
ENSG00000163171	CDC42EP3	2.69414	0.796324	0.44751	0.829381	1.77692	8.82791e-09	CDC42 effector protein (Rho GTPase binding) 3
ENSG00000158985	CDC42SE2	7.60807	29.1641	35.6099	-0.291849	1.22421	1.32234e-08	CDC42 small effector 2
ENSG00000093009	CDC45	7.25822	47.054	60.5275	-0.366897	1.28958	8.22902e-10	cell division cycle 45
ENSG00000154162	CDH12	-3.02206	0	0.0414489	-5.06887	33.5646	0.000278418	cadherin 12, type 2 (N-cadherin 2)
ENSG00000170558	CDH2	1.38731	0.238402	0.818527	-1.78602	3.44863	1.95093e-15	cadherin 2, type 1, N-cadherin (neuronal)
ENSG00000139880	CDH24	3.07889	2.51752	1.99135	0.338567	1.2645	0.0392238	cadherin 24, type 2
ENSG00000179242	CDH4	-2.34657	0.0504569	0.00303592	3.64412	12.5023	0.000286076	cadherin 4, type 1, R-cadherin (retinal)
ENSG00000179776	CDH5	-3.45077	0	0.0306284	-4.62663	24.7033	0.00336315	cadherin 5, type 2 (vascular endothelium)
ENSG00000148600	CDHR1	-3.76921	0.0192172	0	4.3509	20.4057	0.0124695	cadherin-related family member 1
ENSG00000128536	CDHR3	0.612977	0.278674	0.152937	0.851189	1.80399	0.00390624	cadherin-related family member 3
ENSG00000058091	CDK14	5.05372	8.16193	1.54833	2.39285	5.25193	9.46772e-197	cyclin-dependent kinase 14
ENSG00000138395	CDK15	0.460001	0.377048	0.0709381	2.40735	5.30499	8.12411e-13	cyclin-dependent kinase 15
ENSG00000102225	CDK16	5.60431	6.71469	8.1989	-0.290395	1.22298	0.000117705	cyclin-dependent kinase 16
ENSG00000059758	CDK17	6.36405	11.2537	13.909	-0.308609	1.23851	1.75783e-07	cyclin-dependent kinase 17
ENSG00000117266	CDK18	-1.51312	0.0790676	0.0235098	1.7156	3.28433	0.00845858	cyclin-dependent kinase 18
ENSG00000155111	CDK19	5.51724	5.30289	6.92315	-0.388224	1.30878	1.35951e-05	cyclin-dependent kinase 19
ENSG00000123374	CDK2	5.81991	12.9146	16.099	-0.320764	1.24899	1.56013e-07	cyclin-dependent kinase 2
ENSG00000124762	CDKN1A	3.78634	3.77887	5.26867	-0.483865	1.39848	0.000185	cyclin-dependent kinase inhibitor 1A (p21, Cip1)
ENSG00000129757	CDKN1C	2.74375	2.89821	2.28207	0.341079	1.2667	0.0370979	cyclin-dependent kinase inhibitor 1C (p57, Kip2)
ENSG00000147889	CDKN2A	6.20367	21.2322	12.8191	0.722835	1.65042	7.14339e-10	cyclin-dependent kinase inhibitor 2A
ENSG00000147883	CDKN2B	6.29513	31.3585	7.34407	2.08856	4.25324	9.28204e-148	cyclin-dependent kinase inhibitor 2B (p15, inhibits CDK4)
ENSG00000240498	CDKN2B-AS1	2.74139	1.95609	1.20942	0.68463	1.60729	6.95839e-06	CDKN2B antisense RNA 1
ENSG00000123080	CDKN2C	6.67488	26.6388	34.9489	-0.394957	1.3149	1.90667e-09	cyclin-dependent kinase inhibitor 2C (p18, inhibits CDK4)
ENSG00000129355	CDKN2D	1.80666	1.8008	2.85432	-0.668111	1.58899	0.000664021	cyclin-dependent kinase inhibitor 2D (p19, inhibits CDK4)
ENSG00000140743	CDR2	4.74506	6.05467	7.53029	-0.319679	1.24805	0.000124236	cerebellar degeneration-related protein 2, 62kDa
ENSG00000101290	CDS2	6.459	6.52806	8.26612	-0.344086	1.26935	3.44979e-07	CDP-diacylglycerol synthase (phosphatidate cytidylyltransferase) 2
ENSG00000167513	CDT1	5.29341	10.3433	13.168	-0.353675	1.27781	1.81012e-05	chromatin licensing and DNA replication factor 1
ENSG00000165556	CDX2	3.06713	2.25888	1.80761	0.320004	1.24833	0.0401938	caudal type homeobox 2
ENSG00000166446	CDYL2	1.96865	0.649782	0.265026	1.30001	2.4623	2.06245e-09	chromodomain protein, Y-like 2
ENSG00000007129	CEACAM21	1.24652	1.5503	0.918678	0.746733	1.67799	0.00145271	carcinoembryonic antigen-related cell adhesion molecule 21
ENSG00000245848	CEBPA	3.55039	5.01613	3.88987	0.367912	1.29048	0.00441718	CCAAT/enhancer binding protein (C/EBP), alpha
ENSG00000221869	CEBPD	4.85742	15.9216	10.6979	0.568861	1.48335	3.58355e-08	CCAAT/enhancer binding protein (C/EBP), delta
ENSG00000093072	CECR1	0.0266633	0.110289	0.240971	-1.14083	2.20508	0.00415191	cat eye syndrome chromosome region, candidate 1
ENSG00000099954	CECR2	2.66397	0.137399	1.04029	-2.91176	7.52535	8.61198e-58	cat eye syndrome chromosome region, candidate 2
ENSG00000069998	CECR5	3.85135	1.64778	4.2005	-1.35439	2.55689	1.10936e-42	cat eye syndrome chromosome region, candidate 5
ENSG00000139610	CELA1	-3.02072	0.258861	0	5.03818	32.8582	0.00922633	chymotrypsin-like elastase family, member 1
ENSG00000075275	CELSR1	0.291854	0.125441	0.0657529	0.923836	1.89715	0.0168174	cadherin, EGF LAG seven-pass G-type receptor 1
ENSG00000115163	CENPA	6.42167	35.8015	50.6598	-0.504698	1.41883	3.5472e-18	centromere protein A
ENSG00000177946	CENPBD1	2.04613	1.86228	1.1479	0.690823	1.6142	0.00011798	CENPB DNA-binding domains containing 1
ENSG00000138092	CENPO	5.7277	7.38391	11.823	-0.68202	1.60438	6.98256e-28	centromere protein O
ENSG00000174799	CEP135	5.58202	4.96296	6.12554	-0.305688	1.23601	1.78381e-05	centrosomal protein 135kDa
ENSG00000110274	CEP164	5.35307	2.98789	3.90992	-0.389997	1.31039	3.14465e-06	centrosomal protein 164kDa
ENSG00000143702	CEP170	7.56832	15.3326	19.1854	-0.326639	1.25409	5.68945e-09	centrosomal protein 170kDa
ENSG00000099814	CEP170B	3.23641	1.5308	1.08747	0.492604	1.40698	0.00190298	centrosomal protein 170B
ENSG00000154608	CEP170P1	4.52186	4.26476	5.43458	-0.352443	1.27672	1.9314e-05	centrosomal protein 170kDa pseudogene 1
ENSG00000166004	CEP295	7.18811	13.1466	17.5698	-0.421536	1.33935	1.90607e-11	centrosomal protein 295kDa
ENSG00000106477	CEP41	5.43305	3.03813	3.83801	-0.340186	1.26592	2.97304e-07	centrosomal protein 41kDa
ENSG00000166037	CEP57	7.91426	26.6192	41.3232	-0.638391	1.55659	3.71954e-30	centrosomal protein 57kDa
ENSG00000224725	CEP57L1P1	2.08575	4.13307	2.93596	0.487784	1.40229	0.0354744	centrosomal protein 57kDa-like 1 pseudogene 1
ENSG00000114107	CEP70	6.87842	21.3787	31.859	-0.578348	1.49314	7.20362e-26	centrosomal protein 70kDa
ENSG00000112877	CEP72	4.64584	10.0759	3.6116	1.47247	2.77497	1.51667e-64	centrosomal protein 72kDa
ENSG00000111860	CEP85L	5.8407	5.42597	6.68765	-0.304913	1.23534	3.1926e-05	centrosomal protein 85kDa-like
ENSG00000134255	CEPT1	6.97706	16.3652	13.5838	0.26482	1.20149	3.5446e-05	choline/ethanolamine phosphotransferase 1
ENSG00000139624	CERS5	4.32651	2.56307	3.38259	-0.405056	1.32414	0.000193232	ceramide synthase 5
ENSG00000147400	CETN2	5.85488	33.1858	26.851	0.302679	1.23343	0.00089732	centrin, EF-hand protein, 2
ENSG00000153140	CETN3	6.22677	20.9196	27.3055	-0.387093	1.30776	3.30796e-07	centrin, EF-hand protein, 3
ENSG00000206530	CFAP44	4.50866	2.14285	1.60116	0.41562	1.33387	7.85294e-06	cilia and flagella associated protein 44
ENSG00000156042	CFAP70	3.2319	1.65748	0.872145	0.919817	1.89187	3.28544e-13	cilia and flagella associated protein 70
ENSG00000197766	CFD	3.95313	21.092	4.2576	2.30517	4.94226	4.89957e-88	complement factor D (adipsin)
ENSG00000000971	CFH	7.74759	20.4961	32.2814	-0.658856	1.57883	6.75552e-36	complement factor H
ENSG00000244414	CFHR1	0.285924	0.372804	0.737065	-0.972433	1.96215	0.0052035	complement factor H-related 1
ENSG00000003402	CFLAR	6.24172	2.81205	3.90583	-0.477097	1.39194	9.40706e-18	CASP8 and FADD-like apoptosis regulator
ENSG00000138028	CGREF1	3.56075	5.40013	0.443038	3.5964	12.0955	1.82399e-110	cell growth regulator with EF-hand domain 1
ENSG00000275552	CH17-302M23.1	-0.376678	0.534333	0.042386	3.55836	11.7807	4.1504e-10
ENSG00000276509	CH17-353B19.1	-2.05378	0.0283472	0.212265	-2.78238	6.87988	0.00287652
ENSG00000274642	CH17-472G23.1	-2.18636	0.412267	0.102868	1.87455	3.66688	0.0278792
ENSG00000274559	CH507-42P11.1	-1.0258	0.334856	2.26376	-2.65832	6.31296	4.7489e-06
ENSG00000128965	CHAC1	-0.390376	0.0452897	0.696139	-3.8364	14.2847	2.82441e-15	ChaC glutathione-specific gamma-glutamylcyclotransferase 1
ENSG00000143942	CHAC2	4.38514	14.3175	17.3189	-0.27861	1.21303	0.0426876	ChaC, cation transport regulator homolog 2 (E. coli)
ENSG00000250479	CHCHD10	4.53104	18.7967	15.2026	0.304632	1.2351	0.00741408	coiled-coil-helix-coiled-coil-helix domain containing 10
ENSG00000131778	CHD1L	7.19747	37.6685	49.2837	-0.391283	1.31156	1.8767e-11	chromodomain helicase DNA binding protein 1-like
ENSG00000124177	CHD6	6.74584	6.78161	8.41371	-0.314689	1.24374	1.03673e-05	chromodomain helicase DNA binding protein 6
ENSG00000149554	CHEK1	7.9538	30.5679	45.044	-0.563082	1.47742	1.41078e-31	checkpoint kinase 1
ENSG00000183765	CHEK2	5.53583	9.03506	13.3661	-0.567753	1.48221	2.20827e-19	checkpoint kinase 2
ENSG00000133048	CHI3L1	-2.54771	0.0933416	0.00702611	3.41482	10.6651	0.00137484	chitinase 3-like 1 (cartilage glycoprotein-39)
ENSG00000064886	CHI3L2	-0.0205095	0.516918	0.0814942	2.60477	6.08295	2.55253e-10	chitinase 3-like 2
ENSG00000109220	CHIC2	4.01951	11.0044	13.6055	-0.30792	1.23792	0.00174787	cysteine-rich hydrophobic domain 2
ENSG00000203668	CHML	7.07486	16.956	21.1388	-0.321588	1.24971	1.66206e-08	choroideremia-like (Rab escort protein 2)
ENSG00000278530	CHMP1B2P	0.920248	0.475803	0.0613646	2.93442	7.64447	3.62684e-26	charged multivesicular body protein 1B2, pseudogene
ENSG00000130724	CHMP2A	5.68976	21.1488	27.3402	-0.374678	1.29655	1.51932e-08	charged multivesicular body protein 2A
ENSG00000086065	CHMP5	6.56257	33.1686	45.9289	-0.473953	1.38891	5.85788e-16	charged multivesicular body protein 5
ENSG00000187446	CHP1	6.80752	32.2316	24.4838	0.392284	1.31247	8.12326e-12	calcineurin-like EF-hand protein 1
ENSG00000101938	CHRDL1	8.44379	72.7828	104.873	-0.530437	1.44437	6.3056e-25	chordin-like 1
ENSG00000181072	CHRM2	-2.07542	0.0132456	0.0437759	-1.63675	3.10965	0.0436006	cholinergic receptor, muscarinic 2
ENSG00000133019	CHRM3	3.24991	0.931199	0.632162	0.551696	1.46581	0.00277051	cholinergic receptor, muscarinic 3
ENSG00000233355	CHRM3-AS2	2.26236	0.966323	1.52732	-0.666887	1.58764	0.00483757	CHRM3 antisense RNA 2
ENSG00000180720	CHRM4	0.938263	1.73036	0.806002	1.08422	2.12024	8.01033e-05	cholinergic receptor, muscarinic 4
ENSG00000169684	CHRNA5	4.97089	7.59227	9.71979	-0.357727	1.28141	4.08641e-05	cholinergic receptor, nicotinic, alpha 5 (neuronal)
ENSG00000180767	CHST13	-0.65932	0.553268	0.154588	1.82666	3.54714	8.57829e-05	carbohydrate (chondroitin 4) sulfotransferase 13
ENSG00000169105	CHST14	3.25551	2.30679	3.03739	-0.399921	1.31944	0.00149038	carbohydrate (N-acetylgalactosamine 4-0) sulfotransferase 14
ENSG00000131873	CHSY1	6.25564	15.4174	12.092	0.34645	1.27143	9.26355e-09	chondroitin sulfate synthase 1
ENSG00000179583	CIITA	5.22731	3.03472	2.25933	0.420075	1.338	1.23806e-05	class II, major histocompatibility complex, transactivator
ENSG00000099622	CIRBP	6.147	9.43019	12.8264	-0.446751	1.36297	2.14748e-11	cold inducible RNA binding protein
ENSG00000114737	CISH	5.54333	10.3303	7.91476	0.379344	1.30075	3.19937e-05	cytokine inducible SH2-containing protein
ENSG00000136026	CKAP4	5.00928	7.8179	9.88773	-0.340721	1.26639	3.31879e-05	cytoskeleton-associated protein 4
ENSG00000104879	CKM	0.899103	1.97782	0.273118	2.82947	7.10815	3.03375e-21	creatine kinase, muscle
ENSG00000223572	CKMT1A	2.12241	1.95867	0.861409	1.17338	2.2554	1.64664e-10	creatine kinase, mitochondrial 1A
ENSG00000237289	CKMT1B	3.23836	4.07397	1.36536	1.57191	2.97299	3.63718e-42	creatine kinase, mitochondrial 1B
ENSG00000247572	CKMT2-AS1	4.02994	4.75083	3.66086	0.36945	1.29186	0.00189405	CKMT2 antisense RNA 1
ENSG00000109572	CLCN3	6.66084	10.2676	14.6454	-0.515931	1.42992	1.63065e-20	chloride channel, voltage-sensitive 3
ENSG00000073464	CLCN4	4.92098	6.39378	2.53078	1.33205	2.51761	2.93418e-48	chloride channel, voltage-sensitive 4
ENSG00000171365	CLCN5	6.73564	11.3613	8.71002	0.379614	1.30099	1.54227e-11	chloride channel, voltage-sensitive 5
ENSG00000011021	CLCN6	3.76413	2.26434	1.65229	0.452712	1.36861	4.17201e-05	chloride channel, voltage-sensitive 6
ENSG00000103249	CLCN7	5.56787	6.51997	5.14049	0.33816	1.26414	5.44939e-05	chloride channel, voltage-sensitive 7
ENSG00000157224	CLDN12	4.62487	4.21454	3.10576	0.434911	1.35183	1.4566e-07	claudin 12
ENSG00000080822	CLDND1	6.86921	19.7915	25.0259	-0.342414	1.26788	3.65839e-10	claudin domain containing 1
ENSG00000105472	CLEC11A	3.43318	1.17453	13.5316	-3.53417	11.5848	3.34104e-118	C-type lectin domain family 11, member A
ENSG00000172322	CLEC12A	-1.92074	0.141589	0.0209451	2.63774	6.22358	0.00180575	C-type lectin domain family 12, member A
ENSG00000110852	CLEC2B	6.82454	36.2336	49.6968	-0.45933	1.3749	1.85857e-15	C-type lectin domain family 2, member B
ENSG00000258227	CLEC5A	-1.10659	0.213736	0.0112042	4.07598	16.8653	1.94706e-07	C-type lectin domain family 5, member A
ENSG00000155962	CLIC2	1.66124	1.70413	0.523254	1.70645	3.26356	4.21255e-16	chloride intracellular channel 2
ENSG00000113282	CLINT1	8.46274	62.8431	47.9633	0.38663	1.30734	1.45927e-12	clathrin interactor 1
ENSG00000106665	CLIP2	5.30476	6.01862	4.78846	0.325764	1.25333	1.8218e-06	CAP-GLY domain containing linker protein 2
ENSG00000115295	CLIP4	4.90039	3.11439	4.56797	-0.5579	1.47213	3.77111e-12	CAP-GLY domain containing linker protein family, member 4
ENSG00000165959	CLMN	0.596337	0.150352	0.0422312	1.83035	3.55622	1.09715e-09	calmin (calponin-like, transmembrane)
ENSG00000074201	CLNS1A	8.89469	89.8849	117.414	-0.389056	1.30954	1.17372e-13	chloride channel, nucleotide-sensitive, 1A
ENSG00000162129	CLPB	6.06433	13.114	18.2736	-0.480679	1.3954	2.26793e-13	ClpB homolog, mitochondrial AAA ATPase chaperonin
ENSG00000196748	CLPSL2	-3.01188	0.370114	0.035695	2.93517	7.64847	0.0430321	colipase-like 2
ENSG00000104853	CLPTM1	5.26013	8.28852	6.36922	0.37621	1.29793	2.92856e-06	cleft lip and palate associated transmembrane protein 1
ENSG00000049656	CLPTM1L	7.5181	42.729	13.182	1.69356	3.23453	5.04899e-211	CLPTM1-like
ENSG00000120885	CLU	0.222198	0.239793	0.11284	1.07025	2.0998	0.00161899	clusterin
ENSG00000132361	CLUH	6.09741	11.1378	8.70874	0.351728	1.27609	5.37465e-07	clustered mitochondria (cluA/CLU1) homolog
ENSG00000168405	CMAHP	4.47397	4.14643	5.5791	-0.431502	1.34864	1.83967e-05	cytidine monophospho-N-acetylneuraminic acid hydroxylase, pseudogene
ENSG00000164237	CMBL	4.76167	11.3433	4.97871	1.18284	2.27023	1.25691e-56	carboxymethylenebutenolidase homolog (Pseudomonas)
ENSG00000153815	CMIP	2.38119	0.348409	0.471041	-0.436487	1.35331	0.00828598	c-Maf inducing protein
ENSG00000134326	CMPK2	7.40053	18.0966	60.4526	-1.74273	3.34668	2.58892e-200	cytidine monophosphate (UMP-CMP) kinase 2, mitochondrial
ENSG00000140931	CMTM3	5.35627	11.7763	14.1254	-0.267556	1.20377	0.0283826	CKLF-like MARVEL transmembrane domain containing 3
ENSG00000170293	CMTM8	2.0015	2.83965	3.98175	-0.49522	1.40954	0.0118403	CKLF-like MARVEL transmembrane domain containing 8
ENSG00000180917	CMTR2	3.60004	0.424153	2.77449	-2.70835	6.53574	2.68863e-111	cap methyltransferase 2
ENSG00000153721	CNKSR3	3.71785	0.639805	0.509603	0.323447	1.25132	0.00563949	CNKSR family member 3
ENSG00000130176	CNN1	-3.02806	0.0771969	0.00773018	2.92646	7.60242	0.0171185	calponin 1, basic, smooth muscle
ENSG00000064666	CNN2	5.98295	20.2765	14.4276	0.487054	1.40158	7.29415e-18	calponin 2
ENSG00000148842	CNNM2	3.93199	1.02413	0.845907	0.272701	1.20807	0.014522	cyclin and CBS domain divalent metal cation transport mediator 2
ENSG00000198791	CNOT7	8.90023	47.6703	39.6527	0.262305	1.19939	1.36625e-06	CCR4-NOT transcription complex, subunit 7
ENSG00000155508	CNOT8	7.64465	45.7548	56.0821	-0.297699	1.22918	8.41852e-07	CCR4-NOT transcription complex, subunit 8
ENSG00000173786	CNP	4.94197	3.73324	4.54532	-0.289096	1.22187	0.000341767	2',3'-cyclic nucleotide 3' phosphodiesterase
ENSG00000119865	CNRIP1	2.53517	1.14856	2.11889	-0.88951	1.85255	3.69618e-09	cannabinoid receptor interacting protein 1
ENSG00000149972	CNTN5	-3.1707	0.00196512	0.0224338	-3.01253	8.06978	0.0159885	contactin 5
ENSG00000108797	CNTNAP1	1.542	0.37222	0.591215	-0.670241	1.59134	0.00277143	contactin associated protein 1
ENSG00000154529	CNTNAP3B; CNTNAP3	-3.93965	0.00985926	0	4.1684	17.981	0.0218776	contactin associated protein-like 3B
ENSG00000152910	CNTNAP4	0.313126	0.00562405	0.377714	-5.77644	54.8129	2.1273e-33	contactin associated protein-like 4
ENSG00000155052	CNTNAP5	-1.86848	0	0.100574	-6.17262	72.1344	3.89874e-08	contactin associated protein-like 5
ENSG00000181924	COA4	5.83066	22.1505	28.5279	-0.368425	1.29094	8.74997e-09	cytochrome c oxidase assembly factor 4 homolog
ENSG00000082438	COBLL1	-0.682193	0.0500827	0.0224772	1.13361	2.19407	0.02369	cordon-bleu WH2 repeat protein-like 1
ENSG00000100473	COCH	3.63502	5.52585	1.33616	2.03933	4.11055	2.53683e-73	cochlin
ENSG00000121058	COIL	6.34694	30.7493	22.9794	0.41792	1.336	1.56092e-12	coilin
ENSG00000050767	COL23A1	-0.390964	0.285322	0.14001	1.02331	2.03257	0.0180248	collagen, type XXIII, alpha 1
ENSG00000188517	COL25A1	3.30907	0.244457	2.73503	-3.47094	11.0881	1.99244e-126	collagen, type XXV, alpha 1
ENSG00000160963	COL26A1	-0.638421	0.0771447	0.329963	-2.07535	4.21447	1.21779e-05	collagen, type XXVI, alpha 1
ENSG00000196739	COL27A1	4.08886	1.0336	1.39941	-0.441272	1.3578	2.70538e-05	collagen, type XXVII, alpha 1
ENSG00000139219	COL2A1	3.23056	1.10607	1.74	-0.651541	1.57084	0.000353697	collagen, type II, alpha 1
ENSG00000130635	COL5A1	-3.03426	0.0198245	0.00199455	2.926	7.60001	0.0202124	collagen, type V, alpha 1
ENSG00000142156	COL6A1	3.55239	2.48731	1.90428	0.380289	1.3016	0.00262281	collagen, type VI, alpha 1
ENSG00000130309	COLGALT1	6.49518	20.469	16.3504	0.320576	1.24883	3.23737e-08	collagen beta(1-O)galactosyltransferase 1
ENSG00000198756	COLGALT2	-2.02411	0.0153023	0.0534979	-1.72241	3.29987	0.0275071	collagen beta(1-O)galactosyltransferase 2
ENSG00000145781	COMMD10	5.14166	16.212	12.4419	0.377792	1.29935	5.78946e-06	COMM domain containing 10
ENSG00000169019	COMMD8	5.8277	36.8139	27.5069	0.418743	1.33676	4.2751e-09	COMM domain containing 8
ENSG00000110442	COMMD9	5.81874	9.92729	7.19766	0.460239	1.37577	1.95549e-11	COMM domain containing 9
ENSG00000105664	COMP	-3.578	0.054006	0	4.51329	22.8369	0.00861556	cartilage oligomeric matrix protein
ENSG00000093010	COMT	6.08961	11.783	14.435	-0.297483	1.229	4.99116e-06	catechol-O-methyltransferase
ENSG00000165644	COMTD1	3.2026	5.13827	6.51508	-0.345702	1.27077	0.0158327	catechol-O-methyltransferase domain containing 1
ENSG00000172301	COPRS	5.62455	39.6739	29.2301	0.437328	1.35409	1.53492e-09	coordinator of PRMT5, differentiation stimulator
ENSG00000168090	COPS6	5.21863	11.986	14.545	-0.283346	1.21701	0.000423958	COP9 signalosome subunit 6
ENSG00000111652	COPS7A	4.51287	8.29724	6.37041	0.37674	1.2984	6.119e-06	COP9 signalosome subunit 7A
ENSG00000167186	COQ7	5.27996	10.8365	8.02435	0.430841	1.34802	6.5959e-10	coenzyme Q7 homolog, ubiquinone (yeast)
ENSG00000172725	CORO1B	4.61045	3.98459	5.18672	-0.384055	1.30501	8.82874e-05	coronin, actin binding protein, 1B
ENSG00000103187	COTL1	7.21115	24.7828	19.0429	0.376343	1.29805	1.85288e-12	coactosin-like F-actin binding protein 1
ENSG00000006695	COX10	4.88732	10.6143	8.0464	0.394634	1.31461	4.51219e-07	COX10 heme A:farnesyltransferase cytochrome c oxidase assembly factor
ENSG00000014919	COX15	6.54871	19.9646	24.8606	-0.320949	1.24915	6.91941e-07	cytochrome c oxidase assembly homolog 15 (yeast)
ENSG00000138495	COX17	5.08821	13.8762	17.4475	-0.335273	1.26162	6.24484e-05	COX17 cytochrome c oxidase copper chaperone
ENSG00000163751	CPA3	-0.450899	0.152878	0.638883	-2.05116	4.1444	8.02393e-07	carboxypeptidase A3 (mast cell)
ENSG00000108582	CPD	8.25549	31.8262	16.9444	0.906101	1.87397	1.33854e-59	carboxypeptidase D
ENSG00000109472	CPE	1.77101	1.66524	0.642362	1.36653	2.57851	6.34305e-14	carboxypeptidase E
ENSG00000214575	CPEB1	-1.53144	0.00680297	0.0774165	-3.34143	10.1361	1.63242e-06	cytoplasmic polyadenylation element binding protein 1
ENSG00000113742	CPEB4	4.08035	1.48408	1.80961	-0.289065	1.22185	0.011337	cytoplasmic polyadenylation element binding protein 4
ENSG00000106034	CPED1	1.84736	0.00948691	0.924557	-6.44406	87.0676	4.12665e-63	cadherin-like and PC-esterase domain containing 1
ENSG00000240216	CPHL1P	-2.78416	0.00471953	0.0690847	-3.41443	10.6621	0.00214518	ceruloplasmin and hephaestin-like 1 pseudogene
ENSG00000135678	CPM	1.46344	0.432922	0.299035	0.526614	1.44054	0.0494718	carboxypeptidase M
ENSG00000214078	CPNE1	5.17267	8.90027	11.0934	-0.321451	1.24959	0.000124876	copine I
ENSG00000085719	CPNE3	8.36512	56.3967	40.681	0.467852	1.38305	9.79024e-21	copine III
ENSG00000124772	CPNE5	-3.93012	0.0322607	0	4.16843	17.9813	0.0218776	copine V
ENSG00000103381	CPPED1	4.39486	3.85011	2.63879	0.541236	1.45522	4.20351e-11	calcineurin-like phosphoesterase domain containing 1
ENSG00000119203	CPSF3	7.73919	44.2482	69.1308	-0.647348	1.56629	6.89443e-38	cleavage and polyadenylation specific factor 3, 73kDa
ENSG00000110090	CPT1A	7.16561	19.6023	24.1358	-0.303824	1.23441	1.7573e-08	carnitine palmitoyltransferase 1A (liver)
ENSG00000088882	CPXM1	4.09703	5.9847	8.32988	-0.48103	1.39574	2.70228e-05	carboxypeptidase X (M14 family), member 1
ENSG00000166426	CRABP1	4.41368	29.052	13.875	1.05963	2.0844	1.48688e-28	cellular retinoic acid binding protein 1
ENSG00000143320	CRABP2	-2.78664	0.0353296	0.228168	-2.51997	5.73571	0.0219167	cellular retinoic acid binding protein 2
ENSG00000143578	CREB3L4	3.72716	3.75153	5.36903	-0.519399	1.43336	4.60056e-07	cAMP responsive element binding protein 3-like 4
ENSG00000146592	CREB5	-1.01764	0.00976476	0.0748547	-2.89243	7.4252	3.54843e-05	cAMP responsive element binding protein 5
ENSG00000137504	CREBZF	6.2031	11.9975	14.3761	-0.264072	1.20086	2.02864e-05	CREB/ATF bZIP transcription factor
ENSG00000143162	CREG1	7.01743	58.6433	37.7525	0.631313	1.54897	4.15062e-28	cellular repressor of E1A-stimulated genes 1
ENSG00000095794	CREM	4.44795	3.36717	4.29227	-0.35309	1.27729	3.68213e-05	cAMP responsive element modulator
ENSG00000150938	CRIM1	4.70362	4.56984	2.74758	0.731531	1.6604	1.06959e-16	cysteine rich transmembrane BMP regulator 1 (chordin-like)
ENSG00000096006	CRISP3	1.85666	0.0172953	3.20628	-7.33137	161.05	9.09679e-96	cysteine-rich secretory protein 3
ENSG00000121005	CRISPLD1	6.22795	18.362	14.6361	0.322983	1.25091	2.61211e-07	cysteine-rich secretory protein LCCL domain containing 1
ENSG00000176390	CRLF3	6.43847	16.5557	22.2325	-0.429752	1.347	1.33479e-13	cytokine receptor-like factor 3
ENSG00000072832	CRMP1	-1.55072	0.0193435	0.0978946	-2.27079	4.82588	0.00100855	collapsin response mediator protein 1
ENSG00000005469	CROT	1.25337	0	0.957613	-9.28351	623.183	2.81273e-60	carnitine O-octanoyltransferase
ENSG00000118231	CRYGD	-2.60449	0.0913806	0.439882	-2.14168	4.41274	0.0299763	crystallin, gamma D
ENSG00000165475	CRYL1	3.79081	7.0109	5.59417	0.321016	1.24921	0.0452048	crystallin, lambda 1
ENSG00000116791	CRYZ	5.22369	10.1702	8.1245	0.318911	1.24739	8.54653e-05	crystallin, zeta (quinone reductase)
ENSG00000205758	CRYZL1	4.73622	3.63946	4.99027	-0.460286	1.37581	1.23313e-08	crystallin, zeta (quinone reductase)-like 1
ENSG00000184371	CSF1	1.05131	0.294784	0.470223	-0.668371	1.58928	0.0348922	colony stimulating factor 1 (macrophage)
ENSG00000198223	CSF2RA	4.89808	9.65514	5.91531	0.701853	1.62659	5.22492e-20	colony stimulating factor 2 receptor, alpha, low-affinity (granulocyte-macrophage)
ENSG00000100368	CSF2RB	1.08462	0.29067	0.557659	-0.940797	1.91959	9.54135e-05	colony stimulating factor 2 receptor, beta, low-affinity (granulocyte-macrophage)
ENSG00000119535	CSF3R	-2.12535	0.0492078	0.00517491	2.98399	7.91174	0.00394162	colony stimulating factor 3 receptor (granulocyte)
ENSG00000164796	CSMD3	6.51619	1.94646	6.95432	-1.84016	3.5805	2.85918e-232	CUB and Sushi multiple domains 3
ENSG00000141551	CSNK1D	4.54693	2.41047	1.8304	0.39485	1.31481	4.13309e-06	casein kinase 1, delta
ENSG00000213923	CSNK1E	5.35767	5.52774	6.71204	-0.284779	1.21822	0.000151488	casein kinase 1, epsilon
ENSG00000151292	CSNK1G3	6.29108	14.1356	17.1874	-0.285419	1.21876	1.22353e-06	casein kinase 1, gamma 3
ENSG00000110925	CSRNP2	3.83719	2.37311	3.0925	-0.383878	1.30484	0.000171563	cysteine-serine-rich nuclear protein 2
ENSG00000101439	CST3	2.88537	3.14895	0.850483	1.87754	3.67447	9.47173e-25	cystatin C
ENSG00000077984	CST7	3.30123	17.1565	4.04262	2.07688	4.21895	1.05811e-25	cystatin F (leukocystatin)
ENSG00000121552	CSTA	-0.695589	0.0407039	0.858724	-4.22646	18.7194	5.76968e-14	cystatin A (stefin A)
ENSG00000160213	CSTB	4.97064	15.6093	9.57574	0.701976	1.62673	1.66642e-20	cystatin B (stefin B)
ENSG00000177613	CSTF2T	6.14744	14.6275	19.9093	-0.447449	1.36363	1.09095e-13	cleavage stimulation factor, 3' pre-RNA, subunit 2, 64kDa, tau variant
ENSG00000254484	CTA-797E19.1	-3.48076	0	0.424525	-4.62127	24.6117	0.00541782
ENSG00000272112	CTB-113P19.5	-2.54383	0.569116	0.0829265	2.52838	5.76924	0.0201892
ENSG00000254363	CTB-131B5.5	-3.8876	0	0.0220079	-4.22715	18.7283	0.0284313
ENSG00000267317	CTB-25B13.12	2.34043	6.94472	4.17388	0.720633	1.64791	0.000233811
ENSG00000261526	CTB-31O20.2	2.56145	5.54476	3.54377	0.644025	1.56268	0.00312754
ENSG00000269271	CTB-83J4.2	-3.58224	0.197144	0	4.513	22.8322	0.00708769
ENSG00000269397	CTB-92J24.2	1.53942	1.62194	2.25377	-0.472219	1.38724	0.0418859
ENSG00000196810	CTBP1-AS2	2.00272	0.339747	0.685198	-1.00656	2.00911	1.21712e-06	CTBP1 antisense RNA 2 (head to head)
ENSG00000253522	CTC-231O11.1	3.45118	5.45058	4.05598	0.42027	1.33818	0.00177808
ENSG00000269246	CTC-246B18.10	1.63324	24.123	11.7394	1.0404	2.0568	1.41309e-06
ENSG00000279496	CTC-251I16.1	-0.773818	0.740326	0.273309	1.407	2.65185	0.00929885
ENSG00000253785	CTC-308K20.3	4.69654	27.2787	32.7442	-0.264889	1.20154	0.00490904
ENSG00000250015	CTC-339F2.2	-4.11461	0	0.560457	-3.98962	15.8853	0.0411251
ENSG00000267458	CTC-425F1.4	0.924075	9.09711	4.9582	0.870468	1.82826	0.00165168
ENSG00000268723	CTC-444N24.9	-1.63261	1.36454	0.452382	1.56039	2.94933	0.0241193
ENSG00000280047	CTC-463A16.1	-4.15263	0.0429038	0	3.95935	15.5555	0.0385423
ENSG00000261754	CTC-523E23.1	-1.19469	0.0800313	0.236893	-1.52856	2.88499	0.0153315
ENSG00000229855	CTC-546K23.1	3.57547	2.82982	6.10335	-1.11121	2.16027	2.4385e-27
ENSG00000279860	CTC-546K23.2	0.630611	0.468275	0.870437	-0.89978	1.86578	0.00244278
ENSG00000267481	CTC-559E9.5	1.07769	2.8101	1.7733	0.659171	1.57917	0.0116991
ENSG00000233913	CTC-575D19.1	4.74305	35.6457	47.3912	-0.416533	1.33472	0.000139612
ENSG00000261396	CTD-2012K14.2	-3.75411	0.279675	0	4.35095	20.4064	0.0124695
ENSG00000248693	CTD-2023M8.1	0.159377	7.08569	2.29923	1.62057	3.07496	3.58509e-06
ENSG00000253347	CTD-2026D20.2	-3.03163	0	0.476761	-5.06287	33.4252	0.000654659
ENSG00000228782	CTD-2026D20.3	0.762961	0.186466	1.43124	-2.92424	7.59075	1.25796e-19
ENSG00000264281	CTD-2031P19.4	3.77328	142.944	207.651	-0.541028	1.45501	4.81481e-07
ENSG00000272382	CTD-2035E11.4	-3.58812	0.180764	0	4.51054	22.7933	0.0105998
ENSG00000272144	CTD-2035E11.5	-0.372869	1.06219	0.412966	1.35389	2.556	0.00307585
ENSG00000280248	CTD-2047H16.3	-2.18345	0.0334253	0.170322	-2.18346	4.54243	0.0170864
ENSG00000259048	CTD-2058B24.2	-3.68677	0	0.134701	-4.43149	21.578	0.0140217
ENSG00000260774	CTD-2083E4.4	-0.987203	0.270611	0.0795837	1.74719	3.35703	0.00285015
ENSG00000248925	CTD-2083E4.6	-1.87756	0.785003	0.257692	1.53487	2.89762	0.0459412
ENSG00000251478	CTD-2122P11.1	-3.78261	0.0930401	0	4.33547	20.1886	0.0321898
ENSG00000270558	CTD-2124B8.2	1.88196	10.8863	3.04845	1.83389	3.56496	1.79921e-15
ENSG00000250764	CTD-2152M20.2	-0.373093	1.35994	0.491676	1.45571	2.74292	0.00123364
ENSG00000248791	CTD-2165H16.3	-1.68758	0.3754	0.104427	1.77203	3.41535	0.012138
ENSG00000261360	CTD-2165H16.4	-0.95115	0.297991	0.0718481	1.9944	3.98452	0.00017096
ENSG00000259712	CTD-2184D3.5	-1.95199	0.641518	0.172529	1.78318	3.44185	0.0273344
ENSG00000272086	CTD-2186M15.3	3.20111	18.1439	4.79039	1.9113	3.76149	8.09272e-30
ENSG00000178464	CTD-2192J16.15	6.14382	85.7478	133.505	-0.644006	1.56266	1.0824e-10
ENSG00000272417	CTD-2199O4.6	-0.217593	2.78364	1.11658	1.28512	2.43702	0.00133384
ENSG00000279557	CTD-2210P15.3	-2.1846	0.317335	0.0564518	2.32512	5.01108	0.00666074
ENSG00000250645	CTD-2228K2.1	-2.64792	0.676859	0.107173	2.43137	5.39405	0.0314652
ENSG00000225138	CTD-2228K2.7	3.74434	4.49355	1.73687	1.36732	2.5799	8.11072e-39
ENSG00000249430	CTD-2231H16.1	-1.14087	0.89421	0.39228	1.19225	2.28509	0.0423865
ENSG00000259372	CTD-2240J17.1	-1.40973	0.73753	0.105433	2.74338	6.69637	0.000541383
ENSG00000259802	CTD-2256P15.2	0.597226	2.25667	1.10139	1.01628	2.0227	0.000576379
ENSG00000271980	CTD-2256P15.4	0.807597	1.01175	0.361029	1.4667	2.76388	9.40472e-07
ENSG00000279901	CTD-2270P14.2	-1.34408	0.363636	0.111236	1.69688	3.24199	0.039484
ENSG00000185641	CTD-2287O16.1	7.39136	379.332	520.874	-0.46152	1.37699	1.03998e-13
ENSG00000267886	CTD-2291D10.4	0.339425	0	2.61686	-8.37627	332.283	3.64676e-32
ENSG00000254939	CTD-2342I9.1	-1.34973	0.0641112	0.383285	-2.52198	5.74369	0.000566354
ENSG00000250155	CTD-2353F22.1	0.14136	1.432	0.471269	1.5902	3.01091	8.58352e-06
ENSG00000279400	CTD-2353F22.2	-1.02236	0.347133	0.0920385	1.8952	3.71974	0.000505486
ENSG00000279041	CTD-2373N4.3	-0.697808	0.260836	0.606264	-1.19674	2.29221	0.0110922
ENSG00000255182	CTD-2517M22.14	-0.0143607	0.143674	0.260942	-0.842886	1.79363	0.0493387
ENSG00000272323	CTD-2517O10.6	-0.228618	0.789253	0.301421	1.35278	2.55404	0.00124141
ENSG00000260369	CTD-2526A2.2	-2.67805	0.0366383	0.277437	-2.64337	6.24789	0.0112517
ENSG00000267475	CTD-2538C1.2	0.136132	2.42015	1.44941	0.746495	1.67771	0.0455329
ENSG00000271743	CTD-2541M15.3	-1.52524	0.336927	0.098712	1.71518	3.28338	0.0111912
ENSG00000268854	CTD-2545M3.2	-3.56159	0.451703	0	4.51629	22.8843	0.0114925
ENSG00000253384	CTD-2547L16.3	0.797376	1.11689	1.98935	-0.832226	1.78043	0.00258563
ENSG00000213976	CTD-2561J22.2	2.54851	3.82724	2.80575	0.446533	1.36276	0.0376005
ENSG00000279117	CTD-2562J17.6	5.49792	16.0686	22.588	-0.494355	1.40869	2.20023e-15
ENSG00000268375	CTD-2568A17.8	-4.17696	0	0.425271	-3.97459	15.7207	0.0384625
ENSG00000271781	CTD-2589H19.6	-0.388191	1.26566	0.666289	0.93299	1.90923	0.0413294
ENSG00000260035	CTD-2651B20.6	0.144099	2.5469	4.62869	-0.865371	1.82181	0.0195024
ENSG00000215302	CTD-3092A11.1	3.81442	5.45023	6.62079	-0.28699	1.22009	0.0389971
ENSG00000232442	CTD-3184A7.4	2.0692	6.2063	4.27196	0.53071	1.44464	0.0160111
ENSG00000276071	CTD-3234P18.6	-1.33067	0.156506	0.45375	-1.49631	2.82121	0.0487608
ENSG00000175826	CTDNEP1	3.37001	3.56356	4.43867	-0.319312	1.24774	0.0239484	CTD nuclear envelope phosphatase 1
ENSG00000198561	CTNND1	2.69803	0.897356	0.571939	0.651209	1.57048	0.000823642	catenin (cadherin-associated protein), delta 1
ENSG00000040531	CTNS	4.10678	5.99329	4.1475	0.525427	1.43936	1.97054e-05	cystinosin, lysosomal cystine transporter
ENSG00000064601	CTSA	5.90328	13.2526	7.18792	0.879226	1.83939	1.69524e-30	cathepsin A
ENSG00000164733	CTSB	7.87901	36.3178	27.0656	0.419906	1.33784	5.84571e-09	cathepsin B
ENSG00000117984	CTSD	4.59275	10.5159	5.57609	0.907444	1.87572	1.6769e-15	cathepsin D
ENSG00000196188	CTSE	0.267692	0.627632	0.273813	1.19572	2.29059	0.000264596	cathepsin E
ENSG00000174080	CTSF	4.31464	4.82196	8.92058	-0.892804	1.85678	3.12601e-21	cathepsin F
ENSG00000103811	CTSH	6.05529	12.6966	9.87643	0.357356	1.28108	2.70598e-06	cathepsin H
ENSG00000136943	CTSV	4.97371	8.6852	4.68591	0.890213	1.85345	8.27313e-21	cathepsin V
ENSG00000085733	CTTN	0.0948824	0.0941562	0.21322	-1.1714	2.2523	0.000818553	cortactin
ENSG00000077063	CTTNBP2	2.62891	0.610051	1.14846	-0.911145	1.88054	4.1905e-10	cortactin binding protein 2
ENSG00000180891	CUEDC1	-0.12094	0.280463	0.049316	2.48697	5.60599	1.40229e-10	CUE domain containing 1
ENSG00000107874	CUEDC2	5.15132	22.467	27.8713	-0.315254	1.24423	0.000122448	CUE domain containing 2
ENSG00000166266	CUL5	7.27524	19.2577	26.6947	-0.474205	1.38915	8.39972e-16	cullin 5
ENSG00000044090	CUL7	3.27896	1.45041	1.99897	-0.468456	1.38363	0.000174752	cullin 7
ENSG00000150316	CWC15	6.80105	36.608	44.256	-0.277187	1.21183	1.3664e-06	CWC15 spliceosome-associated protein
ENSG00000273559	CWC25	5.22717	10.6992	8.76923	0.28339	1.21705	0.00019203	CWC25 spliceosome-associated protein homolog
ENSG00000152404	CWF19L2	5.90912	14.6617	18.9003	-0.370688	1.29297	2.53808e-09	CWF19-like 2, cell cycle control (S. pombe)
ENSG00000168329	CX3CR1	-3.15828	0.0551865	0.00610589	2.80145	6.97143	0.0438544	chemokine (C-X3-C motif) receptor 1
ENSG00000154639	CXADR	4.57321	4.45476	2.67045	0.737071	1.66679	1.2886e-15	coxsackie virus and adenovirus receptor
ENSG00000169245	CXCL10	4.19585	0.463372	30.704	-6.04689	66.1144	1.78296e-181	chemokine (C-X-C motif) ligand 10
ENSG00000169248	CXCL11	2.57965	0.128413	6.13779	-5.55637	47.058	4.54162e-120	chemokine (C-X-C motif) ligand 11
ENSG00000163734	CXCL3	-2.25216	0.0164286	0.172765	-3.13286	8.7717	0.00041497	chemokine (C-X-C motif) ligand 3
ENSG00000169429	CXCL8; IL8	1.50452	0.453713	2.04172	-2.17592	4.51874	1.30157e-21	chemokine (C-X-C motif) ligand 8
ENSG00000121966	CXCR4	2.0661	1.34681	2.41896	-0.851567	1.80446	0.00830881	chemokine (C-X-C motif) receptor 4
ENSG00000018610	CXorf56	6.48363	37.8872	30.7914	0.296085	1.22781	1.04882e-06	chromosome X open reading frame 56
ENSG00000008283	CYB561	3.73252	2.83592	2.1612	0.384243	1.30517	0.000827435	cytochrome b561
ENSG00000182224	CYB5D1	2.83848	2.13786	1.45644	0.548222	1.46228	3.46445e-05	cytochrome b5 domain containing 1
ENSG00000165168	CYBB	3.84013	2.15781	4.31818	-1.00681	2.00946	6.3056e-25	cytochrome b-245, beta polypeptide
ENSG00000214810	CYCSP55	2.66671	23.1074	17.7272	0.385573	1.30638	0.0474953	cytochrome c, somatic pseudogene 55
ENSG00000055163	CYFIP2	6.6568	8.16505	10.8999	-0.420918	1.33878	8.08331e-15	cytoplasmic FMR1 interacting protein 2
ENSG00000083799	CYLD	7.00549	8.26361	11.574	-0.48984	1.40429	5.81287e-17	cylindromatosis (turban tumor syndrome)
ENSG00000140465	CYP1A1	2.51961	1.11507	2.22366	-0.993564	1.9911	2.49547e-10	cytochrome P450, family 1, subfamily A, polypeptide 1
ENSG00000138061	CYP1B1	4.22552	3.47225	2.74895	0.336367	1.26257	0.000802656	cytochrome P450, family 1, subfamily B, polypeptide 1
ENSG00000232973	CYP1B1-AS1	-1.33008	0.143188	0.0414675	1.71977	3.29383	0.0189772	CYP1B1 antisense RNA 1
ENSG00000119004	CYP20A1	5.64267	5.16429	3.95148	0.38363	1.30462	1.71456e-09	cytochrome P450, family 20, subfamily A, polypeptide 1
ENSG00000095596	CYP26A1	1.0525	0.534388	0.861383	-0.695206	1.61912	0.0070157	cytochrome P450, family 26, subfamily A, polypeptide 1
ENSG00000003137	CYP26B1	-2.84839	0.0553744	0	5.22446	37.387	0.000229216	cytochrome P450, family 26, subfamily B, polypeptide 1
ENSG00000146233	CYP39A1	-3.41154	0.0604163	0	4.6589	25.2621	0.00410744	cytochrome P450, family 39, subfamily A, polypeptide 1
ENSG00000036530	CYP46A1	-2.93926	0.0253214	0.00256041	3.02131	8.11905	0.0336325	cytochrome P450, family 46, subfamily A, polypeptide 1
ENSG00000171954	CYP4F22	-1.04015	0.281733	0.0861016	1.67947	3.20311	0.00169302	cytochrome P450, family 4, subfamily F, polypeptide 22
ENSG00000145476	CYP4V2	4.48669	2.90524	1.66694	0.797039	1.73753	1.58455e-22	cytochrome P450, family 4, subfamily V, polypeptide 2
ENSG00000241095	CYP51A1P1	3.97611	11.989	8.8965	0.429859	1.3471	5.40449e-05	cytochrome P450, family 51, subfamily A, polypeptide 1 pseudogene 1
ENSG00000233588	CYP51A1P2	2.63114	4.76099	3.50471	0.438798	1.35547	0.00828694	cytochrome P450, family 51, subfamily A, polypeptide 1 pseudogene 2
ENSG00000142871	CYR61	0.135124	0.597826	0.296828	1.00831	2.01155	0.00485245	cysteine-rich, angiogenic inducer, 61
ENSG00000120306	CYSTM1	3.01851	4.3379	3.0793	0.489912	1.40436	0.00696682	cysteine-rich transmembrane module containing 1
ENSG00000166265	CYYR1	-0.968018	0.292859	0.0201887	3.68001	12.8172	2.15608e-07	cysteine/tyrosine-rich 1
ENSG00000153071	DAB2	6.90279	26.3775	4.63438	2.50324	5.66958	0	Dab, mitogen-responsive phosphoprotein, homolog 2 (Drosophila)
ENSG00000165617	DACT1	-1.39383	0.129249	0.0402622	1.62758	3.08994	0.012978	dishevelled-binding antagonist of beta-catenin 1
ENSG00000129562	DAD1	7.71583	373.639	146.734	1.34477	2.5399	3.28498e-92	defender against cell death 1
ENSG00000112977	DAP	4.83281	12.5143	4.44403	1.48832	2.80562	1.53151e-81	death-associated protein
ENSG00000035664	DAPK2	-0.118245	0.0944304	0.0409366	1.16731	2.24593	0.00256422	death-associated protein kinase 2
ENSG00000070190	DAPP1	2.93199	0.383806	2.97224	-2.95043	7.72981	9.59549e-88	dual adaptor of phosphotyrosine and 3-phosphoinositides
ENSG00000117593	DARS2	6.51065	19.8731	29.5606	-0.576652	1.49138	2.13001e-27	aspartyl-tRNA synthetase 2, mitochondrial
ENSG00000235489	DBF4P1	3.86035	8.62352	6.72941	0.357554	1.28125	0.00597759	DBF4 zinc finger pseudogene 1
ENSG00000155368	DBI	7.75527	116.486	60.3207	0.946133	1.9267	3.3623e-50	diazepam binding inhibitor (GABA receptor modulator, acyl-CoA binding protein)
ENSG00000003249	DBNDD1	1.83247	0.95836	0.528368	0.851683	1.80461	3.68161e-06	dysbindin (dystrobrevin binding protein 1) domain containing 1
ENSG00000244274	DBNDD2	-1.62072	0.187398	0.0478944	1.87706	3.67327	0.00850424	dysbindin (dystrobrevin binding protein 1) domain containing 2
ENSG00000136279	DBNL	5.53897	3.34093	4.04668	-0.279792	1.21402	2.67734e-05	drebrin-like
ENSG00000198876	DCAF12	6.1105	14.1469	17.3312	-0.296642	1.22828	1.63674e-06	DDB1 and CUL4 associated factor 12
ENSG00000182308	DCAF4L1	0.398213	0.352864	0.199473	0.821578	1.76734	0.0189343	DDB1 and CUL4 associated factor 4-like 1
ENSG00000166341	DCHS1	0.0574015	0.059743	0.133585	-1.16575	2.24349	0.0147548	dachsous cadherin-related 1
ENSG00000156136	DCK	7.81869	63.0512	76.8723	-0.289715	1.2224	5.053e-07	deoxycytidine kinase
ENSG00000170390	DCLK2	1.32223	0.918084	0.170753	2.39883	5.27375	4.78112e-23	doublecortin-like kinase 2
ENSG00000110063	DCPS	4.59199	5.8222	8.56756	-0.559716	1.47398	9.57022e-11	decapping enzyme, scavenger
ENSG00000132912	DCTN4	7.43736	34.135	19.8864	0.776397	1.71285	2.2846e-51	dynactin 4 (p62)
ENSG00000188215	DCUN1D3	5.14286	7.22593	4.0836	0.819686	1.76502	5.73272e-28	DCN1, defective in cullin neddylation 1, domain containing 3
ENSG00000137692	DCUN1D5	6.72897	55.2074	69.5896	-0.337406	1.26348	2.39136e-10	DCN1, defective in cullin neddylation 1, domain containing 5
ENSG00000169738	DCXR	5.0186	18.8374	15.248	0.299815	1.23099	0.00234668	dicarbonyl/L-xylulose reductase
ENSG00000153904	DDAH1	6.22129	17.8267	7.5119	1.24339	2.36755	4.23318e-95	dimethylarginine dimethylaminohydrolase 1
ENSG00000213722	DDAH2	4.08028	4.36697	8.96285	-1.0374	2.05253	6.27216e-25	dimethylarginine dimethylaminohydrolase 2
ENSG00000134574	DDB2	5.10608	5.20488	8.86158	-0.771314	1.70682	2.15508e-15	damage-specific DNA binding protein 2, 48kDa
ENSG00000132437	DDC	-4.15588	0	0.0357775	-3.98208	15.8024	0.0263978	dopa decarboxylase (aromatic L-amino acid decarboxylase)
ENSG00000165490	DDIAS	5.79509	8.92956	11.8705	-0.413178	1.33162	6.61922e-11	DNA damage-induced apoptosis suppressor
ENSG00000168209	DDIT4	6.77065	33.6069	72.5022	-1.11354	2.16375	4.0369e-41	DNA-damage-inducible transcript 4
ENSG00000145358	DDIT4L	-1.42909	0.00597477	0.242099	-4.80457	27.9461	1.01295e-09	DNA-damage-inducible transcript 4-like
ENSG00000181418	DDN	3.86019	2.99599	4.75126	-0.66601	1.58668	4.50112e-12	dendrin
ENSG00000099974	DDTL	1.77101	1.77628	2.64176	-0.566315	1.48074	0.0319027	D-dopachrome tautomerase
ENSG00000099977	DDTL; DDT	4.08684	8.30956	11.0774	-0.415513	1.33377	2.9536e-05	D-dopachrome tautomerase-like
ENSG00000079785	DDX1	8.36542	64.8523	107.229	-0.728737	1.65719	2.58956e-50	DEAD (Asp-Glu-Ala-Asp) box helicase 1
ENSG00000178105	DDX10	7.58697	19.0271	26.4209	-0.476697	1.39155	4.92899e-21	DEAD (Asp-Glu-Ala-Asp) box polypeptide 10
ENSG00000230360	DDX10P2	1.0519	0.618142	0.968131	-0.648403	1.56743	0.0424654	DEAD (Asp-Glu-Ala-Asp) box polypeptide 10 pseudogene 2
ENSG00000109832	DDX25	-3.1552	0	0.0612391	-4.92925	30.4687	0.00659492	DEAD (Asp-Glu-Ala-Asp) box helicase 25
ENSG00000067048	DDX3Y	7.11767	27.5025	20.9038	0.39214	1.31234	1.05651e-11	DEAD (Asp-Glu-Ala-Asp) box helicase 3, Y-linked
ENSG00000105671	DDX49	5.54278	18.4536	15.1561	0.281468	1.21543	0.000119015	DEAD (Asp-Glu-Ala-Asp) box polypeptide 49
ENSG00000107201	DDX58	6.01643	7.32012	22.4216	-1.61897	3.07155	2.83601e-138	DEAD (Asp-Glu-Ala-Asp) box polypeptide 58
ENSG00000118197	DDX59	4.67897	5.14938	6.31185	-0.296833	1.22844	0.00068813	DEAD (Asp-Glu-Ala-Asp) box polypeptide 59
ENSG00000137628	DDX60	6.83537	8.48427	25.3515	-1.58332	2.99658	1.15328e-143	DEAD (Asp-Glu-Ala-Asp) box polypeptide 60
ENSG00000181381	DDX60L	6.67798	6.45802	10.3885	-0.688828	1.61197	1.63277e-24	DEAD (Asp-Glu-Ala-Asp) box polypeptide 60-like
ENSG00000023892	DEF6	4.77018	7.71239	13.7318	-0.83677	1.78605	1.43243e-26	DEF6 guanine nucleotide exchange factor
ENSG00000205744	DENND1C	1.99617	1.00928	0.70401	0.510258	1.4243	0.0158327	DENN/MADD domain containing 1C
ENSG00000162777	DENND2D	2.74343	2.08579	0.34271	2.58701	6.00851	1.25563e-37	DENN/MADD domain containing 2D
ENSG00000105339	DENND3	6.28031	6.17094	4.42556	0.475399	1.3903	7.11254e-13	DENN/MADD domain containing 3
ENSG00000198837	DENND4B	3.67942	1.49222	1.88647	-0.344104	1.26936	0.004319	DENN/MADD domain containing 4B
ENSG00000184014	DENND5A	6.62709	9.21466	13.6449	-0.570169	1.4847	7.43171e-25	DENN/MADD domain containing 5A
ENSG00000170456	DENND5B	4.43021	2.24192	1.57045	0.508225	1.4223	2.98425e-08	DENN/MADD domain containing 5B
ENSG00000255867	DENND5B-AS1	-3.94172	0.0995053	0	4.16951	17.9949	0.0417938	DENND5B antisense RNA 1
ENSG00000174839	DENND6A	5.95857	10.5261	13.7473	-0.388923	1.30942	3.04344e-11	DENN/MADD domain containing 6A
ENSG00000234264	DEPDC1-AS1	0.711774	1.68132	0.945492	0.826856	1.77382	0.00965645	DEPDC1 antisense RNA 1
ENSG00000121644	DESI2	6.47817	21.0418	13.8917	0.596646	1.5122	1.40252e-19	desumoylating isopeptidase 2
ENSG00000095397	DFNB31	-1.5718	0.101242	0.0201536	2.22299	4.66861	0.000869607	deafness, autosomal recessive 31
ENSG00000100056	DGCR14	3.67517	1.92176	2.33422	-0.282833	1.21658	0.0144454	DiGeorge syndrome critical region gene 14
ENSG00000183628	DGCR6	-0.152736	0.233763	0.108139	1.10252	2.14729	0.00754903	DiGeorge syndrome critical region gene 6
ENSG00000128185	DGCR6L	3.03493	8.39507	5.80958	0.528298	1.44223	0.00642825	DiGeorge syndrome critical region gene 6-like
ENSG00000065357	DGKA	3.61588	0.890198	1.51018	-0.76633	1.70094	7.18218e-13	diacylglycerol kinase, alpha 80kDa
ENSG00000077044	DGKD	5.13833	3.26524	3.9439	-0.275169	1.21014	0.000207144	diacylglycerol kinase, delta 130kDa
ENSG00000058866	DGKG	1.78338	0.476805	0.150323	1.65897	3.1579	2.37115e-12	diacylglycerol kinase, gamma 90kDa
ENSG00000237883	DGUOK-AS1	1.25566	3.63327	1.88758	0.926628	1.90083	0.005644	DGUOK antisense RNA 1
ENSG00000116133	DHCR24	7.70402	54.8392	43.2866	0.33802	1.26402	5.12725e-07	24-dehydrocholesterol reductase
ENSG00000178700	DHFRL1	4.40308	4.12005	4.96224	-0.274942	1.20995	0.00981725	dihydrofolate reductase-like 1
ENSG00000095059	DHPS	4.95705	8.62333	12.0429	-0.486927	1.40146	1.08299e-10	deoxyhypusine synthase
ENSG00000102796	DHRS12	1.27228	1.00404	0.366419	1.44063	2.71439	1.89065e-07	dehydrogenase/reductase (SDR family) member 12
ENSG00000100867	DHRS2	1.76128	0.331985	0.56531	-0.773354	1.70924	0.000339945	dehydrogenase/reductase (SDR family) member 2
ENSG00000100612	DHRS7	6.62143	26.7624	33.8643	-0.343757	1.26906	8.005e-10	dehydrogenase/reductase (SDR family) member 7
ENSG00000169084	DHRSX	4.74713	8.23163	6.60552	0.314625	1.24369	0.00115516	dehydrogenase/reductase (SDR family) X-linked
ENSG00000150990	DHX37	5.19107	6.17154	4.86851	0.340896	1.26654	0.000372795	DEAH (Asp-Glu-Ala-His) box polypeptide 37
ENSG00000108406	DHX40	6.87434	21.6914	17.8178	0.280045	1.21423	2.8233e-07	DEAH (Asp-Glu-Ala-His) box polypeptide 40
ENSG00000163214	DHX57	5.388	5.75617	4.73209	0.280109	1.21429	0.000176951	DEAH (Asp-Glu-Ala-Asp/His) box polypeptide 57
ENSG00000108771	DHX58	1.5936	0.397846	1.17281	-1.56149	2.95158	7.25909e-15	DEXH (Asp-Glu-X-His) box polypeptide 58
ENSG00000131504	DIAPH1	8.02753	32.0691	41.6715	-0.381672	1.30285	1.29286e-13	diaphanous-related formin 1
ENSG00000139734	DIAPH3	6.18422	9.10158	10.9333	-0.267721	1.2039	0.000170521	diaphanous-related formin 3
ENSG00000160305	DIP2A	4.51709	1.53275	1.84514	-0.269871	1.2057	0.00561965	disco-interacting protein 2 homolog A
ENSG00000261645	DISC1FP1	-2.26474	0.0188044	0.123429	-2.54662	5.84265	0.00513745	DISC1 fusion partner 1 (non-protein coding)
ENSG00000150764	DIXDC1	4.92914	2.78092	4.38001	-0.657974	1.57787	7.45028e-12	DIX domain containing 1
ENSG00000268471	DKFZP434I0714	1.87248	1.44893	0.992148	0.537734	1.45169	0.00871159
ENSG00000155011	DKK2	0.977166	0.121113	0.790485	-2.70038	6.49974	2.87817e-25	dickkopf WNT signaling pathway inhibitor 2
ENSG00000150768	DLAT	7.6892	35.9248	49.5176	-0.46608	1.38135	2.811e-15	dihydrolipoamide S-acetyltransferase
ENSG00000164741	DLC1	6.67024	11.2591	7.27847	0.625757	1.54302	1.26858e-23	DLC1 Rho GTPase activating protein
ENSG00000186047	DLEU7	-1.85183	0.127554	0.0240006	2.26315	4.80039	0.00242584	deleted in lymphocytic leukemia, 7
ENSG00000262001	DLGAP1-AS2	0.743003	0.669196	0.386405	0.786645	1.72506	0.00791875	DLGAP1 antisense RNA 2
ENSG00000232907	DLGAP4-AS1	0.222359	0.282885	0.674554	-1.24009	2.36213	0.000298906	DLGAP4 antisense RNA 1
ENSG00000185559	DLK1	-2.66756	0	0.0592593	-5.40758	42.4466	2.7842e-05	delta-like 1 homolog (Drosophila)
ENSG00000144355	DLX1	4.11142	4.16585	5.28964	-0.349012	1.27369	0.000599909	distal-less homeobox 1
ENSG00000064195	DLX3	1.47906	1.27173	0.781798	0.689355	1.61256	0.00507439	distal-less homeobox 3
ENSG00000006377	DLX6	0.107689	0.566376	0.0584437	3.20944	9.24989	6.50236e-17	distal-less homeobox 6
ENSG00000231764	DLX6-AS1	1.66872	0.343091	0.0391988	3.10191	8.58556	1.71896e-44	DLX6 antisense RNA 1
ENSG00000100206	DMC1	1.81111	0.520838	1.47071	-1.50864	2.84543	5.04109e-12	DNA meiotic recombinase 1
ENSG00000198947	DMD	6.43525	4.26669	5.22256	-0.295001	1.22689	1.0268e-07	dystrophin
ENSG00000173253	DMRT2	-0.0171871	0.544389	0.131274	2.01605	4.04475	5.80313e-07	doublesex and mab-3 related transcription factor 2
ENSG00000176399	DMRTA1	4.44147	3.27692	4.52619	-0.467916	1.38311	1.9188e-07	DMRT-like family A1
ENSG00000135164	DMTF1	6.36253	7.58372	9.89184	-0.385659	1.30646	5.91489e-09	cyclin D binding myb-like transcription factor 1
ENSG00000104093	DMXL2	8.31897	25.4883	20.7701	0.29236	1.22464	0.000216491	Dmx-like 2
ENSG00000138346	DNA2	5.99236	11.3877	14.7729	-0.378377	1.29988	1.77081e-10	DNA replication helicase/nuclease 2
ENSG00000185842	DNAH14	4.79465	1.6796	1.1391	0.558001	1.47223	6.61004e-14	dynein, axonemal, heavy chain 14
ENSG00000158486	DNAH3	-0.982556	0.0196681	0.04799	-1.26503	2.40332	0.0285981	dynein, axonemal, heavy chain 3
ENSG00000039139	DNAH5	-1.14619	0.0449034	0.00994547	2.17087	4.50294	0.000274278	dynein, axonemal, heavy chain 5
ENSG00000118997	DNAH7	0.272006	0.0782366	0.0350147	1.15128	2.2211	0.000877764	dynein, axonemal, heavy chain 7
ENSG00000086061	DNAJA1	8.63616	160.291	131.191	0.285688	1.21899	8.84731e-05	DnaJ (Hsp40) homolog, subfamily A, member 1
ENSG00000228045	DNAJA1P6	-3.92268	0.372549	0	4.16846	17.9817	0.0218776	DnaJ (Hsp40) homolog, subfamily A, member 1 pseudogene 6
ENSG00000132002	DNAJB1	5.73895	16.9655	12.1232	0.482434	1.3971	3.56301e-12	DnaJ (Hsp40) homolog, subfamily B, member 1
ENSG00000135924	DNAJB2	2.55941	1.14816	0.854791	0.424604	1.3422	0.0107709	DnaJ (Hsp40) homolog, subfamily B, member 2
ENSG00000137094	DNAJB5	2.16887	0.974789	0.551854	0.812836	1.75666	4.9708e-06	DnaJ (Hsp40) homolog, subfamily B, member 5
ENSG00000105993	DNAJB6	5.84891	4.33164	3.36298	0.361307	1.28459	9.32603e-08	DnaJ (Hsp40) homolog, subfamily B, member 6
ENSG00000007923	DNAJC11	6.07687	14.4955	12.0647	0.261275	1.19854	2.14083e-05	DnaJ (Hsp40) homolog, subfamily C, member 11
ENSG00000108176	DNAJC12	2.92463	0.165481	6.99416	-5.36362	41.1728	6.45293e-132	DnaJ (Hsp40) homolog, subfamily C, member 12
ENSG00000170464	DNAJC18	3.46435	1.40166	1.99504	-0.510725	1.42477	4.47911e-06	DnaJ (Hsp40) homolog, subfamily C, member 18
ENSG00000168724	DNAJC21	8.49036	59.1958	19.5231	1.59714	3.02543	3.02544e-185	DnaJ (Hsp40) homolog, subfamily C, member 21
ENSG00000178401	DNAJC22	2.24995	0.812522	1.08786	-0.419605	1.33756	0.0258075	DnaJ (Hsp40) homolog, subfamily C, member 22
ENSG00000115137	DNAJC27	2.79919	0.947711	1.52756	-0.688503	1.61161	7.4025e-07	DnaJ (Hsp40) homolog, subfamily C, member 27
ENSG00000116675	DNAJC6	3.25607	1.57208	1.17563	0.419051	1.33705	0.00134399	DnaJ (Hsp40) homolog, subfamily C, member 6
ENSG00000126698	DNAJC8	7.32841	60.7612	50.5413	0.261809	1.19898	5.35389e-06	DnaJ (Hsp40) homolog, subfamily C, member 8
ENSG00000179532	DNHD1	3.54717	0.698212	0.492857	0.498213	1.41246	7.54478e-05	dynein heavy chain domain 1
ENSG00000259660	DNM1P47	2.74915	0.598207	0.281737	1.08236	2.1175	2.05764e-06	dynamin 1 pseudogene 47
ENSG00000197959	DNM3	3.07059	0.891437	0.593262	0.587021	1.50214	0.000171514	dynamin 3
ENSG00000119772	DNMT3A	4.30195	1.29105	1.99097	-0.628528	1.54599	4.05197e-12	DNA (cytosine-5-)-methyltransferase 3 alpha
ENSG00000088305	DNMT3B	6.77831	20.1844	27.2315	-0.434654	1.35159	2.36193e-14	DNA (cytosine-5-)-methyltransferase 3 beta
ENSG00000142182	DNMT3L	-2.75742	0.159106	0	5.31514	39.8122	0.000129366	DNA (cytosine-5-)-methyltransferase 3-like
ENSG00000149927	DOC2A	2.31488	1.06483	0.483763	1.13286	2.19294	5.30794e-11	double C2-like domains, alpha
ENSG00000150760	DOCK1	6.06909	9.75259	6.73955	0.529947	1.44388	3.25817e-20	dedicator of cytokinesis 1
ENSG00000135905	DOCK10	0.994368	0.143923	0.216169	-0.58667	1.50178	0.0490176	dedicator of cytokinesis 10
ENSG00000259000	DOCK11P1	3.1907	1.73978	1.33861	0.374992	1.29683	0.0153399	dedicator of cytokinesis 11 pseudogene 1
ENSG00000088538	DOCK3	3.90393	1.55806	1.86152	-0.25712	1.19509	0.0396039	dedicator of cytokinesis 3
ENSG00000107099	DOCK8	7.23092	9.19538	12.6007	-0.458393	1.37401	1.09458e-14	dedicator of cytokinesis 8
ENSG00000146094	DOK3	1.07319	0.552628	0.320254	0.788768	1.7276	0.00665926	docking protein 3
ENSG00000159147	DONSON	5.36365	10.5669	12.8738	-0.287481	1.22051	6.5542e-05	downstream neighbor of SON
ENSG00000083097	DOPEY1	5.85378	4.87221	6.64222	-0.451874	1.36782	9.49358e-13	dopey family member 1
ENSG00000172269	DPAGT1	4.18014	2.67288	4.19374	-0.652901	1.57233	1.61695e-13	dolichyl-phosphate (UDP-N-acetylglucosamine) N-acetylglucosaminephosphotransferase 1 (GlcNAc-1-P transferase)
ENSG00000167261	DPEP2	0.830606	0.642101	0.374727	0.761015	1.69468	0.0163901	dipeptidase 2
ENSG00000205683	DPF3	0.1518	0.247266	0.0752639	1.69711	3.24251	2.23132e-06	D4, zinc and double PHD fingers, family 3
ENSG00000175497	DPP10	-1.9464	0.045063	0.00680376	2.58494	5.99992	0.00170788	dipeptidyl-peptidase 10 (non-functional)
ENSG00000254986	DPP3	6.1018	18.8345	15.6862	0.260428	1.19783	0.00131616	dipeptidyl-peptidase 3
ENSG00000142002	DPP9	4.75988	3.63527	2.87449	0.335727	1.26201	0.000693656	dipeptidyl-peptidase 9
ENSG00000188641	DPYD	4.3205	1.69885	4.50332	-1.41302	2.66295	3.89152e-37	dihydropyrimidine dehydrogenase
ENSG00000151640	DPYSL4	1.9074	0.889514	1.47279	-0.725391	1.65335	0.000239336	dihydropyrimidinase-like 4
ENSG00000113360	DROSHA	6.96983	23.9418	8.28209	1.52774	2.88334	4.37402e-116	drosha, ribonuclease type III
ENSG00000136982	DSCC1	7.22344	48.4892	66.3334	-0.455316	1.37108	7.33348e-20	DNA replication and sister chromatid cohesion 1
ENSG00000111817	DSE	5.88005	6.45675	3.86015	0.73842	1.66835	3.08959e-33	dermatan sulfate epimerase
ENSG00000171451	DSEL	1.28619	0.423166	0.0886017	2.25311	4.76709	9.9454e-20	dermatan sulfate epimerase-like
ENSG00000096696	DSP	2.99259	1.14075	0.436389	1.38587	2.61329	5.17558e-26	desmoplakin
ENSG00000138101	DTNB	4.02006	1.97496	2.56577	-0.379606	1.30099	5.26629e-05	dystrobrevin, beta
ENSG00000163840	DTX3L	7.14256	18.2512	29.9066	-0.716147	1.64279	1.67122e-26	deltex 3 like, E3 ubiquitin ligase
ENSG00000110042	DTX4	3.23676	1.75888	1.3461	0.378607	1.30009	0.0122238	deltex 4, E3 ubiquitin ligase
ENSG00000169718	DUS1L	5.10518	6.50734	4.96793	0.386338	1.30707	1.27856e-06	dihydrouridine synthase 1-like
ENSG00000141994	DUS3L	4.48867	6.76623	5.56235	0.281192	1.2152	0.00446096	dihydrouridine synthase 3-like
ENSG00000120129	DUSP1	1.56039	1.02734	1.89423	-0.879349	1.83955	9.61572e-05	dual specificity phosphatase 1
ENSG00000143507	DUSP10	4.82589	11.6397	7.82637	0.567949	1.48241	1.60683e-13	dual specificity phosphatase 10
ENSG00000111266	DUSP16	4.24612	2.63779	3.99259	-0.601166	1.51694	2.14973e-10	dual specificity phosphatase 16
ENSG00000167065	DUSP18	1.90689	0.693684	0.991713	-0.512816	1.42683	0.0167746	dual specificity phosphatase 18
ENSG00000162999	DUSP19	3.56123	1.74786	2.6436	-0.597423	1.51301	4.16041e-07	dual specificity phosphatase 19
ENSG00000112679	DUSP22	4.78634	4.17594	5.53039	-0.407605	1.32648	1.8021e-06	dual specificity phosphatase 22
ENSG00000158716	DUSP23	4.42855	31.5401	20.6639	0.608049	1.5242	4.36354e-13	dual specificity phosphatase 23
ENSG00000198842	DUSP27	1.41113	0.766774	0.469032	0.702517	1.62734	0.00153348	dual specificity phosphatase 27 (putative)
ENSG00000108861	DUSP3	6.22808	19.3134	10.5996	0.861356	1.81675	4.12589e-38	dual specificity phosphatase 3
ENSG00000120875	DUSP4	3.61662	2.05047	1.33005	0.61678	1.53345	4.6705e-07	dual specificity phosphatase 4
ENSG00000138166	DUSP5	3.53262	5.19139	3.6594	0.501005	1.4152	1.80661e-05	dual specificity phosphatase 5
ENSG00000139318	DUSP6	7.4399	28.5551	46.4161	-0.704902	1.63003	2.13446e-24	dual specificity phosphatase 6
ENSG00000184545	DUSP8	-2.79312	0.00387531	0.0586349	-3.41442	10.6621	0.00214518	dual specificity phosphatase 8
ENSG00000128951	DUT	8.03297	64.9916	77.5879	-0.259388	1.19697	8.98916e-07	deoxyuridine triphosphatase
ENSG00000225210	DUXAP10	3.42706	2.76819	2.21832	0.314534	1.24361	0.0114367	double homeobox A pseudogene 10
ENSG00000141627	DYM	6.5826	11.9419	14.4756	-0.282123	1.21598	0.000652088	dymeclin
ENSG00000158560	DYNC1I1	1.2441	0.841511	0.255872	1.72578	3.30759	1.24787e-11	dynein, cytoplasmic 1, intermediate chain 1
ENSG00000135720	DYNC1LI2	5.98488	8.6089	6.69259	0.360291	1.28369	6.08825e-07	dynein, cytoplasmic 1, light intermediate chain 2
ENSG00000187240	DYNC2H1	5.16839	2.03834	2.99691	-0.557567	1.47178	1.09549e-06	dynein, cytoplasmic 2, heavy chain 1
ENSG00000138036	DYNC2LI1	4.27018	4.69809	3.65847	0.356785	1.28057	0.00153528	dynein, cytoplasmic 2, light intermediate chain 1
ENSG00000264364	DYNLL2	5.47178	7.44374	5.59911	0.406332	1.32531	2.41048e-07	dynein, light chain, LC8-type 2
ENSG00000125971	DYNLRB1	6.03208	24.241	28.9617	-0.261114	1.1984	0.000198393	dynein, light chain, roadblock-type 1
ENSG00000165169	DYNLT3	5.41563	18.6368	8.15801	1.18708	2.27692	1.07518e-71	dynein, light chain, Tctex-type 3
ENSG00000229758	DYNLT3P2	-1.63838	1.63851	0.539232	1.56026	2.94906	0.0289812	dynein, light chain, Tctex-type 3 pseudogene 2
ENSG00000134874	DZIP1	5.43467	0.00659816	10.2062	-10.4143	1364.64	0	DAZ interacting zinc finger protein 1
ENSG00000198919	DZIP3	5.46991	5.64714	7.06676	-0.327512	1.25485	5.93654e-06	DAZ interacting zinc finger protein 3
ENSG00000101412	E2F1	3.84301	4.54746	6.08237	-0.419961	1.33789	0.000122323	E2F transcription factor 1
ENSG00000169016	E2F6	4.12562	3.57891	5.00514	-0.485051	1.39964	0.000129836	E2F transcription factor 6
ENSG00000165891	E2F7	4.59512	3.39219	4.27703	-0.33773	1.26377	9.12797e-05	E2F transcription factor 7
ENSG00000167967	E4F1	3.82008	2.46895	1.94341	0.343438	1.26878	0.0145414	E4F transcription factor 1
ENSG00000145088	EAF2	4.44947	11.0861	13.6016	-0.299074	1.23035	0.0011515	ELL associated factor 2
ENSG00000103356	EARS2	5.62335	9.64641	7.55935	0.348995	1.27367	3.33103e-06	glutamyl-tRNA synthetase 2, mitochondrial
ENSG00000164330	EBF1	2.82024	0.0573117	2.22913	-5.25712	38.243	9.33776e-136	early B-cell factor 1
ENSG00000108001	EBF3	3.85947	0.406375	5.87306	-3.85035	14.4235	9.13688e-228	early B-cell factor 3
ENSG00000255423	EBLN2	1.74344	1.57712	2.41135	-0.610639	1.52694	0.0056889	endogenous Bornavirus-like nucleoprotein 2
ENSG00000145194	ECE2	3.14661	1.49095	1.21227	0.298695	1.23003	0.0465045	endothelin converting enzyme 2
ENSG00000127884	ECHS1	5.97059	44.2769	33.2845	0.407777	1.32664	6.55427e-09	enoyl CoA hydratase, short chain, 1, mitochondrial
ENSG00000143369	ECM1	-1.12033	0.192948	0.0808552	1.23302	2.35058	0.041394	extracellular matrix protein 1
ENSG00000203734	ECT2L	-2.4275	0.0804008	0	5.62984	49.5166	1.27767e-05	epithelial cell transforming 2 like
ENSG00000186197	EDARADD	2.50557	2.13887	0.909292	1.22239	2.33333	7.21661e-14	EDAR-associated death domain
ENSG00000088298	EDEM2	4.72299	12.312	15.2123	-0.310521	1.24016	0.00132023	ER degradation enhancer, mannosidase alpha-like 2
ENSG00000164176	EDIL3	1.17165	0	0.785184	-9.20493	590.145	3.02486e-68	EGF-like repeats and discoidin I-like domains 3
ENSG00000074266	EED	5.71222	6.31328	8.63148	-0.453285	1.36915	6.94318e-11	embryonic ectoderm development
ENSG00000156508	EEF1A1	10.3032	181.184	243.664	-0.431156	1.34831	2.59459e-11	eukaryotic translation elongation factor 1 alpha 1
ENSG00000214199	EEF1A1P12	5.67766	34.6778	41.3775	-0.259068	1.19671	0.0167334	eukaryotic translation elongation factor 1 alpha 1 pseudogene 12
ENSG00000250182	EEF1A1P13	4.88315	19.1053	23.3862	-0.296357	1.22804	0.0437462	eukaryotic translation elongation factor 1 alpha 1 pseudogene 13
ENSG00000213235	EEF1A1P16	8.45607	223.092	273.628	-0.298014	1.22945	0.00237469	eukaryotic translation elongation factor 1 alpha 1 pseudogene 16
ENSG00000196205	EEF1A1P5	12.5899	3721.08	5155.64	-0.474117	1.38907	1.92522e-11	eukaryotic translation elongation factor 1 alpha 1 pseudogene 5
ENSG00000233476	EEF1A1P6	10.5028	895.829	1200.99	-0.426544	1.34401	1.56332e-12	eukaryotic translation elongation factor 1 alpha 1 pseudogene 6
ENSG00000101210	EEF1A2	4.40037	14.3254	6.72892	1.08483	2.12113	1.30629e-34	eukaryotic translation elongation factor 1 alpha 2
ENSG00000228887	EEF1DP1	4.91662	30.716	36.7013	-0.26085	1.19818	0.00700188	eukaryotic translation elongation factor 1 delta pseudogene 1
ENSG00000167658	EEF2	11.1922	508.623	653.434	-0.365122	1.28799	9.23028e-06	eukaryotic translation elongation factor 2
ENSG00000140025	EFCAB11	3.40632	1.44679	1.10739	0.381827	1.30299	0.00346768	EF-hand calcium binding domain 11
ENSG00000178852	EFCAB13	-4.1836	0	0.0164963	-3.9735	15.7088	0.0382619	EF-hand calcium binding domain 13
ENSG00000203965	EFCAB7	3.70858	1.89196	2.69203	-0.512233	1.42626	2.63668e-07	EF-hand calcium binding domain 7
ENSG00000114654	EFCC1	-3.95475	0.0437973	0	4.1671	17.9648	0.0245776	EF-hand and coiled-coil domain containing 1
ENSG00000143590	EFNA3	2.46059	2.51489	3.25191	-0.373693	1.29566	0.0257425	ephrin-A3
ENSG00000132294	EFR3A	7.32747	29.4785	23.1307	0.346487	1.27146	1.28029e-11	EFR3 homolog A
ENSG00000172889	EGFL7	5.65547	14.7928	24.6932	-0.744699	1.67563	3.10311e-12	EGF-like-domain, multiple 7
ENSG00000135766	EGLN1	6.42206	10.7439	12.8624	-0.263482	1.20037	3.4536e-05	egl-9 family hypoxia-inducible factor 1
ENSG00000129521	EGLN3	-0.352359	0.0428078	0.170075	-1.95896	3.88781	4.93163e-05	egl-9 family hypoxia-inducible factor 3
ENSG00000173442	EHBP1L1	4.61532	4.1381	3.17298	0.37754	1.29912	1.67575e-05	EH domain binding protein 1-like 1
ENSG00000103966	EHD4	3.84369	2.03017	1.61421	0.328876	1.25603	0.0142908	EH-domain containing 4
ENSG00000149547	EI24	7.19974	34.1044	48.5302	-0.512325	1.42635	2.78296e-17	etoposide induced 2.4
ENSG00000255302	EID1	7.91841	86.2628	124.288	-0.530816	1.44475	3.66059e-18	EP300 interacting inhibitor of differentiation 1
ENSG00000176401	EID2B	2.28506	2.21258	3.01406	-0.452342	1.36826	0.0125552	EP300 interacting inhibitor of differentiation 2B
ENSG00000255150	EID3	0.269904	1.07695	0.570219	0.9063	1.87423	0.017437	EP300 interacting inhibitor of differentiation 3
ENSG00000198692	EIF1AY	5.29805	10.8601	8.45426	0.357364	1.28108	3.4935e-06	eukaryotic translation initiation factor 1A, Y-linked
ENSG00000144895	EIF2A	7.70687	45.5765	55.5752	-0.290018	1.22266	2.58536e-07	eukaryotic translation initiation factor 2A, 65kDa
ENSG00000055332	EIF2AK2	7.78789	12.8502	28.2544	-1.13978	2.20347	4.68784e-77	eukaryotic translation initiation factor 2-alpha kinase 2
ENSG00000115211	EIF2B4	5.15668	5.33866	8.01882	-0.590574	1.50585	1.32609e-18	eukaryotic translation initiation factor 2B, subunit 4 delta, 67kDa
ENSG00000104408	EIF3E	10.6543	241.207	295.567	-0.296997	1.22858	7.58662e-06	eukaryotic translation initiation factor 3, subunit E
ENSG00000100129	EIF3L	8.41168	71.3214	87.2171	-0.294085	1.22611	1.09173e-06	eukaryotic translation initiation factor 3, subunit L
ENSG00000151247	EIF4E	7.07991	10.6022	8.63289	0.293345	1.22548	1.50414e-06	eukaryotic translation initiation factor 4E
ENSG00000163412	EIF4E3	0.0841223	0.150306	0.0463809	1.68103	3.20658	2.63137e-06	eukaryotic translation initiation factor 4E family member 3
ENSG00000075151	EIF4G3	6.40843	9.04821	10.8565	-0.265728	1.20224	0.000465807	eukaryotic translation initiation factor 4 gamma, 3
ENSG00000253626	EIF5AL1	4.70691	7.43103	6.17154	0.26422	1.20099	0.0108573	eukaryotic translation initiation factor 5A-like 1
ENSG00000141642	ELAC1	3.79278	3.11202	3.87	-0.316277	1.24511	0.0112762	elaC ribonuclease Z 1
ENSG00000107105	ELAVL2	-3.01901	0.0436596	0.00434184	2.9265	7.60263	0.0171185	ELAV like neuron-specific RNA binding protein 2
ENSG00000225968	ELFN1	1.99378	1.87873	0.192945	3.25816	9.5676	4.75201e-52	extracellular leucine-rich repeat and fibronectin type III domain containing 1
ENSG00000236081	ELFN1-AS1	-1.96342	0.44807	0.0704748	2.58249	5.98973	0.0013085	ELFN1 antisense RNA 1
ENSG00000111145	ELK3	4.98682	6.1198	7.52433	-0.302479	1.23326	0.000113004	ELK3, ETS-domain protein (SRF accessory protein 2)
ENSG00000118985	ELL2	4.04481	2.55486	2.00069	0.350846	1.27531	0.000322798	elongation factor, RNA polymerase II, 2
ENSG00000155849	ELMO1	5.43739	4.08699	4.969	-0.283912	1.21749	0.000621111	engulfment and cell motility 1
ENSG00000156030	ELMSAN1	5.07536	2.22214	2.77873	-0.325601	1.25319	2.1909e-05	ELM2 and Myb/SANT-like domain containing 1
ENSG00000066322	ELOVL1	5.27184	13.6657	17.156	-0.332077	1.25882	0.00013666	ELOVL fatty acid elongase 1
ENSG00000119915	ELOVL3	-0.73885	0.680199	0.193932	1.74515	3.35231	0.000519613	ELOVL fatty acid elongase 3
ENSG00000118402	ELOVL4	2.73189	1.7541	2.6136	-0.575715	1.49042	0.00599956	ELOVL fatty acid elongase 4
ENSG00000170522	ELOVL6	5.92944	9.20061	7.5036	0.2917	1.22408	8.85038e-05	ELOVL fatty acid elongase 6
ENSG00000170291	ELP5	5.53996	18.5311	15.0858	0.293516	1.22562	5.91531e-05	elongator acetyltransferase complex subunit 5
ENSG00000163832	ELP6	4.6989	7.05124	8.62772	-0.294435	1.2264	0.0015078	elongator acetyltransferase complex subunit 6
ENSG00000161671	EMC10	3.00773	1.47546	0.0211809	6.07938	67.6203	1.73773e-172	ER membrane protein complex subunit 10
ENSG00000125037	EMC3	5.80258	14.4015	11.7414	0.291846	1.22421	0.00040601	ER membrane protein complex subunit 3
ENSG00000100908	EMC9	1.83904	1.87528	2.63066	-0.494489	1.40882	0.0308923	ER membrane protein complex subunit 9
ENSG00000154920	EME1	5.01607	8.81563	10.8313	-0.300706	1.23175	0.000588273	essential meiotic structure-specific endonuclease 1
ENSG00000186998	EMID1	1.3057	0.677375	0.331829	1.03232	2.04531	0.000241228	EMI domain containing 1
ENSG00000138080	EMILIN1	5.37658	7.77773	13.2148	-0.767621	1.70246	2.63951e-31	elastin microfibril interfacer 1
ENSG00000132205	EMILIN2	3.77872	3.55753	0.708165	2.32411	5.00758	4.82107e-105	elastin microfibril interfacer 2
ENSG00000149499	EML3	3.5113	1.74871	2.40525	-0.465397	1.3807	3.54782e-05	echinoderm microtubule associated protein like 3
ENSG00000214595	EML6	2.96914	1.02165	0.0639928	3.97378	15.7119	3.83773e-115	echinoderm microtubule associated protein like 6
ENSG00000134531	EMP1	6.59728	17.2255	7.4805	1.20017	2.29766	2.13282e-79	epithelial membrane protein 1
ENSG00000213853	EMP2	5.29291	5.17621	3.81747	0.435302	1.35219	2.41985e-10	epithelial membrane protein 2
ENSG00000132464	ENAM	-3.88219	0	0.0207967	-4.22984	18.7633	0.0124695	enamelin
ENSG00000171617	ENC1	0.980356	0.489213	0.18438	1.39507	2.63002	5.98834e-06	ectodermal-neural cortex 1 (with BTB domain)
ENSG00000167136	ENDOG	3.77722	13.1472	10.2497	0.356727	1.28052	0.00159825	endonuclease G
ENSG00000173818	ENDOV	1.17508	0.408796	0.213857	0.916972	1.88815	0.000788554	endonuclease V
ENSG00000106991	ENG	3.63106	3.51386	2.78326	0.334967	1.26135	0.0034039	endoglin
ENSG00000111674	ENO2	2.95409	1.60405	2.01634	-0.333368	1.25995	0.0384718	enolase 2 (gamma, neuronal)
ENSG00000108515	ENO3	0.393675	0.234782	0.377397	-0.696795	1.6209	0.0495599	enolase 3 (beta, muscle)
ENSG00000132199	ENOSF1	5.82181	5.91171	4.74467	0.313434	1.24266	1.83546e-05	enolase superfamily member 1
ENSG00000120658	ENOX1	-2.45881	0.101675	0.0142192	2.61129	6.11052	0.00979228	ecto-NOX disulfide-thiol exchanger 1
ENSG00000165675	ENOX2	6.03632	17.001	13.6751	0.310487	1.24013	1.21712e-06	ecto-NOX disulfide-thiol exchanger 2
ENSG00000197594	ENPP1	0.582923	0.306043	0.0551532	2.46665	5.52758	2.42289e-14	ectonucleotide pyrophosphatase/phosphodiesterase 1
ENSG00000203394	ENSG00000203394	0.425085	0.938925	1.66817	-0.829875	1.77753	0.00788252
ENSG00000252093	ENSG00000252093	-3.96445	0.685125	0	4.16684	17.9616	0.0240344
ENSG00000259886	ENSG00000259886	2.41346	2.55453	1.34839	0.913726	1.8839	9.26518e-09
ENSG00000260065	ENSG00000260065	3.57115	4.38121	3.40245	0.361498	1.28476	0.00214452
ENSG00000260396	ENSG00000260396	2.75705	6.50196	2.90672	1.1519	2.22207	5.90771e-12
ENSG00000261280	ENSG00000261280	1.04498	1.28751	0.786195	0.700802	1.62541	0.0131493
ENSG00000261925	ENSG00000261925	-2.08582	0.0154593	0.376817	-4.1355	17.5756	7.46442e-06
ENSG00000267350	ENSG00000267350	5.72695	15.2122	12.4166	0.28865	1.2215	9.20495e-05
ENSG00000269979	ENSG00000269979	0.56603	2.7023	1.47975	0.859189	1.81402	0.0260495
ENSG00000270949	ENSG00000270949	1.09915	0.824971	0.543462	0.599906	1.51562	0.037643
ENSG00000271927	ENSG00000271927	1.60164	1.62037	0.857078	0.911883	1.8815	5.26987e-05
ENSG00000272016	ENSG00000272016	5.26041	16.3746	4.93778	1.72373	3.30289	7.91149e-123
ENSG00000272520	ENSG00000272520	2.19675	2.01248	0.782057	1.36264	2.57155	9.65625e-12
ENSG00000276008	ENSG00000276008	1.97584	4.11596	2.58519	0.662815	1.58317	0.000488936
ENSG00000276343	ENSG00000276343	-4.16242	0	0.23269	-3.98206	15.8023	0.0263978
ENSG00000276483	ENSG00000276483	3.44858	8.74771	6.66171	0.390479	1.31083	0.00361935
ENSG00000138185	ENTPD1	1.57118	0.105786	0.301627	-1.51287	2.85377	3.33441e-11	ectonucleoside triphosphate diphosphohydrolase 1
ENSG00000226688	ENTPD1-AS1	4.87487	2.13188	2.55228	-0.264543	1.20126	0.00606609	ENTPD1 antisense RNA 1
ENSG00000187097	ENTPD5	4.80378	2.95302	2.42913	0.276578	1.21132	0.00069715	ectonucleoside triphosphate diphosphohydrolase 5
ENSG00000163508	EOMES	-0.437594	0.285545	0.118374	1.25717	2.39026	0.00657258	eomesodermin
ENSG00000116016	EPAS1	0.37692	0.293683	0.0619916	2.21747	4.65077	6.5422e-12	endothelial PAS domain protein 1
ENSG00000079819	EPB41L2	7.22348	13.0585	16.1102	-0.306196	1.23644	0.00032073	erythrocyte membrane protein band 4.1-like 2
ENSG00000082397	EPB41L3	7.55618	19.8478	14.35	0.464646	1.37998	3.21616e-21	erythrocyte membrane protein band 4.1-like 3
ENSG00000224032	EPB41L4A-AS1	5.62392	13.4584	16.0355	-0.25817	1.19596	0.00096005	EPB41L4A antisense RNA 1
ENSG00000095203	EPB41L4B	0.442155	0.287771	0.0571029	2.302	4.9314	1.19222e-11	erythrocyte membrane protein band 4.1 like 4B
ENSG00000135999	EPC2	5.18886	0.830911	12.2381	-3.88834	14.8084	0	enhancer of polycomb homolog 2 (Drosophila)
ENSG00000086289	EPDR1	6.11366	27.2926	21.0635	0.370322	1.29264	1.51469e-08	ependymin related 1
ENSG00000152223	EPG5	5.3582	3.35556	2.64349	0.338488	1.26443	0.000520278	ectopic P-granules autophagy protein 5 homolog (C. elegans)
ENSG00000142627	EPHA2	-1.12578	0.169766	0.0503377	1.7519	3.36802	0.00243944	EPH receptor A2
ENSG00000116106	EPHA4	1.82557	0.756382	0.18205	2.04217	4.11865	1.47597e-16	EPH receptor A4
ENSG00000182580	EPHB3	2.16506	0.736976	1.24221	-0.754227	1.68673	1.14951e-05	EPH receptor B3
ENSG00000106123	EPHB6	2.62638	1.32882	0.990328	0.426226	1.34371	0.0096185	EPH receptor B6
ENSG00000143819	EPHX1	2.6373	2.80958	2.15188	0.380253	1.30157	0.0439046	epoxide hydrolase 1, microsomal (xenobiotic)
ENSG00000120915	EPHX2	-2.88545	0	0.0605094	-5.19086	36.5262	0.000129754	epoxide hydrolase 2, cytoplasmic
ENSG00000172031	EPHX4	1.70205	1.84405	1.04679	0.811065	1.75451	3.8069e-05	epoxide hydrolase 4
ENSG00000072134	EPN2	3.00848	0.820189	1.06948	-0.384241	1.30517	0.0136227	epsin 2
ENSG00000151491	EPS8	6.03829	9.35981	11.8407	-0.342958	1.26835	5.91907e-07	epidermal growth factor receptor pathway substrate 8
ENSG00000177106	EPS8L2	0.401713	0.341472	0.122633	1.45103	2.73403	1.21094e-05	EPS8-like 2
ENSG00000133106	EPSTI1	3.54827	0.223952	4.52774	-4.33928	20.242	4.67929e-167	epithelial stromal interaction 1 (breast)
ENSG00000138018	EPT1	7.57805	18.158	26.5293	-0.549954	1.46404	2.88207e-19	ethanolaminephosphotransferase 1
ENSG00000065361	ERBB3	0.660617	0.252019	0.113137	1.12369	2.17903	0.000916402	erb-b2 receptor tyrosine kinase 3
ENSG00000187672	ERC2	0.371386	0.297716	0.0284144	3.3414	10.1359	3.72158e-14	ELKS/RAB6-interacting/CAST family member 2
ENSG00000104626	ERI1	7.40866	29.6613	23.5615	0.32874	1.25592	8.97246e-11	exoribonuclease 1
ENSG00000177459	ERICH5	3.84998	9.49653	6.88029	0.461158	1.37665	5.535e-06	glutamate-rich 5
ENSG00000107566	ERLIN1	6.37154	16.1276	12.4631	0.367905	1.29048	4.65133e-11	ER lipid raft associated 1
ENSG00000147475	ERLIN2	7.43671	20.3741	16.2383	0.323684	1.25152	7.05707e-10	ER lipid raft associated 2
ENSG00000164010	ERMAP	4.65012	6.13559	4.70821	0.374926	1.29677	0.000295609	erythroblast membrane-associated protein (Scianna blood group)
ENSG00000099219	ERMP1	5.67328	9.4528	6.18141	0.608648	1.52483	7.6385e-20	endoplasmic reticulum metallopeptidase 1
ENSG00000233347	ERP29P1	2.88469	11.8864	9.03558	0.389864	1.31027	0.00673935	endoplasmic reticulum lumenal protein 29 pseudogene 1
ENSG00000116285	ERRFI1	1.02732	0.591724	0.382107	0.617312	1.53401	0.0463203	ERBB receptor feedback inhibitor 1
ENSG00000244476	ERVFRD-1	-0.560231	0.341778	0.0766014	2.10785	4.3105	5.77436e-05	endogenous retrovirus group FRD, member 1
ENSG00000233056	ERVH48-1	-0.632846	0.0385474	0.41529	-3.319	9.9797	3.09967e-09	endogenous retrovirus group 48, member 1
ENSG00000187017	ESPN	-2.25507	0.0855444	0.0161232	2.25262	4.76547	0.0102488	espin
ENSG00000104413	ESRP1	3.96468	3.85904	2.54629	0.593564	1.50897	3.15189e-08	epithelial splicing regulatory protein 1
ENSG00000143845	ETNK2	-1.47586	0.125466	0.0353204	1.76388	3.3961	0.00586339	ethanolamine kinase 2
ENSG00000134954	ETS1	0.258208	0.0523403	0.28225	-2.41718	5.34126	5.61239e-13	v-ets avian erythroblastosis virus E26 oncogene homolog 1
ENSG00000157557	ETS2	6.67038	19.2971	25.0361	-0.378613	1.30009	9.33825e-13	v-ets avian erythroblastosis virus E26 oncogene homolog 2
ENSG00000006468	ETV1	2.98814	0.549638	1.10063	-0.999963	1.99995	3.57125e-14	ets variant 1
ENSG00000244405	ETV5	4.87485	5.82406	4.29004	0.435667	1.35254	8.42858e-08	ets variant 5
ENSG00000115363	EVA1A	0.370308	0.0136005	0.928549	-5.83951	57.262	4.61253e-30	eva-1 homolog A (C. elegans)
ENSG00000142694	EVA1B	1.47189	2.83654	1.74455	0.695741	1.61972	0.00747212	eva-1 homolog B (C. elegans)
ENSG00000126860	EVI2A	6.87928	46.9908	66.6984	-0.509673	1.42373	1.49751e-12	ecotropic viral integration site 2A
ENSG00000185862	EVI2B	3.83598	6.12657	7.65777	-0.328211	1.25546	0.0185853	ecotropic viral integration site 2B
ENSG00000067208	EVI5	4.51273	3.07283	2.44383	0.327938	1.25522	9.60031e-05	ecotropic viral integration site 5
ENSG00000167880	EVPL	-3.25444	0.0250025	0.00290408	2.67306	6.37779	0.0447548	envoplakin
ENSG00000180104	EXOC3	6.2998	14.3583	4.89914	1.54779	2.92368	1.76383e-134	exocyst complex component 3
ENSG00000221990	EXOC3-AS1	1.26088	2.04063	0.841407	1.2688	2.40962	7.98956e-07	EXOC3 antisense RNA 1
ENSG00000130201	EXOC3L2	-0.171903	0.725483	0.303701	1.24361	2.36791	0.00323019	exocyst complex component 3-like 2
ENSG00000144036	EXOC6B	4.68342	2.76239	2.28329	0.270584	1.2063	0.00473969	exocyst complex component 6B
ENSG00000116903	EXOC8	5.40534	9.18682	7.4331	0.300179	1.2313	7.22127e-05	exocyst complex component 8
ENSG00000110723	EXPH5	5.33173	3.21139	4.21695	-0.396049	1.3159	5.63121e-06	exophilin 5
ENSG00000182197	EXT1	3.7794	1.88718	1.41164	0.413021	1.33147	0.00010954	exostosin glycosyltransferase 1
ENSG00000108799	EZH1	4.7245	3.3186	4.24788	-0.358762	1.28232	8.71e-05	enhancer of zeste 1 polycomb repressive complex 2 subunit
ENSG00000106462	EZH2	6.61794	19.1626	24.2783	-0.344191	1.26944	4.88708e-09	enhancer of zeste 2 polycomb repressive complex 2 subunit
ENSG00000181104	F2R	5.75037	11.3202	15.1585	-0.425311	1.34286	9.11388e-11	coagulation factor II (thrombin) receptor
ENSG00000185010	F8	2.1035	0.5419	0.352574	0.62061	1.53752	0.000821135	coagulation factor VIII, procoagulant component
ENSG00000165591	FAAH2	1.41482	1.69571	0.945465	0.82787	1.77506	0.00425976	fatty acid amide hydrolase 2
ENSG00000121769	FABP3	2.0494	7.09286	0.976024	2.85397	7.22985	1.99008e-39	fatty acid binding protein 3, muscle and heart
ENSG00000168040	FADD	4.93233	13.561	19.6098	-0.537314	1.45127	4.59093e-13	Fas (TNFRSF6)-associated via death domain
ENSG00000134824	FADS2	7.94721	24.5805	20.1867	0.280734	1.21481	0.000988455	fatty acid desaturase 2
ENSG00000221968	FADS3	2.84123	1.71505	0.566117	1.59752	3.02623	2.44966e-20	fatty acid desaturase 3
ENSG00000103876	FAH	6.62687	15.8447	12.1405	0.381086	1.30232	2.17027e-09	fumarylacetoacetate hydrolase (fumarylacetoacetase)
ENSG00000144199	FAHD2B	4.14316	8.11642	5.15863	0.65001	1.56918	1.71297e-10	fumarylacetoacetate hydrolase domain containing 2B
ENSG00000231584	FAHD2CP	2.71502	3.67246	2.46403	0.57193	1.48651	0.000166684	fumarylacetoacetate hydrolase domain containing 2C, pseudogene
ENSG00000158234	FAIM	6.18299	14.4757	21.2096	-0.553804	1.46795	1.08999e-13	Fas apoptotic inhibitory molecule
ENSG00000167106	FAM102A	1.61082	0.603116	0.398277	0.592483	1.50784	0.0133028	family with sequence similarity 102, member A
ENSG00000169612	FAM103A1	4.99348	23.3077	17.3247	0.424423	1.34204	1.49846e-09	family with sequence similarity 103, member A1
ENSG00000235272	FAM103A2P	4.34645	64.4934	50.4379	0.352124	1.27644	0.000646826	family with sequence similarity 103, member A2 pseudogene
ENSG00000145569	FAM105A	6.57719	35.5586	11.3165	1.64724	3.13233	2.99416e-193	family with sequence similarity 105, member A
ENSG00000184731	FAM110C	-0.17029	0.362832	0.0850831	2.05326	4.15041	1.53443e-05	family with sequence similarity 110, member C
ENSG00000189057	FAM111B	5.22144	4.4473	14.8687	-1.74152	3.34386	1.09037e-117	family with sequence similarity 111, member B
ENSG00000100376	FAM118A	4.21164	3.10803	2.5824	0.263834	1.20067	0.0186054	family with sequence similarity 118, member A
ENSG00000188938	FAM120AOS	5.06538	7.75909	10.2573	-0.405982	1.32499	9.55727e-07	family with sequence similarity 120A opposite strand
ENSG00000184083	FAM120C	4.38051	2.09538	2.63898	-0.338578	1.26451	0.000403683	family with sequence similarity 120C
ENSG00000156500	FAM122C	3.02241	1.12863	1.62849	-0.536593	1.45054	0.000104332	family with sequence similarity 122C
ENSG00000150510	FAM124A	0.949244	0.388517	0.187688	1.0544	2.07686	9.69927e-05	family with sequence similarity 124A
ENSG00000134590	FAM127A	3.79849	13.2783	10.2852	0.36326	1.28633	0.0029684	family with sequence similarity 127, member A
ENSG00000135842	FAM129A	5.65164	9.12518	2.88404	1.65508	3.1494	3.14635e-106	family with sequence similarity 129, member A
ENSG00000154153	FAM134B	-0.839855	0.204216	0.0403986	2.30865	4.95418	4.58078e-06	family with sequence similarity 134, member B
ENSG00000035141	FAM136A	6.36008	29.4431	23.7933	0.303998	1.23456	0.000129654	family with sequence similarity 136, member A
ENSG00000031003	FAM13B	5.62127	7.96284	6.4976	0.290474	1.22304	0.00181792	family with sequence similarity 13, member B
ENSG00000138286	FAM149B1	4.59763	2.95049	3.52927	-0.261588	1.1988	0.00354003	family with sequence similarity 149, member B1
ENSG00000196711	FAM150A	1.61158	2.98134	2.04061	0.537552	1.45151	0.0147902	family with sequence similarity 150, member A
ENSG00000189292	FAM150B	-1.08653	0.357751	0.0720917	2.2451	4.74069	0.000581451	family with sequence similarity 150, member B
ENSG00000204442	FAM155A	-2.63681	0.037818	0	5.40946	42.502	0.000444026	family with sequence similarity 155, member A
ENSG00000130054	FAM155B	3.00006	2.50835	1.47886	0.759768	1.69322	9.0497e-09	family with sequence similarity 155, member B
ENSG00000114023	FAM162A	5.98782	14.3104	19.1523	-0.423011	1.34072	1.69702e-07	family with sequence similarity 162, member A
ENSG00000183807	FAM162B	0.303058	2.38177	0	8.33673	323.299	3.95581e-30	family with sequence similarity 162, member B
ENSG00000054965	FAM168A	5.10469	3.46985	5.32686	-0.621438	1.53841	7.09377e-18	family with sequence similarity 168, member A
ENSG00000150756	FAM173B	5.87694	35.6932	12.0461	1.56271	2.95409	2.53958e-88	family with sequence similarity 173, member B
ENSG00000174132	FAM174A	3.14591	6.99995	5.50209	0.343835	1.26913	0.0215121	family with sequence similarity 174, member A
ENSG00000185442	FAM174B	2.40741	1.84402	0.434363	2.06609	4.18751	1.44616e-29	family with sequence similarity 174, member B
ENSG00000163322	FAM175A	6.15823	6.79223	11.5744	-0.773876	1.70986	3.37924e-25	family with sequence similarity 175, member A
ENSG00000160767	FAM189B	0.330192	0.208206	0.354543	-0.767609	1.70245	0.0327173	family with sequence similarity 189, member B
ENSG00000164125	FAM198B	2.6519	0.0380129	1.55716	-5.33341	40.3196	1.53326e-140	family with sequence similarity 198, member B
ENSG00000198673	FAM19A2	3.45698	1.06583	1.30595	-0.295495	1.22731	0.0179152	family with sequence similarity 19 (chemokine (C-C motif)-like), member A2
ENSG00000219438	FAM19A5	-0.843195	0.308791	0.0425537	2.78521	6.89336	6.0626e-06	family with sequence similarity 19 (chemokine (C-C motif)-like), member A5
ENSG00000119328	FAM206A	3.03247	3.69559	2.23774	0.719888	1.64705	8.83566e-08	family with sequence similarity 206, member A
ENSG00000177706	FAM20C	-0.116316	0.0603655	0.338226	-2.45697	5.49061	5.66395e-11	family with sequence similarity 20, member C
ENSG00000177150	FAM210A	5.72307	12.7456	9.82314	0.372694	1.29477	2.38738e-07	family with sequence similarity 210, member A
ENSG00000124098	FAM210B	4.64176	8.37323	5.58469	0.580054	1.49491	3.10201e-09	family with sequence similarity 210, member B
ENSG00000185614	FAM212A	3.7014	10.4903	14.5263	-0.475262	1.39017	4.97057e-05	family with sequence similarity 212, member A
ENSG00000197852	FAM212B	2.84881	0.883138	0.458402	0.946964	1.92781	7.43266e-11	family with sequence similarity 212, member B
ENSG00000122378	FAM213A	1.91379	0.358793	0.797027	-1.14576	2.21263	6.62422e-07	family with sequence similarity 213, member A
ENSG00000157870	FAM213B	3.55424	4.24964	2.71988	0.641808	1.56028	1.19085e-05	family with sequence similarity 213, member B
ENSG00000204856	FAM216A	5.689	15.4677	22.011	-0.512779	1.4268	3.40761e-14	family with sequence similarity 216, member A
ENSG00000099290	FAM21A	6.66338	23.8785	15.394	0.629883	1.54744	6.28505e-31	family with sequence similarity 21, member A
ENSG00000139438	FAM222A	0.567169	0.513813	0.282325	0.868056	1.8252	0.0110217	family with sequence similarity 222, member A
ENSG00000184949	FAM227A	-0.216437	0.106387	0.0532805	1.00884	2.0123	0.0276242	family with sequence similarity 227, member A
ENSG00000188820	FAM26F	2.16306	5.93853	1.56337	1.92128	3.7876	6.80152e-25	family with sequence similarity 26, member F
ENSG00000196937	FAM3C	4.7472	8.73052	6.96591	0.323232	1.25113	0.00149805	family with sequence similarity 3, member C
ENSG00000174028	FAM3C2	4.88171	47.9759	38.6053	0.309781	1.23952	0.000310131	family with sequence similarity 3, member C2 (pseudogene)
ENSG00000185112	FAM43A	3.65629	4.3541	5.75669	-0.40477	1.32388	0.0011681	family with sequence similarity 43, member A
ENSG00000183508	FAM46C	4.3757	4.89792	2.32153	1.07314	2.10401	4.28565e-30	family with sequence similarity 46, member C
ENSG00000189157	FAM47E	2.49616	0.818297	0.368455	1.14065	2.2048	1.16781e-12	family with sequence similarity 47, member E
ENSG00000197872	FAM49A	5.4098	7.05172	8.55479	-0.282273	1.21611	7.93107e-05	family with sequence similarity 49, member A
ENSG00000189319	FAM53B	4.78106	3.8574	4.70247	-0.288661	1.22151	0.000601999	family with sequence similarity 53, member B
ENSG00000139146	FAM60A	7.2652	20.8766	32.6485	-0.64918	1.56828	9.71558e-36	family with sequence similarity 60, member A
ENSG00000267742	FAM60CP	2.94174	9.43247	13.7102	-0.544743	1.45876	0.000113419	family with sequence similarity 60, member C pseudogene
ENSG00000143409	FAM63A	3.4847	2.60129	3.30291	-0.346894	1.27182	0.0156778	family with sequence similarity 63, member A
ENSG00000128923	FAM63B	6.12164	6.66181	8.06848	-0.279785	1.21401	1.74535e-05	family with sequence similarity 63, member B
ENSG00000129195	FAM64A	2.1666	0.860134	2.32063	-1.43994	2.7131	1.32518e-16	family with sequence similarity 64, member A
ENSG00000142530	FAM71E1	-3.41154	0.120022	0	4.6589	25.262	0.00410704	family with sequence similarity 71, member E1
ENSG00000077458	FAM76B	6.34637	11.5186	15.4152	-0.423356	1.34104	4.73191e-10	family with sequence similarity 76, member B
ENSG00000188522	FAM83G	2.04527	0.629512	0.418609	0.586563	1.50167	0.00563949	family with sequence similarity 83, member G
ENSG00000168672	FAM84B	6.54717	19.4664	15.1442	0.358014	1.28166	1.36707e-06	family with sequence similarity 84, member B
ENSG00000158483	FAM86C1	2.48332	1.61239	2.15062	-0.41993	1.33786	0.0348779	family with sequence similarity 86, member C1
ENSG00000130244	FAM98C	2.04831	0.710463	1.08867	-0.622224	1.53925	0.000812537	family with sequence similarity 98, member C
ENSG00000198690	FAN1	5.1545	7.68238	3.81814	1.00509	2.00706	1.33231e-51	FANCD2/FANCI-associated nuclease 1
ENSG00000183161	FANCF	4.43453	6.89864	3.23188	1.08848	2.1265	3.67998e-27	Fanconi anemia, complementation group F
ENSG00000221829	FANCG	4.81116	7.03126	8.50495	-0.27727	1.2119	0.00100158	Fanconi anemia, complementation group G
ENSG00000064763	FAR2	7.58085	30.9152	39.8494	-0.369949	1.29231	9.77105e-13	fatty acyl CoA reductase 2
ENSG00000152767	FARP1	4.41957	0.518999	0.804594	-0.63605	1.55407	2.78262e-14	FERM, RhoGEF (ARHGEF) and pleckstrin domain protein 1 (chondrocyte-derived)
ENSG00000124279	FASTKD3	6.37846	44.4951	13.7457	1.69186	3.23072	1.89303e-148	FAST kinase domains 3
ENSG00000149806	FAU	6.14751	34.735	42.0687	-0.280144	1.21432	0.000784616	Finkel-Biskis-Reilly murine sarcoma virus (FBR-MuSV) ubiquitously expressed
ENSG00000170271	FAXDC2	-0.718209	0.00785808	0.160475	-4.19938	18.3713	4.67472e-12	fatty acid hydroxylase domain containing 2
ENSG00000166147	FBN1	1.47886	0.215561	0.131614	0.694338	1.61814	0.0142278	fibrillin 1
ENSG00000145743	FBXL17	4.31761	2.8873	2.02107	0.510217	1.42426	5.81136e-09	F-box and leucine-rich repeat protein 17
ENSG00000153558	FBXL2	0.885677	0.297534	0.184624	0.667252	1.58805	0.0392238	F-box and leucine-rich repeat protein 2
ENSG00000108306	FBXL20	5.23936	2.8838	3.96076	-0.460628	1.37614	6.49017e-11	F-box and leucine-rich repeat protein 20
ENSG00000138081	FBXO11	6.3106	9.69296	12.7482	-0.398346	1.318	3.08679e-11	F-box protein 11
ENSG00000214050	FBXO16	2.72817	1.41542	1.921	-0.438049	1.35477	0.00772618	F-box protein 16
ENSG00000147364	FBXO25	6.15558	6.94987	5.51516	0.328944	1.25609	5.18702e-07	F-box protein 25
ENSG00000161243	FBXO27	-3.25503	0.0654951	0.00845216	2.67293	6.37724	0.0447548	F-box protein 27
ENSG00000156804	FBXO32	2.54037	1.13855	0.434784	1.38633	2.61413	8.1665e-11	F-box protein 32
ENSG00000165355	FBXO33	5.73925	15.1876	12.5404	0.273175	1.20846	0.000601999	F-box protein 33
ENSG00000151876	FBXO4	6.21932	34.8568	14.5842	1.25232	2.38223	8.66714e-76	F-box protein 4
ENSG00000163013	FBXO41	3.85134	1.6181	1.9853	-0.296504	1.22816	0.0111937	F-box protein 41
ENSG00000156509	FBXO43	3.30536	2.18543	2.82004	-0.369447	1.29186	0.0107844	F-box protein 43
ENSG00000112029	FBXO5	6.60503	22.6523	28.1407	-0.317406	1.24609	1.13469e-07	F-box protein 5
ENSG00000116663	FBXO6	0.850488	1.48381	0.50748	1.55184	2.9319	3.31718e-08	F-box protein 6
ENSG00000158869	FCER1G	2.88937	13.6798	1.69257	3.01715	8.09567	3.99981e-34	Fc fragment of IgE, high affinity I, receptor for; gamma polypeptide
ENSG00000119616	FCF1	5.67008	11.8881	9.56425	0.311747	1.24121	2.0468e-05	FCF1 rRNA-processing protein
ENSG00000224727	FCF1P7	-3.43542	0.331307	0	4.65865	25.2576	0.00400834	FCF1 pseudogene 7
ENSG00000275395	FCGBP	-4.15588	0	0.00865661	-3.98208	15.8024	0.0263978	Fc fragment of IgG binding protein
ENSG00000198019	FCGR1B	1.86764	1.29979	0.857673	0.599227	1.5149	0.00275207	Fc fragment of IgG, high affinity Ib, receptor (CD64)
ENSG00000143226	FCGR2A; FCGR2C	3.93375	1.68649	4.06508	-1.27214	2.41519	3.03392e-33	Fc fragment of IgG, low affinity IIa, receptor (CD32)
ENSG00000072694	FCGR2B	0.506588	0.0165215	0.394616	-4.52571	23.0342	9.3863e-26	Fc fragment of IgG, low affinity IIb, receptor (CD32)
ENSG00000244682	FCGR2C	-0.745051	0.0210385	0.312284	-3.772	13.6611	4.03172e-11	Fc fragment of IgG, low affinity IIc, receptor for (CD32) (gene/pseudogene)
ENSG00000104870	FCGRT	-0.576965	0.230568	0.0907229	1.30891	2.47754	0.0111895	Fc fragment of IgG, receptor, transporter, alpha
ENSG00000130475	FCHO1	3.53128	2.32677	1.73422	0.421149	1.33899	0.000267449	FCH domain only 1
ENSG00000137478	FCHSD2	5.79066	8.12773	13.2122	-0.704693	1.6298	4.0583e-27	FCH and double SH3 domains 2
ENSG00000079459	FDFT1	9.02728	113.194	87.4102	0.369425	1.29184	8.51805e-08	farnesyl-diphosphate farnesyltransferase 1
ENSG00000137714	FDX1	5.62567	12.9493	17.8514	-0.466523	1.38178	1.73015e-13	ferredoxin 1
ENSG00000255561	FDXACB1	2.64838	1.46057	2.07062	-0.500024	1.41424	0.00336893	ferredoxin-fold anticodon binding domain containing 1
ENSG00000151422	FER	4.94247	2.04233	2.48125	-0.28435	1.21786	0.00871967	fer (fps/fes related) tyrosine kinase
ENSG00000127084	FGD3	3.78706	2.09637	2.59104	-0.306739	1.23691	0.0344199	FYVE, RhoGEF and PH domain containing 3
ENSG00000139132	FGD4	4.06314	2.11688	1.02843	1.04019	2.0565	2.05264e-23	FYVE, RhoGEF and PH domain containing 4
ENSG00000180263	FGD6	4.38465	1.74017	2.41928	-0.479458	1.39422	8.90726e-08	FYVE, RhoGEF and PH domain containing 6
ENSG00000114279	FGF12	-1.5121	0.0860816	0.00925516	3.07858	8.44782	9.07269e-06	fibroblast growth factor 12
ENSG00000129682	FGF13	4.45936	8.3826	3.2972	1.34134	2.53387	5.40859e-51	fibroblast growth factor 13
ENSG00000138675	FGF5	-2.06376	0.0187481	0.0610089	-1.63674	3.10962	0.0436006	fibroblast growth factor 5
ENSG00000102678	FGF9	2.31828	0.669346	1.52821	-1.19692	2.2925	3.35498e-12	fibroblast growth factor 9
ENSG00000077782	FGFR1	6.73883	9.36624	7.45604	0.325336	1.25296	4.50266e-09	fibroblast growth factor receptor 1
ENSG00000068078	FGFR3	1.53043	0.725172	0.469991	0.627079	1.54443	0.0107934	fibroblast growth factor receptor 3
ENSG00000127951	FGL2	-2.15143	0.00456027	0.101091	-4.06276	16.7114	1.53355e-05	fibrinogen-like 2
ENSG00000137460	FHDC1	1.66379	0.781609	0.179555	2.11472	4.33105	1.23213e-20	FH2 domain containing 1
ENSG00000022267	FHL1	2.6495	0.36951	2.1682	-2.55536	5.87814	9.93933e-59	four and a half LIM domains 1
ENSG00000115641	FHL2	3.65407	1.65973	2.1401	-0.37014	1.29248	0.00411233	four and a half LIM domains 2
ENSG00000134775	FHOD3	-0.198884	0.153603	0.0651601	1.22094	2.33099	0.00513856	formin homology 2 domain containing 3
ENSG00000182263	FIGN	0.984125	0.00382196	0.394109	-6.45401	87.6699	1.97282e-38	fidgetin
ENSG00000168386	FILIP1L	1.16838	0.214575	0.546933	-1.35391	2.55603	3.28843e-09	filamin A interacting protein 1-like
ENSG00000213468	FIRRE	5.48997	13.5783	17.1194	-0.338026	1.26403	4.14967e-06	firre intergenic repeating RNA element
ENSG00000119782	FKBP1B	2.18846	3.26728	2.16883	0.588671	1.50386	0.00355917	FK506 binding protein 1B, 12.6 kDa
ENSG00000100442	FKBP3	6.94209	49.1194	59.6023	-0.282543	1.21634	9.51442e-08	FK506 binding protein 3, 25kDa
ENSG00000106692	FKTN	5.73362	7.57838	5.67107	0.414961	1.33326	3.57546e-10	fukutin
ENSG00000154803	FLCN	4.44486	2.57805	1.87297	0.458756	1.37436	7.72418e-08	folliculin
ENSG00000151702	FLI1	6.64608	8.46797	16.0436	-0.925928	1.89991	4.56267e-59	Fli-1 proto-oncogene, ETS transcription factor
ENSG00000224023	FLJ37035	0.138695	0.422428	0.219127	0.946507	1.9272	0.00669802
ENSG00000248599	FLJ42969	-1.88136	0.0589622	0.219712	-1.87251	3.66169	0.0300207
ENSG00000128591	FLNC	6.19756	6.97687	8.84045	-0.343907	1.26919	5.50289e-07	filamin C, gamma
ENSG00000137312	FLOT1	3.6244	5.13231	2.60939	0.969419	1.95805	4.40284e-16	flotillin 1
ENSG00000102755	FLT1	-0.0947402	0.0354181	0.113815	-1.66289	3.16649	3.51885e-06	fms-related tyrosine kinase 1
ENSG00000122025	FLT3	4.1277	5.97601	2.43026	1.29327	2.45084	6.51348e-40	fms-related tyrosine kinase 3
ENSG00000161791	FMNL3	4.21117	2.1171	0.642443	1.71508	3.28316	6.96199e-54	formin-like 3
ENSG00000187239	FNBP1	7.10272	18.2354	23.415	-0.364503	1.28744	9.1446e-11	formin binding protein 1
ENSG00000137942	FNBP1L	5.83225	8.38325	11.27	-0.430337	1.34755	1.71297e-10	formin binding protein 1-like
ENSG00000257800	FNBP1P1	1.99551	1.41262	2.58696	-0.879001	1.8391	1.73304e-06	formin binding protein 1 pseudogene 1
ENSG00000075420	FNDC3B	6.40945	7.77864	5.03271	0.624599	1.54178	8.87274e-20	fibronectin type III domain containing 3B
ENSG00000115226	FNDC4	1.21655	1.93159	0.413419	2.21719	4.64987	4.27645e-17	fibronectin type III domain containing 4
ENSG00000160097	FNDC5	2.48233	2.50994	1.05042	1.25275	2.38294	5.14417e-14	fibronectin type III domain containing 5
ENSG00000052795	FNIP2	5.90559	7.9082	3.12341	1.33513	2.52298	3.33018e-108	folliculin interacting protein 2
ENSG00000075426	FOSL2	3.73126	1.26659	2.44466	-0.950474	1.93251	1.58281e-18	FOS-like antigen 2
ENSG00000171956	FOXB1	-0.328605	0.010272	0.430285	-5.13203	35.0667	6.35233e-20	forkhead box B1
ENSG00000187140	FOXD3	0.831509	1.6078	0.0983843	3.98472	15.8314	6.77471e-34	forkhead box D3
ENSG00000230798	FOXD3-AS1	1.02183	3.22921	0.132523	4.5484	23.3995	1.34763e-37	FOXD3 antisense RNA 1 (head to head)
ENSG00000178919	FOXE1	-1.17386	0.00536298	0.250693	-5.05219	33.1789	9.42072e-11	forkhead box E1
ENSG00000234753	FOXP4-AS1	1.03585	2.81254	1.57788	0.826548	1.77344	0.00431149	FOXP4 antisense RNA 1
ENSG00000110074	FOXRED1	5.3815	6.69174	8.04617	-0.269163	1.20511	0.00304427	FAD-dependent oxidoreductase domain containing 1
ENSG00000275530	FP671120.4	-3.60508	0	2.93498	-4.46639	22.1064	0.021956
ENSG00000171051	FPR1	-2.23168	0.137091	0.0270651	2.25262	4.76546	0.0102488	formyl peptide receptor 1
ENSG00000171049	FPR2	0.933556	0.836545	0.195875	2.07658	4.21807	5.93203e-15	formyl peptide receptor 2
ENSG00000148690	FRA10AC1	5.31367	4.41122	5.35826	-0.285544	1.21887	0.000310084	fragile site, folic acid type, rare, fra(10)(q23.3) or fra(10)(q24.2) candidate 1
ENSG00000138759	FRAS1	0.238149	0.105684	0.0100706	3.34335	10.1496	4.03138e-15	Fraser extracellular matrix complex subunit 1
ENSG00000150893	FREM2	-4.15588	0	0.00691601	-3.98208	15.8024	0.0263978	FRAS1 related extracellular matrix protein 2
ENSG00000114541	FRMD4B	3.9256	1.09603	1.94526	-0.831776	1.77988	3.05909e-19	FERM domain containing 4B
ENSG00000139926	FRMD6	1.22407	0.325528	0.170659	0.925669	1.89957	0.000122415	FERM domain containing 6
ENSG00000156869	FRRS1	3.73857	3.05859	3.84326	-0.335646	1.26194	0.0214701	ferric-chelate reductase 1
ENSG00000073910	FRY	4.71709	1.84061	1.01022	0.862258	1.81788	1.77596e-28	furry homolog (Drosophila)
ENSG00000186628	FSD2	-1.57584	0.08191	0.0207359	1.92092	3.78665	0.0363654	fibronectin type III and SPRY domain containing 2
ENSG00000134363	FST	1.08978	1.12853	0.305232	1.86907	3.65297	5.31884e-11	follistatin
ENSG00000163430	FSTL1	7.08645	13.8399	17.3059	-0.326788	1.25422	1.91486e-07	follistatin-like 1
ENSG00000167996	FTH1	5.96381	39.8835	21.6086	0.880207	1.84064	5.45576e-26	ferritin, heavy polypeptide 1
ENSG00000237264	FTH1P11	2.48781	13.9438	6.41644	1.1128	2.16265	2.9123e-13	ferritin, heavy polypeptide 1 pseudogene 11
ENSG00000234975	FTH1P2	4.06226	52.8171	28.2781	0.897753	1.86316	4.63356e-11	ferritin, heavy polypeptide 1 pseudogene 2
ENSG00000226564	FTH1P20	-2.1564	0.649829	0.168839	1.87493	3.66783	0.0332308	ferritin, heavy polypeptide 1 pseudogene 20
ENSG00000219507	FTH1P8	1.49258	7.43289	3.51622	1.0831	2.11858	9.80302e-06	ferritin, heavy polypeptide 1 pseudogene 8
ENSG00000087086	FTL	9.21134	848.641	501.639	0.754651	1.68722	8.27563e-32	ferritin, light polypeptide
ENSG00000226608	FTLP3	4.451	52.2474	30.6006	0.769119	1.70423	1.20621e-16	ferritin, light polypeptide pseudogene 3
ENSG00000179163	FUCA1	6.71725	57.9098	44.8935	0.363588	1.28662	9.2079e-10	fucosidase, alpha-L- 1, tissue
ENSG00000001036	FUCA2	5.56319	20.1923	13.6644	0.559104	1.47335	7.97369e-15	fucosidase, alpha-L- 2, plasma
ENSG00000174951	FUT1	1.62686	0.950284	0.471962	0.997597	1.99667	2.03792e-05	fucosyltransferase 1 (galactoside 2-alpha-L-fucosyltransferase, H blood group)
ENSG00000196968	FUT11	3.31315	1.78867	2.25994	-0.344864	1.27003	0.0181618	fucosyltransferase 11 (alpha (1,3) fucosyltransferase)
ENSG00000196371	FUT4	4.74558	3.55862	5.29643	-0.576147	1.49086	1.90702e-12	fucosyltransferase 4 (alpha (1,3) fucosyltransferase, myeloid-specific)
ENSG00000129245	FXR2	5.65348	9.8222	13.4217	-0.453992	1.36983	1.12683e-10	fragile X mental retardation, autosomal homolog 2
ENSG00000089327	FXYD5	5.18476	13.9588	10.346	0.426669	1.34413	0.000150311	FXYD domain containing ion transport regulator 5
ENSG00000082074	FYB	5.27133	10.5673	2.09542	2.32813	5.02153	1.94897e-219	FYN binding protein
ENSG00000164930	FZD6	7.49921	51.9895	37.0239	0.486044	1.4006	9.27208e-22	frizzled class receptor 6
ENSG00000155760	FZD7	4.46446	7.18909	4.25265	0.753464	1.68584	1.68974e-19	frizzled class receptor 7
ENSG00000177283	FZD8	0.968515	0.609564	0.361565	0.751332	1.68335	0.0318729	frizzled class receptor 8
ENSG00000105325	FZR1	4.51041	3.56469	4.29164	-0.269527	1.20541	0.0116393	fizzy/cell division cycle 20 related 1
ENSG00000145907	G3BP1	9.37252	58.4643	48.3936	0.269448	1.20535	1.77869e-05	GTPase activating protein (SH3 domain) binding protein 1
ENSG00000160211	G6PD	5.02391	9.59251	7.95121	0.267101	1.20339	0.00233147	glucose-6-phosphate dehydrogenase
ENSG00000171298	GAA	2.48394	0.922027	1.24797	-0.437124	1.3539	0.0127437	glucosidase, alpha; acid
ENSG00000033327	GAB2	7.32722	19.8581	27.5758	-0.477696	1.39252	1.91072e-15	GRB2-associated binding protein 2
ENSG00000145864	GABRB2	4.07768	2.77804	0.598321	2.20967	4.6257	2.41306e-104	gamma-aminobutyric acid (GABA) A receptor, beta 2
ENSG00000187730	GABRD	-2.2051	0.00927824	0.21569	-4.00456	16.0507	0.00106845	gamma-aminobutyric acid (GABA) A receptor, delta
ENSG00000128683	GAD1	-2.05916	0.0111215	0.0471061	-1.96708	3.90977	0.0128135	glutamate decarboxylase 1 (brain, 67kDa)
ENSG00000099860	GADD45B	3.18361	5.00957	3.48974	0.514572	1.42857	0.000251886	growth arrest and DNA-damage-inducible, beta
ENSG00000108479	GALK1	4.12594	5.49438	6.58413	-0.264898	1.20155	0.015609	galactokinase 1
ENSG00000143891	GALM	1.41704	0.00641163	1.90783	-7.66801	203.376	1.83909e-77	galactose mutarotase (aldose 1-epimerase)
ENSG00000164574	GALNT10	4.69122	2.84665	2.07607	0.452509	1.36842	3.18103e-07	polypeptide N-acetylgalactosaminyltransferase 10
ENSG00000178234	GALNT11	5.81125	7.72464	5.81396	0.406034	1.32504	1.58884e-11	polypeptide N-acetylgalactosaminyltransferase 11
ENSG00000158089	GALNT14	5.47852	8.2315	11.2938	-0.46018	1.37571	1.29459e-11	polypeptide N-acetylgalactosaminyltransferase 14
ENSG00000100626	GALNT16	1.56159	0.202305	0.34422	-0.761437	1.69518	0.00052976	polypeptide N-acetylgalactosaminyltransferase 16
ENSG00000110328	GALNT18	3.71107	3.13097	4.09049	-0.390633	1.31097	0.0043694	polypeptide N-acetylgalactosaminyltransferase 18
ENSG00000115339	GALNT3	4.38009	6.32633	2.56092	1.29799	2.45886	4.43011e-48	polypeptide N-acetylgalactosaminyltransferase 3
ENSG00000136542	GALNT5	0.683137	0.464524	0.00647209	5.90307	59.8411	1.72631e-25	polypeptide N-acetylgalactosaminyltransferase 5
ENSG00000130005	GAMT	3.0187	3.88862	5.41069	-0.477785	1.3926	0.00313141	guanidinoacetate N-methyltransferase
ENSG00000261609	GAN	5.80217	4.2325	3.0113	0.488889	1.40336	4.86559e-13	gigaxonin
ENSG00000111640	GAPDH	9.35942	195.462	245.229	-0.330776	1.25769	2.64221e-08	glyceraldehyde-3-phosphate dehydrogenase
ENSG00000228232	GAPDHP1	4.70812	23.022	28.9956	-0.33706	1.26318	4.23187e-05	glyceraldehyde-3-phosphate dehydrogenase pseudogene 1
ENSG00000235587	GAPDHP65	2.79912	6.04475	7.79251	-0.372211	1.29433	0.0207142	glyceraldehyde 3 phosphate dehydrogenase pseudogene 65
ENSG00000175857	GAPT	5.60433	8.29403	21.4333	-1.37139	2.5872	3.64565e-60	GRB2-binding adaptor protein, transmembrane
ENSG00000141441	GAREM	1.49343	0.564194	0.179879	1.64455	3.1265	1.00262e-13	GRB2 associated, regulator of MAPK1
ENSG00000157833	GAREML	4.194	2.31758	3.84606	-0.732702	1.66175	1.97281e-14	GRB2 associated, regulator of MAPK1-like
ENSG00000136895	GARNL3	1.63493	0.412668	0.228017	0.844131	1.79518	1.89656e-05	GTPase activating Rap/RanGAP domain-like 3
ENSG00000180447	GAS1	1.65234	1.4242	0.799663	0.827651	1.77479	0.000130609	growth arrest-specific 1
ENSG00000185340	GAS2L1	1.34753	0.754684	0.381119	0.987599	1.98288	1.05814e-05	growth arrest-specific 2 like 1
ENSG00000183087	GAS6	1.9813	1.01418	0.300674	1.73888	3.33775	1.27147e-12	growth arrest-specific 6
ENSG00000233695	GAS6-AS1	2.57438	0.687145	0.974496	-0.508119	1.42219	0.000791244	GAS6 antisense RNA 1
ENSG00000007237	GAS7	4.2665	2.66733	1.1438	1.2191	2.32802	2.27712e-42	growth arrest-specific 7
ENSG00000179348	GATA2	4.67613	5.06703	6.3999	-0.340614	1.2663	0.000112931	GATA binding protein 2
ENSG00000141448	GATA6	-0.367425	0.301466	0.0915203	1.69173	3.23043	3.19859e-05	GATA binding protein 6
ENSG00000059691	GATB	6.01577	6.12071	4.88604	0.322168	1.25021	2.36012e-07	glutamyl-tRNA(Gln) amidotransferase, subunit B
ENSG00000171766	GATM	2.63347	0.432963	1.43493	-1.72429	3.30416	3.86567e-31	glycine amidinotransferase (L-arginine:glycine amidinotransferase)
ENSG00000177628	GBA	4.43372	6.60562	5.24269	0.327555	1.25488	0.00573931	glucosidase, beta, acid
ENSG00000148288	GBGT1	4.60917	5.43676	7.70955	-0.504634	1.41876	1.34311e-08	globoside alpha-1,3-N-acetylgalactosaminyltransferase 1
ENSG00000117228	GBP1	2.70126	0.382341	2.2233	-2.54706	5.84441	1.48881e-53	guanylate binding protein 1, interferon-inducible
ENSG00000225492	GBP1P1	-2.80377	0.0154996	0.10628	-2.52013	5.73632	0.0181446	guanylate binding protein 1, interferon-inducible pseudogene 1
ENSG00000162645	GBP2	3.58407	1.24689	2.57485	-1.05246	2.07406	1.2644e-20	guanylate binding protein 2, interferon-inducible
ENSG00000117226	GBP3	4.06503	3.3662	4.42421	-0.399123	1.31871	2.25931e-05	guanylate binding protein 3
ENSG00000162654	GBP4	5.4898	4.01521	10.653	-1.41353	2.66389	1.16478e-65	guanylate binding protein 4
ENSG00000154451	GBP5	6.35689	5.77981	14.3509	-1.31572	2.48926	8.60683e-132	guanylate binding protein 5
ENSG00000115271	GCA	6.09222	21.6156	15.6248	0.463423	1.37881	5.21739e-13	grancalcin, EF-hand calcium binding protein
ENSG00000100116	GCAT	4.07341	9.27204	6.73102	0.45764	1.37329	7.8236e-05	glycine C-acetyltransferase
ENSG00000137880	GCHFR	1.97684	3.03376	2.10838	0.514164	1.42817	0.0270691	GTP cyclohydrolase I feedback regulator
ENSG00000001084	GCLC	6.14983	9.44655	7.33329	0.361815	1.28504	2.55098e-09	glutamate-cysteine ligase, catalytic subunit
ENSG00000169224	GCSAML	5.8094	14.3005	9.66519	0.560774	1.47506	1.76158e-18	germinal center-associated, signaling and motility-like
ENSG00000196505	GDAP2	5.72355	5.49912	4.56943	0.263628	1.20049	0.00106865	ganglioside induced differentiation associated protein 2
ENSG00000135414	GDF11	4.72395	2.4771	3.62831	-0.551866	1.46598	2.87031e-10	growth differentiation factor 11
ENSG00000184344	GDF3	-1.66804	0.0288756	0.479083	-3.7385	13.3475	2.47034e-06	growth differentiation factor 3
ENSG00000143869	GDF7	4.51274	7.83691	3.13288	1.3175	2.49234	8.13408e-48	growth differentiation factor 7
ENSG00000203879	GDI1	5.48501	6.72218	10.3429	-0.625552	1.5428	6.13628e-21	GDP dissociation inhibitor 1
ENSG00000158555	GDPD5	2.9411	0.641218	0.915479	-0.518032	1.432	0.0006514	glycerophosphodiester phosphodiesterase domain containing 5
ENSG00000178295	GEN1	6.30657	5.6991	7.68606	-0.43415	1.35111	4.57723e-12	GEN1 Holliday junction 5' flap endonuclease
ENSG00000162676	GFI1	6.47111	29.7688	23.9818	0.308265	1.23822	3.63893e-08	growth factor independent 1 transcription repressor
ENSG00000165702	GFI1B	1.708	0.240572	2.41451	-3.30497	9.88312	1.71779e-46	growth factor independent 1B transcription repressor
ENSG00000141098	GFOD2	4.01297	1.68178	2.04072	-0.278886	1.21326	0.0218363	glucose-fructose oxidoreductase domain containing 2
ENSG00000131459	GFPT2	-0.993632	0.148392	0.0617387	1.23867	2.35981	0.0225391	glutamine-fructose-6-phosphate transaminase 2
ENSG00000151892	GFRA1	3.62411	0	2.54806	-11.6533	3221	4.38336e-298	GDNF family receptor alpha 1
ENSG00000134864	GGACT	2.3167	1.1313	1.73433	-0.624711	1.5419	0.0018682	gamma-glutamylamine cyclotransferase
ENSG00000100031	GGT1; GGT2; GGTLC2; GGTLC1	1.06583	0.620004	0.324232	0.939716	1.91815	0.000273948	gamma-glutamyltransferase 1
ENSG00000204136	GGTA1P	-1.27426	0.0330829	0.150626	-2.1379	4.40121	0.000200363	glycoprotein, alpha-galactosyltransferase 1 pseudogene
ENSG00000165678	GHITM	9.25466	277.26	221.592	0.319766	1.24813	4.39583e-10	growth hormone inducible transmembrane protein
ENSG00000112964	GHR	-0.0159509	0.228542	0.0707031	1.64567	3.12893	8.37689e-06	growth hormone receptor
ENSG00000141034	GID4	4.34656	3.43144	4.37834	-0.353929	1.27804	0.000139176	GID complex subunit 4 homolog
ENSG00000133574	GIMAP4	0.687661	0.547372	0.921547	-0.75807	1.69123	0.0213234	GTPase, IMAP family member 4
ENSG00000196329	GIMAP5	3.6534	3.04897	0.779712	1.96237	3.89702	3.12965e-53	GTPase, IMAP family member 5
ENSG00000171115	GIMAP8	-0.0220206	0.324345	0.146426	1.13759	2.20014	0.00260823	GTPase, IMAP family member 8
ENSG00000145723	GIN1	4.05482	3.575	4.37321	-0.291978	1.22432	0.0392238	gypsy retrotransposon integrase 1
ENSG00000152661	GJA1	2.85307	0.0373117	4.72092	-6.91163	120.395	3.14258e-174	gap junction protein, alpha 1, 43kDa
ENSG00000165474	GJB2	2.21746	2.60553	1.22698	1.07502	2.10676	3.0261e-07	gap junction protein, beta 2, 26kDa
ENSG00000159248	GJD2	1.36376	1.56018	0.22144	2.80926	7.00925	1.73194e-32	gap junction protein, delta 2, 36kDa
ENSG00000170266	GLB1	5.63092	12.659	10.0512	0.328276	1.25551	0.000387784	galactosidase, beta 1
ENSG00000178445	GLDC	-1.66383	0	0.135567	-6.3905	83.8942	5.12712e-10	glycine dehydrogenase (decarboxylating)
ENSG00000074047	GLI2	-2.77912	0.00250697	0.0368342	-3.41445	10.6623	0.00214518	GLI family zinc finger 2
ENSG00000139278	GLIPR1	6.3659	10.1438	16.1518	-0.674675	1.59624	1.44484e-28	GLI pathogenesis-related 1
ENSG00000122694	GLIPR2	3.88901	5.58853	4.11046	0.43637	1.35319	0.000441476	GLI pathogenesis-related 2
ENSG00000174842	GLMN	5.29471	14.987	11.9906	0.320105	1.24842	0.000787947	glomulin, FKBP associated protein
ENSG00000171433	GLOD5	-4.15588	0	0.105748	-3.98208	15.8024	0.0263978	glyoxalase domain containing 5
ENSG00000173221	GLRX	4.69663	3.38703	4.58208	-0.441559	1.35807	4.81481e-07	glutaredoxin (thioltransferase)
ENSG00000115419	GLS	7.58336	21.4774	17.5552	0.287771	1.22075	7.33723e-07	glutaminase
ENSG00000139433	GLTP	4.79364	11.5684	9.00654	0.355918	1.2798	1.28138e-05	glycolipid transfer protein
ENSG00000105373	GLTSCR2	6.60721	16.2306	20.2763	-0.325824	1.25338	0.000557155	glioma tumor suppressor candidate region gene 2
ENSG00000196743	GM2A	6.20328	21.3485	11.5536	0.881679	1.84252	3.43202e-55	GM2 ganglioside activator
ENSG00000137198	GMPR	5.43887	28.7555	10.1129	1.50393	2.83614	1.27442e-82	guanosine monophosphate reductase
ENSG00000250471	GMPSP1	5.12085	53.1363	67.0572	-0.338761	1.26467	2.71799e-05	guanine monphosphate synthetase pseudogene 1
ENSG00000120063	GNA13	7.16865	32.616	23.7605	0.453143	1.36902	9.92062e-19	guanine nucleotide binding protein (G protein), alpha 13
ENSG00000060558	GNA15	6.36688	24.8059	38.3642	-0.632363	1.5501	3.20813e-18	guanine nucleotide binding protein (G protein), alpha 15 (Gq class)
ENSG00000127955	GNAI1	6.84106	19.5833	30.8444	-0.659125	1.57912	3.96369e-35	guanine nucleotide binding protein (G protein), alpha inhibiting activity polypeptide 1
ENSG00000141404	GNAL	0.693681	0.337071	0.0459737	2.85789	7.24952	1.42877e-20	guanine nucleotide binding protein (G protein), alpha activating activity polypeptide, olfactory type
ENSG00000078369	GNB1	7.45606	24.8338	29.8926	-0.271342	1.20693	1.31385e-06	guanine nucleotide binding protein (G protein), beta polypeptide 1
ENSG00000069966	GNB5	4.5521	2.01637	1.51084	0.412484	1.33098	2.01775e-05	guanine nucleotide binding protein (G protein), beta 5
ENSG00000159921	GNE	5.09173	5.44162	7.01071	-0.368472	1.29098	2.19823e-06	glucosamine (UDP-N-acetyl)-2-epimerase/N-acetylmannosamine kinase
ENSG00000127920	GNG11	1.43192	0.426604	1.33972	-1.64492	3.12731	1.05833e-14	guanine nucleotide binding protein (G protein), gamma 11
ENSG00000172380	GNG12	-1.57038	0.113393	0.0291641	1.92617	3.80045	0.00425126	guanine nucleotide binding protein (G protein), gamma 12
ENSG00000186469	GNG2	5.21701	4.55382	7.10766	-0.645767	1.56457	4.48641e-20	guanine nucleotide binding protein (G protein), gamma 2
ENSG00000168243	GNG4	1.50535	0.765925	0.285334	1.41534	2.66723	6.38246e-12	guanine nucleotide binding protein (G protein), gamma 4
ENSG00000176533	GNG7	1.58034	0.792407	0.518889	0.598776	1.51443	0.0165381	guanine nucleotide binding protein (G protein), gamma 7
ENSG00000134697	GNL2	7.71093	40.4999	32.4392	0.316951	1.24569	1.92562e-09	guanine nucleotide binding protein-like 2 (nucleolar)
ENSG00000113552	GNPDA1	4.27142	8.53314	1.21788	2.80221	6.97507	1.12599e-154	glucosamine-6-phosphate deaminase 1
ENSG00000100522	GNPNAT1	6.34805	22.3905	18.249	0.291764	1.22414	3.97734e-06	glucosamine-phosphate N-acetyltransferase 1
ENSG00000090581	GNPTG	4.68509	7.97998	4.56263	0.803172	1.74493	4.58869e-22	N-acetylglucosamine-1-phosphate transferase, gamma subunit
ENSG00000147437	GNRH1	0.768682	0.728244	1.2056	-0.717625	1.64447	0.027258	gonadotropin-releasing hormone 1 (luteinizing-releasing hormone)
ENSG00000135677	GNS	7.24205	28.8063	19.374	0.568781	1.48327	1.38192e-30	glucosamine (N-acetyl)-6-sulfatase
ENSG00000260062	GOLGA2P11	0.324746	0.083377	0.391754	-2.20487	4.61034	2.251e-08	golgin A2 pseudogene 11
ENSG00000238105	GOLGA2P5	3.35837	1.0738	0.798212	0.425528	1.34306	0.000282084	golgin A2 pseudogene 5
ENSG00000251215	GOLGA5P1	-2.91803	0.247244	0.0227725	3.03826	8.21502	0.0104875	golgin A5 pseudogene 1
ENSG00000277741	GOLGA6L17P	-2.61848	0.18048	0.0295001	2.43425	5.40485	0.0277193	golgin A6 family-like 17, pseudogene
ENSG00000232653	GOLGA8O; GOLGA8N; GOLGA8R	4.91651	4.47477	3.47067	0.363517	1.28656	2.00799e-06	golgin A8 family, member N
ENSG00000186399	GOLGA8R	0.762967	0.513784	0.251827	1.01777	2.02478	0.016655	golgin A8 family, member R
ENSG00000173230	GOLGB1	7.85241	21.4285	17.5274	0.287059	1.22015	0.000326424	golgin B1
ENSG00000113384	GOLPH3	8.59054	202.556	74.276	1.44347	2.71975	9.91705e-169	golgi phosphoprotein 3 (coat-protein)
ENSG00000047932	GOPC	6.9329	22.0438	26.7221	-0.280427	1.21455	2.35505e-06	golgi-associated PDZ and coiled-coil motif containing
ENSG00000114745	GORASP1	3.91112	2.67155	2.13793	0.318803	1.2473	0.0120861	golgi reassembly stacking protein 1, 65kDa
ENSG00000143167	GPA33	0.00691432	0.517246	0.151955	1.74955	3.36254	3.27634e-06	glycoprotein A33 (transmembrane)
ENSG00000197858	GPAA1	4.3491	5.45901	7.01356	-0.365085	1.28796	0.000162045	glycosylphosphatidylinositol anchor attachment 1
ENSG00000119927	GPAM	5.98814	7.45123	5.49249	0.437601	1.35435	1.47276e-13	glycerol-3-phosphate acyltransferase, mitochondrial
ENSG00000076650	GPATCH1	4.68725	6.57206	4.90894	0.417716	1.33581	0.000150839	G patch domain containing 1
ENSG00000198746	GPATCH3	3.93775	7.6578	6.11684	0.318714	1.24722	0.00380098	G patch domain containing 3
ENSG00000063660	GPC1	2.54331	1.03854	0.750674	0.464767	1.38009	0.00263283	glypican 1
ENSG00000076716	GPC4	-3.94718	0.0261414	0	4.16837	17.9806	0.0218776	glypican 4
ENSG00000183098	GPC6	5.30407	3.10591	9.11052	-1.55665	2.9417	8.56972e-115	glypican 6
ENSG00000171723	GPHN	4.56645	3.38856	4.50024	-0.414566	1.3329	2.12904e-06	gephyrin
ENSG00000150625	GPM6A	3.56069	0.151776	3.20044	-4.4036	21.1649	6.6214e-180	glycoprotein M6A
ENSG00000046653	GPM6B	5.2951	5.43426	8.40289	-0.631362	1.54903	1.51842e-20	glycoprotein M6B
ENSG00000198522	GPN1	6.23404	17.2991	22.8888	-0.408555	1.32736	1.06779e-11	GPN-loop GTPase 1
ENSG00000136235	GPNMB	1.2195	0.573919	0.208037	1.44921	2.73059	7.32985e-10	glycoprotein (transmembrane) nmb
ENSG00000132975	GPR12	1.28571	0.642801	0.277554	1.19724	2.29301	3.91705e-06	G protein-coupled receptor 12
ENSG00000183484	GPR132	0.13018	0.395794	0.125364	1.6608	3.16193	2.70228e-05	G protein-coupled receptor 132
ENSG00000077585	GPR137B	2.88137	3.82793	2.55448	0.577461	1.49222	0.000423245	G protein-coupled receptor 137B
ENSG00000187037	GPR141	-0.911443	0.0406074	0.4193	-3.28869	9.77222	1.49012e-09	G protein-coupled receptor 141
ENSG00000180758	GPR157	2.40986	1.13908	0.839419	0.437152	1.35393	0.0101802	G protein-coupled receptor 157
ENSG00000147138	GPR174	5.17341	17.4523	39.9197	-1.19543	2.29013	1.62297e-56	G protein-coupled receptor 174
ENSG00000166073	GPR176	1.99337	1.19883	0.35408	1.75295	3.37048	6.24116e-22	G protein-coupled receptor 176
ENSG00000112218	GPR63	4.62958	3.79238	4.52545	-0.260498	1.19789	0.00729016	G protein-coupled receptor 63
ENSG00000140030	GPR65	2.80015	0.536816	2.54374	-2.24737	4.74817	5.48055e-52	G protein-coupled receptor 65
ENSG00000139572	GPR84	-1.50274	0.0463774	0.299078	-2.62397	6.16444	4.55997e-05	G protein-coupled receptor 84
ENSG00000164604	GPR85	6.47614	9.4294	14.6445	-0.63791	1.55607	8.37568e-08	G protein-coupled receptor 85
ENSG00000170412	GPRC5C	2.06365	0.613366	0.431088	0.503369	1.41752	0.024227	G protein-coupled receptor, class C, group 5, member C
ENSG00000185477	GPRIN3	2.69124	0.716974	0.132573	2.42712	5.37819	3.19366e-53	GPRIN family member 3
ENSG00000211445	GPX3	0.546317	0.67165	0.251747	1.40711	2.65205	2.23388e-05	glutathione peroxidase 3
ENSG00000116157	GPX7	5.74467	28.4402	34.9765	-0.30286	1.23359	0.000613278	glutathione peroxidase 7
ENSG00000164294	GPX8	-3.66804	0	0.0406773	-4.4369	21.659	0.0143325	glutathione peroxidase 8 (putative)
ENSG00000089351	GRAMD1A	4.59178	3.36764	4.74873	-0.501719	1.4159	5.51025e-06	GRAM domain containing 1A
ENSG00000023171	GRAMD1B	4.04001	1.40565	1.96179	-0.48399	1.39861	3.16986e-07	GRAM domain containing 1B
ENSG00000178075	GRAMD1C	1.25143	0.430223	0.179136	1.24743	2.37418	2.06228e-07	GRAM domain containing 1C
ENSG00000155324	GRAMD3	1.75459	0.853951	0.482139	0.826063	1.77284	4.14772e-05	GRAM domain containing 3
ENSG00000075240	GRAMD4	5.39553	9.82326	7.41056	0.403541	1.32275	2.74363e-09	GRAM domain containing 4
ENSG00000196208	GREB1	3.00061	0.0802002	1.21905	-3.92024	15.1394	5.58824e-133	growth regulation by estrogen in breast cancer 1
ENSG00000141449	GREB1L	1.27046	0.0104907	0.445883	-5.30937	39.6532	5.87251e-61	growth regulation by estrogen in breast cancer-like
ENSG00000105737	GRIK5	2.84823	1.26278	1.60965	-0.35341	1.27758	0.0188528	glutamate receptor, ionotropic, kainate 5
ENSG00000116032	GRIN3B	-0.366923	0.335742	0.13694	1.25941	2.39398	0.00251631	glutamate receptor, ionotropic, N-methyl-D-aspartate 3B
ENSG00000155974	GRIP1	3.27554	1.67667	1.3599	0.299686	1.23088	0.0414148	glutamate receptor interacting protein 1
ENSG00000068400	GRIPAP1	6.01048	8.44544	10.4017	-0.304456	1.23495	2.75567e-06	GRIP1 associated protein 1
ENSG00000179603	GRM8	3.40122	0.111456	3.16096	-4.80401	27.9351	7.35818e-189	glutamate receptor, metabotropic 8
ENSG00000164284	GRPEL2	6.08046	13.7238	16.9033	-0.303291	1.23396	1.48266e-05	GrpE-like 2, mitochondrial (E. coli)
ENSG00000238247	GS1-309P15.4	2.55708	3.13075	4.50736	-0.531185	1.44512	0.00579091
ENSG00000260822	GS1-358P8.4	6.54558	22.2325	15.5032	0.515573	1.42956	1.06412e-17
ENSG00000186088	GSAP	2.95182	0.688367	1.03083	-0.58993	1.50517	1.89465e-05	gamma-secretase activating protein
ENSG00000104687	GSR	7.44812	63.6226	44.2706	0.519164	1.43312	3.78357e-22	glutathione reductase
ENSG00000170899	GSTA4	-1.5932	0.0599262	0.244842	-1.95797	3.88514	0.031629	glutathione S-transferase alpha 4
ENSG00000084207	GSTP1	6.48994	37.3675	56.5028	-0.600784	1.51654	1.98863e-15	glutathione S-transferase pi 1
ENSG00000100577	GSTZ1	4.43608	2.92972	2.17747	0.42423	1.34186	7.86788e-06	glutathione S-transferase zeta 1
ENSG00000165417	GTF2A1	7.23801	24.5655	19.7102	0.314366	1.24347	1.13867e-08	general transcription factor IIA, 1, 19/37kDa
ENSG00000140307	GTF2A2	5.35101	13.9474	11.5298	0.271629	1.20717	0.000535331	general transcription factor IIA, 2, 12kDa
ENSG00000226259	GTF2H2B	4.31334	5.48778	4.50533	0.282721	1.21649	0.018788	general transcription factor IIH, polypeptide 2B (pseudogene)
ENSG00000214544	GTF2IRD2P1	0.136625	0.429855	0.193348	1.13939	2.20288	0.0162408	GTF2I repeat domain containing 2 pseudogene 1
ENSG00000115207	GTF3C2	6.60913	13.6325	19.8055	-0.54193	1.45592	1.80923e-17	general transcription factor IIIC, polypeptide 2, beta 110kDa
ENSG00000105793	GTPBP10	6.38914	8.94744	7.11532	0.32691	1.25432	3.86643e-08	GTP-binding protein 10 (putative)
ENSG00000172432	GTPBP2	4.45818	3.8533	5.65404	-0.556645	1.47084	3.73029e-09	GTP binding protein 2
ENSG00000152402	GUCY1A2	-1.01368	0.0466982	0.0138459	1.71474	3.28239	0.00117925	guanylate cyclase 1, soluble, alpha 2
ENSG00000164116	GUCY1A3	6.78111	23.6271	14.5209	0.698309	1.6226	7.05029e-31	guanylate cyclase 1, soluble, alpha 3
ENSG00000061918	GUCY1B3	6.08726	22.2621	14.2528	0.640116	1.55845	1.9115e-24	guanylate cyclase 1, soluble, beta 3
ENSG00000151806	GUF1	6.16724	17.6375	14.6329	0.26687	1.2032	9.1067e-05	GUF1 homolog, GTPase
ENSG00000183666	GUSBP1	4.24801	4.85828	1.32094	1.87256	3.66181	1.53732e-96	glucuronidase, beta pseudogene 1
ENSG00000254838	GVINP1	1.97875	0.558144	0.376084	0.565536	1.47994	0.0168827	GTPase, very large interferon inducible pseudogene 1
ENSG00000254781	GVINP2	-4.15263	0.0512539	0	3.95935	15.5555	0.0385423	GTPase, very large interferon inducible pseudogene 2
ENSG00000136732	GYPC	4.91241	16.6425	1.9355	3.10226	8.5876	2.34819e-221	glycophorin C (Gerbich blood group)
ENSG00000197465	GYPE	-1.25645	0	0.417738	-6.78822	110.524	2.41635e-12	glycophorin E (MNS blood group)
ENSG00000130600	H19	3.81269	2.21825	7.72995	-1.80787	3.50126	1.73851e-26	H19, imprinted maternally expressed transcript (non-protein coding)
ENSG00000184897	H1FX	5.23962	20.4695	29.6723	-0.540169	1.45414	6.65238e-12	H1 histone family, member X
ENSG00000188486	H2AFX	6.04361	31.9291	49.8111	-0.645527	1.56431	3.50424e-16	H2A histone family, member X
ENSG00000113648	H2AFY	9.2578	39.3085	29.7466	0.39858	1.31821	3.33756e-15	H2A histone family, member Y
ENSG00000218502	H2AFZP3	3.34241	29.7633	22.6553	0.388258	1.30881	0.00220953	H2A histone family, member Z pseudogene 3
ENSG00000234289	H2BFS	0.625702	0.371184	6.33735	-4.06699	16.7604	3.1615e-30	H2B histone family, member S (pseudogene)
ENSG00000235655	H3F3AP4	5.52254	101.336	122.35	-0.276791	1.2115	0.000283282	H3 histone, family 3A, pseudogene 4
ENSG00000049239	H6PD	4.42513	2.79021	1.8194	0.610377	1.52666	3.00553e-09	hexose-6-phosphate dehydrogenase (glucose 1-dehydrogenase)
ENSG00000084754	HADHA	8.62239	83.2148	123.603	-0.57468	1.48935	1.10774e-27	hydroxyacyl-CoA dehydrogenase/3-ketoacyl-CoA thiolase/enoyl-CoA hydratase (trifunctional protein), alpha subunit
ENSG00000138029	HADHB	6.94345	24.9306	32.5834	-0.389997	1.31039	2.12565e-14	hydroxyacyl-CoA dehydrogenase/3-ketoacyl-CoA thiolase/enoyl-CoA hydratase (trifunctional protein), beta subunit
ENSG00000092036	HAUS4	4.9781	11.02	13.807	-0.330885	1.25778	7.64089e-05	HAUS augmin-like complex, subunit 4
ENSG00000143575	HAX1	7.09179	56.8517	69.7459	-0.299112	1.23039	4.6e-05	HCLS1 associated protein X-1
ENSG00000113070	HBEGF	3.34521	2.8376	3.89714	-0.463113	1.37851	0.000479663	heparin-binding EGF-like growth factor
ENSG00000004961	HCCS	5.57606	22.3297	18.5309	0.266112	1.20256	7.16947e-05	holocytochrome c synthase
ENSG00000228223	HCG11	4.38627	5.83691	7.52544	-0.373178	1.2952	0.000834987	HLA complex group 11 (non-protein coding)
ENSG00000101336	HCK	4.99676	12.2138	8.43831	0.529444	1.44337	9.7261e-06	HCK proto-oncogene, Src family tyrosine kinase
ENSG00000196591	HDAC2	7.47672	10.3515	12.6901	-0.296995	1.22858	7.95484e-08	histone deacetylase 2
ENSG00000108840	HDAC5	4.78095	3.95451	3.26318	0.272834	1.20818	0.0012894	histone deacetylase 5
ENSG00000048052	HDAC9	2.6865	0.0740496	0.69109	-3.21642	9.29477	2.7516e-93	histone deacetylase 9
ENSG00000140287	HDC	1.01057	0.326528	0.692027	-1.0924	2.13228	1.11401e-05	histidine decarboxylase
ENSG00000165338	HECTD2	-0.452485	0.0882066	0.039911	1.13237	2.19219	0.0166642	HECT domain containing E3 ubiquitin protein ligase 2
ENSG00000138411	HECW2	1.10706	0.247341	0.0920941	1.40761	2.65297	1.2216e-08	HECT, C2 and WW domain containing E3 ubiquitin protein ligase 2
ENSG00000119969	HELLS	7.8562	20.7587	24.9895	-0.270823	1.2065	0.000142519	helicase, lymphoid-specific
ENSG00000130589	HELZ2	3.03529	0.216644	1.14223	-2.40985	5.3142	9.86766e-51	helicase with zinc finger 2, transcriptional coactivator
ENSG00000138646	HERC5	7.18547	21.5126	39.5703	-0.883484	1.84482	1.67889e-58	HECT and RLD domain containing E3 ubiquitin protein ligase 5
ENSG00000138642	HERC6	5.22762	5.0784	7.85749	-0.635161	1.55311	6.83097e-16	HECT and RLD domain containing E3 ubiquitin protein ligase family member 6
ENSG00000122557	HERPUD2	5.16467	10.0385	12.0621	-0.269749	1.2056	0.00355917	HERPUD family member 2
ENSG00000188290	HES4	-1.20285	0.183951	0.593182	-1.65007	3.13849	0.00396131	hes family bHLH transcription factor 4
ENSG00000213614	HEXA	6.61937	8.57534	7.01696	0.284696	1.21815	4.51383e-05	hexosaminidase A (alpha polypeptide)
ENSG00000049860	HEXB	7.3665	37.3809	27.7543	0.425357	1.3429	3.5079e-12	hexosaminidase B (beta polypeptide)
ENSG00000169660	HEXDC	2.94307	2.11081	1.59276	0.398359	1.31801	0.00951104	hexosaminidase (glycosyl hydrolase family 20, catalytic domain) containing
ENSG00000186834	HEXIM1	3.97473	4.82392	3.91065	0.299217	1.23048	0.0262265	hexamethylene bis-acetamide inducible 1
ENSG00000162669	HFM1	0.169801	0.268546	0.117554	1.18893	2.27984	0.000365919	HFM1, ATP-dependent DNA helicase homolog
ENSG00000019991	HGF	8.4138	32.6384	44.0259	-0.435044	1.35195	2.08074e-10	hepatocyte growth factor (hepapoietin A; scatter factor)
ENSG00000165102	HGSNAT	5.33024	5.08643	3.91079	0.374976	1.29682	2.79479e-06	heparan-alpha-glucosaminide N-acetyltransferase
ENSG00000054392	HHAT	2.12945	0.901595	0.416126	1.1169	2.1688	1.15371e-08	hedgehog acyltransferase
ENSG00000177374	HIC1	2.15433	0.637236	0.460844	0.460545	1.37606	0.0273344	hypermethylated in cancer 1
ENSG00000135245	HILPDA	3.66393	4.61325	7.63328	-0.728372	1.65677	8.92112e-10	hypoxia inducible lipid droplet-associated
ENSG00000172273	HINFP	5.00252	2.8816	3.63647	-0.340447	1.26615	1.09614e-05	histone H4 transcription factor
ENSG00000169567	HINT1	7.76085	97.9319	126.133	-0.369293	1.29172	5.20695e-09	histidine triad nucleotide binding protein 1
ENSG00000124575	HIST1H1D	10.162	1170.17	2270.42	-0.959523	1.94467	3.19816e-43	histone cluster 1, H1d
ENSG00000278463	HIST1H2AB	8.21896	914.784	601.54	0.600933	1.5167	5.19958e-28	histone cluster 1, H2ab
ENSG00000196866	HIST1H2AD	9.00126	1468.79	1139.1	0.363045	1.28614	7.79928e-07	histone cluster 1, H2ad
ENSG00000277075	HIST1H2AE	9.52049	1136.4	2601.19	-1.19853	2.29506	4.77296e-74	histone cluster 1, H2ae
ENSG00000196787	HIST1H2AG	8.75025	49.8582	332.91	-2.74315	6.6953	0	histone cluster 1, H2ag
ENSG00000274997	HIST1H2AH	8.30732	126.987	1510.1	-3.57598	11.9255	0	histone cluster 1, H2ah
ENSG00000275221	HIST1H2AK	5.67366	23.0425	236.722	-3.36468	10.3007	0	histone cluster 1, H2ak
ENSG00000278677	HIST1H2AM	1.70395	2.86717	13.7126	-2.26836	4.81775	1.15853e-22	histone cluster 1, H2am
ENSG00000180596	HIST1H2BC	9.52103	1042.76	719.129	0.532475	1.44641	7.95263e-14	histone cluster 1, H2bc
ENSG00000158373	HIST1H2BD	11.177	3082.47	2234.16	0.461098	1.37659	8.77179e-10	histone cluster 1, H2bd
ENSG00000277224	HIST1H2BF	9.32932	1947.65	1429.19	0.442741	1.35918	1.33675e-11	histone cluster 1, H2bf
ENSG00000273802	HIST1H2BG	8.80574	438.643	988.783	-1.17605	2.25957	2.83065e-69	histone cluster 1, H2bg
ENSG00000278588	HIST1H2BI	8.79484	924.275	1407.12	-0.609984	1.52624	2.15353e-25	histone cluster 1, H2bi
ENSG00000124635	HIST1H2BJ	9.70852	288.572	1472.84	-2.35523	5.11676	1.51817e-192	histone cluster 1, H2bj
ENSG00000197903	HIST1H2BK	7.3441	61.488	791.417	-3.6909	12.9143	0	histone cluster 1, H2bk
ENSG00000233822	HIST1H2BN	6.2049	3.02117	23.9158	-2.99027	7.94621	6.66138e-287	histone cluster 1, H2bn
ENSG00000274641	HIST1H2BO	7.74794	193.045	935.363	-2.28072	4.85921	1.72147e-180	histone cluster 1, H2bo
ENSG00000197409	HIST1H3D	7.4529	338.051	514.526	-0.610124	1.52639	5.35565e-18	histone cluster 1, H3d
ENSG00000273983	HIST1H3G	7.59952	50.8632	110.022	-1.11724	2.16931	6.84303e-52	histone cluster 1, H3g
ENSG00000278828	HIST1H3H	5.33571	9.8595	55.434	-2.49654	5.64331	3.03841e-179	histone cluster 1, H3h
ENSG00000197153	HIST1H3J	-4.17696	0	0.142672	-3.9746	15.7208	0.0384625	histone cluster 1, H3j
ENSG00000278637	HIST1H4A	4.59649	68.2121	86.8687	-0.354293	1.27836	0.00202491	histone cluster 1, H4a
ENSG00000197061	HIST1H4C	7.65185	357.679	566.971	-0.668808	1.58976	2.45425e-19	histone cluster 1, H4c
ENSG00000276966	HIST1H4E	8.983	1274.25	1969.35	-0.63196	1.54967	9.31943e-21	histone cluster 1, H4e
ENSG00000158406	HIST1H4H	8.81003	1015.15	1245.96	-0.299374	1.23061	3.79658e-05	histone cluster 1, H4h
ENSG00000276180	HIST1H4I	6.79337	16.7586	154.678	-3.21231	9.26831	0	histone cluster 1, H4i
ENSG00000197238	HIST1H4J; HIST1H4K	5.34495	31.2856	186.641	-2.5831	5.99226	6.73037e-254	histone cluster 1, H4j
ENSG00000273542	HIST1H4K	5.53042	42.1348	254.143	-2.59972	6.0617	3.12682e-180	histone cluster 1, H4k
ENSG00000184270	HIST2H2AB	8.72435	1191.31	961.118	0.306141	1.2364	1.90412e-07	histone cluster 2, H2ab
ENSG00000240929	HIST2H2BB	3.73765	29.1801	17.8734	0.70158	1.62629	1.27658e-08	histone cluster 2, H2bb (pseudogene)
ENSG00000203814	HIST2H2BF	8.77773	155.221	119.432	0.374724	1.29659	6.16396e-09	histone cluster 2, H2bf
ENSG00000203852	HIST2H3A	6.97133	62.6598	88.8879	-0.508859	1.42292	1.68996e-13	histone cluster 2, H3a
ENSG00000203811	HIST2H3C	6.48151	44.8493	63.0698	-0.49623	1.41052	5.19599e-13	histone cluster 2, H3c
ENSG00000197837	HIST4H4	4.89711	14.1142	9.00245	0.642985	1.56156	9.00424e-16	histone cluster 4, H4
ENSG00000095951	HIVEP1	3.52325	0.901026	1.19343	-0.407254	1.32616	0.000950965	human immunodeficiency virus type I enhancer binding protein 1
ENSG00000127124	HIVEP3	1.14719	0.189469	0.121951	0.624103	1.54125	0.0262783	human immunodeficiency virus type I enhancer binding protein 3
ENSG00000159399	HK2	6.17505	8.5184	15.3129	-0.848976	1.80122	7.20112e-22	hexokinase 2
ENSG00000228612	HK2P1	-0.173072	0.20412	0.444	-1.12289	2.17783	0.00715795	hexokinase 2 pseudogene 1
ENSG00000181666	HKR1	4.68068	3.89751	3.22352	0.271078	1.20671	0.00431682	HKR1, GLI-Kruppel zinc finger family member
ENSG00000204525	HLA-C	4.13057	7.02155	5.27008	0.407959	1.32681	0.000319891	major histocompatibility complex, class I, C
ENSG00000204257	HLA-DMA	2.58164	3.47918	1.24552	1.47589	2.78156	1.79643e-18	major histocompatibility complex, class II, DM alpha
ENSG00000242574	HLA-DMB	-0.808719	0.171922	0.0733574	1.21361	2.31918	0.0157159	major histocompatibility complex, class II, DM beta
ENSG00000204252	HLA-DOA	-2.50975	0.0875305	0	5.55379	46.9739	9.783e-05	major histocompatibility complex, class II, DO alpha
ENSG00000231389	HLA-DPA1	4.70916	8.401	0.700441	3.57515	11.9186	6.34027e-165	major histocompatibility complex, class II, DP alpha 1
ENSG00000223865	HLA-DPB1	3.69473	8.02672	1.25217	2.67443	6.38386	5.60543e-81	major histocompatibility complex, class II, DP beta 1
ENSG00000196735	HLA-DQA1	-1.51985	0.0847227	0.0159622	2.28669	4.87936	0.00721233	major histocompatibility complex, class II, DQ alpha 1
ENSG00000179344	HLA-DQB1	5.71976	14.9794	6.51358	1.19732	2.29313	6.92139e-54	major histocompatibility complex, class II, DQ beta 1
ENSG00000232629	HLA-DQB2	-3.261	0.0910666	0.0118072	2.67291	6.37715	0.0447548	major histocompatibility complex, class II, DQ beta 2
ENSG00000204287	HLA-DRA	8.11358	303.909	128.855	1.23399	2.35216	7.38775e-57	major histocompatibility complex, class II, DR alpha
ENSG00000196126	HLA-DRB1	4.68469	31.864	7.58026	2.0644	4.1826	9.88098e-61	major histocompatibility complex, class II, DR beta 1
ENSG00000198502	HLA-DRB5	-0.938388	0.665314	0.162965	1.99454	3.98488	0.000106783	major histocompatibility complex, class II, DR beta 5
ENSG00000229391	HLA-DRB6	-0.857115	0.679882	0.152781	2.09324	4.26706	0.000422928	major histocompatibility complex, class II, DR beta 6 (pseudogene)
ENSG00000159267	HLCS	5.52766	6.40586	5.28913	0.271957	1.20744	0.000122075	holocarboxylase synthetase (biotin-(proprionyl-CoA-carboxylase (ATP-hydrolysing)) ligase)
ENSG00000136630	HLX	4.87064	4.53519	5.8025	-0.359436	1.28292	3.42737e-05	H2.0-like homeobox
ENSG00000256269	HMBS	2.75979	1.39271	1.79683	-0.370912	1.29317	0.0417969	hydroxymethylbilane synthase
ENSG00000149948	HMGA2	5.90857	2.14358	5.65615	-1.40394	2.64623	9.0572e-121	high mobility group AT-hook 2
ENSG00000253516	HMGB1P41	-1.83724	1.01962	0.25245	1.90595	3.74756	0.0100582	high mobility group box 1 pseudogene 41
ENSG00000113161	HMGCR	7.46905	31.8269	25.1891	0.33465	1.26107	1.76155e-06	3-hydroxy-3-methylglutaryl-CoA reductase
ENSG00000112972	HMGCS1	8.41589	121.249	24.0234	2.3322	5.03572	3.24011e-118	3-hydroxy-3-methylglutaryl-CoA synthase 1 (soluble)
ENSG00000253954	HMGN1P38	4.74259	99.4518	77.2529	0.36326	1.28633	5.85513e-05	high mobility group nucleosome binding domain 1 pseudogene 38
ENSG00000224040	HMGN1P4	2.63872	24.254	18.6963	0.36814	1.29069	0.0295196	high mobility group nucleosome binding domain 1 pseudogene 4
ENSG00000198157	HMGN5	4.75161	9.03221	13.2681	-0.559065	1.47331	9.58769e-11	high mobility group nucleosome binding domain 5
ENSG00000072571	HMMR	8.46402	78.8534	100.579	-0.354554	1.27859	3.15122e-13	hyaluronan-mediated motility receptor (RHAMM)
ENSG00000100292	HMOX1	1.60224	1.53358	0.991281	0.631222	1.54888	0.00736296	heme oxygenase 1
ENSG00000188816	HMX2	1.58572	1.29702	2.39043	-0.889204	1.85215	0.000171128	H6 family homeobox 2
ENSG00000189159	HN1	6.29157	19.2561	26.634	-0.470412	1.3855	3.70681e-07	hematological and neurological expressed 1
ENSG00000224578	HNRNPA1P10	7.99126	167.091	202.486	-0.281136	1.21515	1.40039e-06	heterogeneous nuclear ribonucleoprotein A1 pseudogene 21
ENSG00000228168	HNRNPA1P21	3.71816	24.8963	2.49322	3.30815	9.90493	3.32075e-123	heterogeneous nuclear ribonucleoprotein A1 pseudogene 48
ENSG00000227347	HNRNPKP2	5.96656	49.2381	40.7384	0.269901	1.20573	0.000188588	heterogeneous nuclear ribonucleoprotein K pseudogene 2
ENSG00000143889	HNRNPLL	5.5448	8.90819	6.85488	0.373041	1.29508	8.41661e-08	heterogeneous nuclear ribonucleoprotein L-like
ENSG00000103942	HOMER2	7.48935	14.4886	9.98367	0.53397	1.44791	1.36275e-22	homer scaffolding protein 2
ENSG00000051128	HOMER3	4.15048	7.53727	2.84208	1.4046	2.64744	5.52767e-49	homer scaffolding protein 3
ENSG00000215271	HOMEZ	3.57085	1.92408	2.37054	-0.302986	1.23369	0.0223653	homeobox and leucine zipper encoding
ENSG00000134709	HOOK1	1.29636	0.560046	0.166821	1.72773	3.31207	7.99429e-15	hook microtubule-tethering protein 1
ENSG00000171476	HOPX	1.64116	0.133792	0.670843	-2.31197	4.96562	3.68085e-28	HOP homeobox
ENSG00000176635	HORMAD2	-4.12868	0	0.0444014	-3.98215	15.8033	0.0263978	HORMA domain containing 2
ENSG00000253187	HOXA10-AS	2.41729	2.76818	3.6909	-0.420805	1.33867	0.0279139	HOXA10 antisense RNA
ENSG00000005073	HOXA11	1.73978	1.70314	1.19225	0.50309	1.41725	0.0317213	homeobox A11
ENSG00000240990	HOXA11-AS	0.837837	0.782618	0.442866	0.808625	1.75154	0.00805301	HOXA11 antisense RNA
ENSG00000106004	HOXA5	2.01464	1.84569	2.8887	-0.640931	1.55934	0.00184971	homeobox A5
ENSG00000106006	HOXA6	0.474804	0.824607	1.3384	-0.698429	1.62274	0.0286343	homeobox A6
ENSG00000078399	HOXA9	4.82202	7.98585	10.691	-0.425667	1.34319	6.9443e-07	homeobox A9
ENSG00000173917	HOXB2	2.39741	1.80177	2.709	-0.590801	1.50608	0.00102592	homeobox B2
ENSG00000120093	HOXB3	1.49992	0.287344	0.471312	-0.723184	1.65082	0.00192966	homeobox B3
ENSG00000182742	HOXB4	2.68421	1.29518	2.12632	-0.716776	1.6435	5.635e-07	homeobox B4
ENSG00000170689	HOXB9	-1.37351	0.0279861	0.271086	-3.11693	8.67543	5.21479e-05	homeobox B9
ENSG00000251151	HOXC-AS3	-1.07608	0.0705721	0.234551	-1.67552	3.19433	0.00930421	HOXC cluster antisense RNA 3
ENSG00000180818	HOXC10	2.43971	1.33621	3.31872	-1.31532	2.48857	2.60191e-17	homeobox C10
ENSG00000123388	HOXC11	-0.931926	0.0849038	0.236173	-1.44313	2.71911	0.00429517	homeobox C11
ENSG00000128714	HOXD13	0.733433	0.123369	1.36109	-3.41287	10.6506	9.56657e-26	homeobox D13
ENSG00000115756	HPCAL1	4.38222	2.84415	3.84291	-0.439697	1.35632	1.81414e-06	hippocalcin-like 1
ENSG00000116983	HPCAL4	-0.889582	0.152831	0.0647302	1.24104	2.36369	0.0230775	hippocalcin like 4
ENSG00000164120	HPGD	-0.536393	0.00335805	0.246051	-5.70441	52.1434	5.4015e-19	hydroxyprostaglandin dehydrogenase 15-(NAD)
ENSG00000107521	HPS1	5.34703	8.79579	6.56059	0.419021	1.33702	2.99368e-05	Hermansky-Pudlak syndrome 1
ENSG00000166189	HPS6	4.46688	9.15326	7.54277	0.276632	1.21136	0.00242709	Hermansky-Pudlak syndrome 6
ENSG00000173083	HPSE	2.90153	1.92	1.24551	0.624577	1.54176	8.15602e-06	heparanase
ENSG00000127252	HRASLS	-2.71814	0.222253	0.0377474	2.3369	5.05215	0.0303706	HRAS-like suppressor
ENSG00000196639	HRH1	1.93862	1.04993	0.332462	1.6548	3.14879	1.21161e-16	histamine receptor H1
ENSG00000134489	HRH4	-2.59484	0.00993869	0.0803173	-2.75449	6.74814	0.0054036	histamine receptor H4
ENSG00000153976	HS3ST3A1	2.05753	1.97995	1.18803	0.727539	1.65581	4.71695e-05	heparan sulfate (glucosamine) 3-O-sulfotransferase 3A1
ENSG00000185352	HS6ST3	-3.05141	0.0309054	0	5.02395	32.5357	0.000722541	heparan sulfate 6-O-sulfotransferase 3
ENSG00000100209	HSCB	3.46548	6.5448	8.56632	-0.392576	1.31274	0.00192941	HscB mitochondrial iron-sulfur cluster co-chaperone
ENSG00000198189	HSD17B11	7.63337	73.3975	89.684	-0.293185	1.22534	3.06418e-06	hydroxysteroid (17-beta) dehydrogenase 11
ENSG00000149084	HSD17B12	6.52596	11.7158	9.71507	0.266702	1.20305	9.54135e-05	hydroxysteroid (17-beta) dehydrogenase 12
ENSG00000133835	HSD17B4	7.88265	33.5505	23.7939	0.492505	1.40689	1.41858e-21	hydroxysteroid (17-beta) dehydrogenase 4
ENSG00000132196	HSD17B7	3.85683	4.10343	2.92296	0.485177	1.39976	6.24654e-05	hydroxysteroid (17-beta) dehydrogenase 7
ENSG00000119471	HSDL2	6.89019	37.7176	30.9476	0.281516	1.21547	9.30163e-07	hydroxysteroid dehydrogenase like 2
ENSG00000196684	HSH2D	5.87803	19.0249	15.5905	0.283084	1.21679	6.46349e-05	hematopoietic SH2 domain containing
ENSG00000080824	HSP90AA1	10.5113	307.354	248.892	0.301129	1.23211	0.000505486	heat shock protein 90kDa alpha (cytosolic), class A member 1
ENSG00000224411	HSP90AA2P	6.06005	34.8315	25.9335	0.423668	1.34133	2.96539e-07	heat shock protein 90kDa alpha (cytosolic), class A member 2, pseudogene
ENSG00000205100	HSP90AA4P	3.01712	4.22006	3.04702	0.463918	1.37928	0.00049078	heat shock protein 90kDa alpha (cytosolic), class A member 4, pseudogene
ENSG00000259706	HSP90B2P	3.06947	4.03079	3.01168	0.419239	1.33722	0.00529184	heat shock protein 90kDa beta (Grp94), member 2, pseudogene
ENSG00000165868	HSPA12A	3.43204	2.35875	0.837324	1.48861	2.80619	2.92029e-35	heat shock 70kDa protein 12A
ENSG00000204389	HSPA1A	5.85713	28.9448	17.7452	0.70417	1.62921	3.61932e-18	heat shock 70kDa protein 1A
ENSG00000204388	HSPA1B	5.79166	27.449	16.4971	0.73234	1.66133	4.1246e-23	heat shock 70kDa protein 1B
ENSG00000044574	HSPA5	7.34273	47.1542	35.9184	0.389154	1.30962	1.35194e-11	heat shock 70kDa protein 5 (glucose-regulated protein, 78kDa)
ENSG00000226666	HSPA9P1	4.41334	11.8477	9.15604	0.369186	1.29162	0.00311273	heat shock 70kDa protein 9 pseudogene 1
ENSG00000106211	HSPB1	4.15476	12.3723	9.42916	0.386819	1.30751	0.00135505	heat shock 27kDa protein 1
ENSG00000228401	HSPC324	1.60667	2.80362	8.13165	-1.53438	2.89664	1.11089e-14	uncharacterized
ENSG00000258645	HSPE1P2	3.94489	57.2951	43.3609	0.39568	1.31556	0.000235208	heat shock 10kDa protein 1 pseudogene 2
ENSG00000120694	HSPH1	7.47323	34.6865	27.1408	0.351168	1.27559	0.000235599	heat shock 105kDa/110kDa protein 1
ENSG00000102241	HTATSF1	8.11395	98.3189	78.3651	0.324155	1.25193	9.64639e-08	HIV-1 Tat specific factor 1
ENSG00000170801	HTRA3	-2.45208	0.0900481	0.0200071	2.01116	4.03107	0.0399849	HtrA serine peptidase 3
ENSG00000136273	HUS1	4.24772	5.11962	3.97651	0.363469	1.28652	0.000768787	HUS1 checkpoint clamp component
ENSG00000122986	HVCN1	5.22839	14.1424	6.18782	1.18798	2.27833	1.01731e-57	hydrogen voltage gated channel 1
ENSG00000198331	HYLS1	4.88834	7.82492	11.9261	-0.611808	1.52817	8.67011e-17	hydrolethalus syndrome 1
ENSG00000149428	HYOU1	7.19092	17.2104	20.7702	-0.273898	1.20907	0.000124937	hypoxia up-regulated 1
ENSG00000076662	ICAM3	5.08132	9.87687	13.076	-0.409818	1.32852	0.000170521	intercellular adhesion molecule 3
ENSG00000105376	ICAM5	2.22886	1.02802	1.37221	-0.420413	1.33831	0.0199443	intercellular adhesion molecule 5, telencephalin
ENSG00000164151	ICE1	8.2057	51.4871	16.554	1.63394	3.1036	6.09977e-141	interactor of little elongation complex ELL subunit 1
ENSG00000112144	ICK	5.25553	5.15985	7.04686	-0.453739	1.36959	4.49322e-11	intestinal cell (MAK-like) kinase
ENSG00000160223	ICOSLG	2.00247	0.608693	0.379432	0.674925	1.59651	0.00163096	inducible T-cell co-stimulator ligand
ENSG00000277117	ICOSLG	2.01541	1.49115	0.917531	0.695225	1.61914	0.000114567	inducible T-cell co-stimulator ligand
ENSG00000115738	ID2	3.64359	6.24882	5.087	0.290384	1.22297	0.0146166	inhibitor of DNA binding 2, dominant negative helix-loop-helix protein
ENSG00000138413	IDH1	6.85768	27.1805	21.9514	0.305078	1.23549	8.25046e-07	isocitrate dehydrogenase 1 (NADP+), soluble
ENSG00000166411	IDH3A	7.50802	29.3752	23.9117	0.293684	1.22577	1.49348e-05	isocitrate dehydrogenase 3 (NAD+) alpha
ENSG00000067064	IDI1	7.38496	54.1307	39.0126	0.469362	1.3845	7.49913e-13	isopentenyl-diphosphate delta isomerase 1
ENSG00000131203	IDO1	-0.295619	0.0233045	0.476372	-4.25814	19.135	1.59178e-15	indoleamine 2,3-dioxygenase 1
ENSG00000137331	IER3	0.990609	1.86455	1.06616	0.79712	1.73763	0.00620122	immediate early response 3
ENSG00000162783	IER5	4.04851	3.57782	4.32433	-0.276584	1.21132	0.0163558	immediate early response 5
ENSG00000163565	IFI16	8.27711	43.7678	73.4257	-0.75025	1.68208	8.46291e-34	interferon, gamma-inducible protein 16
ENSG00000119632	IFI27L2	2.06225	3.9508	1.07491	1.86523	3.64325	6.69721e-23	interferon, alpha-inducible protein 27-like 2
ENSG00000068079	IFI35	3.90747	4.97661	10.2348	-1.04696	2.06617	9.57869e-25	interferon-induced protein 35
ENSG00000137965	IFI44	6.71153	14.1614	88.6871	-2.65122	6.282	0	interferon-induced protein 44
ENSG00000137959	IFI44L	4.91394	0.0258427	5.86225	-7.80957	224.345	0	interferon-induced protein 44-like
ENSG00000126709	IFI6	5.97668	14.3158	131.289	-3.20214	9.20322	0	interferon, alpha-inducible protein 6
ENSG00000115267	IFIH1	6.07392	9.06682	20.688	-1.19394	2.28776	3.91117e-71	interferon induced with helicase C domain 1
ENSG00000185745	IFIT1	6.68944	5.73721	39.0104	-2.76871	6.81499	0	interferon-induced protein with tetratricopeptide repeats 1
ENSG00000119922	IFIT2	6.18176	11.9035	29.7091	-1.32286	2.50161	2.48937e-108	interferon-induced protein with tetratricopeptide repeats 2
ENSG00000119917	IFIT3	7.10482	22.4063	81.8709	-1.87369	3.66468	3.96676e-185	interferon-induced protein with tetratricopeptide repeats 3
ENSG00000152778	IFIT5	6.27569	10.9641	27.6295	-1.33659	2.52554	7.34173e-95	interferon-induced protein with tetratricopeptide repeats 5
ENSG00000185201	IFITM2	4.80113	13.9027	22.234	-0.681339	1.60363	2.39162e-15	interferon induced transmembrane protein 2
ENSG00000142089	IFITM3	-1.31909	0.135861	0.458782	-1.6892	3.22477	0.0190408	interferon induced transmembrane protein 3
ENSG00000159110	IFNAR2	3.52316	2.79407	2.18936	0.345733	1.2708	0.0053691	interferon (alpha, beta and omega) receptor 2
ENSG00000171855	IFNB1	-1.53539	0.042439	0.760787	-3.89169	14.8428	1.05034e-07	interferon, beta 1, fibroblast
ENSG00000138002	IFT172	5.54767	4.80498	6.33063	-0.401041	1.32046	2.46821e-06	intraflagellar transport 172
ENSG00000100360	IFT27	2.61305	0.647453	0.880318	-0.443836	1.36022	0.0174323	intraflagellar transport 27
ENSG00000118096	IFT46	5.83037	10.2186	19.6191	-0.944849	1.92499	9.24428e-42	intraflagellar transport 46
ENSG00000114446	IFT57	6.01499	18.8351	15.5082	0.277593	1.21217	0.00088377	intraflagellar transport 57
ENSG00000103742	IGDCC4	2.41407	1.01524	0.357697	1.50142	2.83122	1.58423e-17	immunoglobulin superfamily, DCC subclass, member 4
ENSG00000140443	IGF1R	4.67832	1.68883	2.1019	-0.318684	1.24719	0.00123991	insulin-like growth factor 1 receptor
ENSG00000159217	IGF2BP1	5.33355	0.0707384	8.78281	-6.92753	121.729	0	insulin-like growth factor 2 mRNA binding protein 1
ENSG00000115457	IGFBP2	7.75147	53.9355	36.4732	0.56067	1.47495	6.99382e-11	insulin-like growth factor binding protein 2, 36kDa
ENSG00000141753	IGFBP4	3.12953	5.47618	2.47973	1.14301	2.20842	3.28778e-19	insulin-like growth factor binding protein 4
ENSG00000163453	IGFBP7	2.96734	5.53295	2.56322	1.102	2.14652	5.9394e-19	insulin-like growth factor binding protein 7
ENSG00000137142	IGFBPL1	-3.76255	0.134825	0	4.35071	20.403	0.0128177	insulin-like growth factor binding protein-like 1
ENSG00000211899	IGHM	-0.589705	0.070974	0.486474	-2.73527	6.65884	5.85875e-08	immunoglobulin heavy constant mu
ENSG00000132740	IGHMBP2	3.87066	1.8665	2.65877	-0.511905	1.42593	4.16041e-07	immunoglobulin mu binding protein 2
ENSG00000270474	IGHV3-29	-4.17696	0	0.331049	-3.97458	15.7206	0.0384639	immunoglobulin heavy variable 3-29 (pseudogene)
ENSG00000253989	IGHVIII-38-1	-3.88219	0	2.51178	-4.22984	18.7633	0.0124695	immunoglobulin heavy variable (III)-38-1 (pseudogene)
ENSG00000152580	IGSF10	6.007	4.36059	6.6075	-0.60223	1.51806	2.53193e-24	immunoglobulin superfamily, member 10
ENSG00000143061	IGSF3	4.22508	2.81876	2.23571	0.330067	1.25707	0.0205446	immunoglobulin superfamily, member 3
ENSG00000080854	IGSF9B	0.336988	0.106589	0.332527	-1.62388	3.08203	2.11332e-07	immunoglobulin superfamily, member 9B
ENSG00000185811	IKZF1	5.8005	2.75952	8.63351	-1.64726	3.13238	1.15505e-127	IKAROS family zinc finger 1 (Ikaros)
ENSG00000123411	IKZF4	0.762249	0.31375	0.184526	0.770192	1.7055	0.0231587	IKAROS family zinc finger 4 (Eos)
ENSG00000110324	IL10RA	0.869084	0.214897	0.342984	-0.666465	1.58718	0.0184128	interleukin 10 receptor, alpha
ENSG00000081985	IL12RB2	3.99108	5.31011	2.36243	1.16515	2.24257	3.011e-39	interleukin 12 receptor, beta 2
ENSG00000131724	IL13RA1	7.16696	36.4385	29.3001	0.310746	1.24035	7.61676e-09	interleukin 13 receptor, alpha 1
ENSG00000172349	IL16	5.03691	3.14094	2.28806	0.450972	1.36696	2.62295e-06	interleukin 16
ENSG00000056736	IL17RB	4.08208	4.8777	6.27216	-0.367558	1.29017	0.00642585	interleukin 17 receptor B
ENSG00000150782	IL18	2.33549	1.15403	2.68709	-1.22767	2.34188	6.82442e-11	interleukin 18
ENSG00000115604	IL18R1	2.66766	0.731714	2.18763	-1.57767	2.98488	1.50614e-20	interleukin 18 receptor 1
ENSG00000115607	IL18RAP	3.03217	1.09803	4.41808	-2.00215	4.00596	4.35021e-47	interleukin 18 receptor accessory protein
ENSG00000125538	IL1B	2.10819	1.12242	1.66278	-0.566545	1.48097	0.00174784	interleukin 1, beta
ENSG00000115594	IL1R1	-0.954291	0.0106336	0.135094	-3.55147	11.7246	1.33258e-08	interleukin 1 receptor, type I
ENSG00000196083	IL1RAP	6.74633	8.43771	10.1402	-0.2684	1.20447	7.28115e-07	interleukin 1 receptor accessory protein
ENSG00000115602	IL1RL1	4.2067	1.11229	5.31471	-2.25398	4.76997	6.76102e-100	interleukin 1 receptor-like 1
ENSG00000103522	IL21R	4.42518	3.00372	4.85577	-0.695416	1.61935	7.31949e-13	interleukin 21 receptor
ENSG00000162594	IL23R	2.54298	2.97804	0.891749	1.73866	3.33725	6.51098e-21	interleukin 23 receptor
ENSG00000147168	IL2RG	5.02258	7.65625	15.898	-1.05821	2.08235	1.34574e-27	interleukin 2 receptor, gamma
ENSG00000008517	IL32	-0.792592	0.0575516	0.302253	-2.34472	5.07963	9.81874e-07	interleukin 32
ENSG00000185291	IL3RA	4.11453	15.2623	4.9972	1.60768	3.04762	3.63977e-44	interleukin 3 receptor, alpha (low affinity)
ENSG00000104951	IL4I1	-0.801586	0.050927	0.396766	-2.89942	7.46128	8.14543e-08	interleukin 4 induced 1
ENSG00000077238	IL4R	5.10367	5.26351	6.40395	-0.287022	1.22012	0.000182034	interleukin 4 receptor
ENSG00000160712	IL6R	4.59312	4.84819	2.63237	0.876487	1.8359	4.81274e-16	interleukin 6 receptor
ENSG00000168685	IL7R	1.75276	0.180982	0.931234	-2.36122	5.13805	1.9463e-30	interleukin 7 receptor
ENSG00000124334	IL9R	2.91548	2.51592	3.51026	-0.480637	1.39536	0.00540709	interleukin 9 receptor
ENSG00000143195	ILDR2	3.90805	1.43765	0.724843	0.985602	1.98014	1.28493e-22	immunoglobulin-like domain containing receptor 2
ENSG00000166333	ILK	5.39208	10.382	13.7243	-0.406649	1.3256	7.90796e-09	integrin-linked kinase
ENSG00000184903	IMMP2L	3.36965	2.7325	3.32807	-0.287309	1.22036	0.0400967	inner mitochondrial membrane peptidase subunit 2
ENSG00000141401	IMPA2	4.53706	6.70144	5.43779	0.295425	1.22725	0.0149206	inositol(myo)-1(or 4)-monophosphatase 2
ENSG00000154059	IMPACT	4.87972	11.0924	0.880005	3.64967	12.5505	2.64512e-296	impact RWD domain protein
ENSG00000106348	IMPDH1	4.55974	7.04108	5.83938	0.266211	1.20265	0.00465587	IMP (inosine 5'-monophosphate) dehydrogenase 1
ENSG00000254294	IMPDH1P6	-2.80072	0.173769	0.0158157	3.14203	8.82767	0.00638273	IMP (inosine monophosphate) dehydrogenase 1 pseudogene 6
ENSG00000148798	INA	-0.431238	0.381545	0.0775231	2.26299	4.79984	1.47209e-07	internexin neuronal intermediate filament protein, alpha
ENSG00000132849	INADL	5.14983	3.45822	2.75062	0.326345	1.25383	1.36923e-05	InaD-like (Drosophila)
ENSG00000224975	INE1	0.245673	0.920047	1.58926	-0.772676	1.70844	0.0298255	inactivation escape 1 (non-protein coding)
ENSG00000168395	ING5	5.17863	4.94389	3.88971	0.340852	1.2665	1.18373e-05	inhibitor of growth family, member 5
ENSG00000122641	INHBA	5.04014	7.79952	0.937305	3.05459	8.30853	1.08483e-153	inhibin, beta A
ENSG00000224116	INHBA-AS1	-0.440373	0.20916	0.0629252	1.71403	3.28076	4.31117e-05	INHBA antisense RNA 1
ENSG00000139269	INHBE	-0.714058	0.135236	0.269144	-0.984503	1.97863	0.0494957	inhibin, beta E
ENSG00000148153	INIP	5.92841	15.3998	12.1388	0.340995	1.26663	8.86905e-07	INTS3 and NABP interacting protein
ENSG00000151689	INPP1	3.83001	4.53686	3.20069	0.500056	1.41427	2.9168e-07	inositol polyphosphate-1-phosphatase
ENSG00000109452	INPP4B	5.3278	2.01114	3.66443	-0.870784	1.82866	2.96116e-26	inositol polyphosphate-4-phosphatase, type II, 105kDa
ENSG00000168918	INPP5D	7.20857	19.373	14.7037	0.394087	1.31411	3.51418e-13	inositol polyphosphate-5-phosphatase, 145kDa
[truncated: 2,838 more rows]
