# Supplementary material for: NUDT2 Disruption Elevates Diadenosine Tetraphosphate (Ap4A) and Down-Regulates Immune Response and Cancer Promotion Genes
Source: PLoS One. 2016 May 4;11(5):e0154674. doi: 10.1371/journal.pone.0154674 (PMC4856261; doi:10.1371/journal.pone.0154674)
Supplement: S4 Table — Data include the observed overall direction of regulation [down (-) or up(+)], -log2(P-value), z-score and key molecules in each pathway. (XLSX) [file pone.0154674.s004.xlsx]

## Sheet: Sheet0
S4 Table. Mapping of DEGs to Ingenuity® canonical pathways
Ingenuity Canonical Pathways	Regulation	-log(P-value)	z-score	Key molecules
Activation of IRF by Cytosolic Pattern Recognition Receptors	-	8.39	-1.941	DHX58,IFNB1,IRF9,NFKB2,ISG15,IFIH1,IRF7,JUN,NFKBIA,LTA,DDX58,IFIT2,TNF
Allograft Rejection Signaling	+	7.96		HLA-DOA,HLA-DQA1,HLA-DQB1,HLA-DQB2,HLA-DRB1,HLA-DMA,HLA-DRA,HLA-DMB,FCER1G,CD86,HLA-DPB1,HLA-DRB5,HLA-DPA1
OX40 Signaling Pathway	+	7.29		HLA-DOA,TNFRSF4,HLA-DQA1,HLA-DQB1,HLA-DQB2,HLA-DRB1,HLA-DMA,HLA-DRA,HLA-DMB,FCER1G,HLA-DPB1,HLA-DRB5,HLA-DPA1
IL-1 Signaling	-	6.74		IL1B,IL1RL1,IL1R1,NFKB2,NFKB1,TNF,IL1RAP,JUN,NFKBIA,IL18,IL18R1,IL18RAP,GNG11
B Cell Development	+	6.39		HLA-DOA,HLA-DRB1,HLA-DMA,HLA-DRA,HLA-DMB,HLA-DQA1,CD86,HLA-DQB1,HLA-DRB5
Role of Pattern Recognition Receptors in Recognition of Bacteria and Viruses	-	6.27	-2.828	CXCL8,OAS1,LIF,OAS2,IFNB1,CCL5,NFKB2,OAS3,IFIH1,IRF7,IL18,LTA,DDX58,EIF2AK2,TNF
Antigen Presentation Pathway	+	6.25		HLA-DOA,HLA-DQB2,HLA-DRB1,HLA-DMA,HLA-DRA,HLA-DMB,HLA-DQA1,HLA-DPB1,HLA-DRB5,HLA-DPA1
Altered T Cell and B Cell Signaling in Rheumatoid Arthritis	-	5.89		TLR10,IL18,SPP1,CD79B,CD80,LTA,RELB,LTB,CD79A,NFKB2,TNFRSF13C,TNF
Autoimmune Thyroid Disease Signaling	+	5.69		HLA-DOA,HLA-DRB1,HLA-DMA,HLA-DRA,HLA-DMB,HLA-DQA1,FCER1G,CD86,HLA-DQB1,HLA-DRB5
Graft-versus-Host Disease Signaling	+	5.49		HLA-DOA,HLA-DRB1,HLA-DMA,HLA-DRA,HLA-DMB,HLA-DQA1,FCER1G,CD86,HLA-DQB1,HLA-DRB5
T Helper Cell Differentiation	+	5.31		HLA-DOA,HLA-DRB1,IL23R,HLA-DMA,HLA-DRA,HLA-DMB,HLA-DQA1,FCER1G,CD86,IL12RB2,HLA-DQB1,HLA-DRB5
B Cell Development	-	5.22		IL7R,CD19,CD79B,CD80,RAG2,RAG1,CD79A
Granulocyte Adhesion and Diapedesis	-	5.12		CXCL8,CXCL11,IL1RL1,IL1R1,CCL5,MMP25,IL18RAP,CXCL10,CXCL3,IL18,ITGAM,CDH5,ITGA1,HRH4,TNF,MMP9
Role of Macrophages, Fibroblasts and Endothelial Cells in Rheumatoid Arthritis	-	5.11		CXCL8,SFRP4,IL1RL1,IL32,PRSS2,LTB,CCL5,IL1R1,CREB5,CCND1,IL18RAP,IL18R1,TLR10,WNT8A,IL18,JUN,NFKBIA,LTA,DKK2,PDGFD,PLCL1,TNF
Nur77 Signaling in T Lymphocytes	+	4.88		HLA-DOA,HLA-DRB1,HLA-DMA,HLA-DRA,HLA-DMB,HLA-DQA1,FCER1G,CD86,HLA-DQB1,HLA-DRB5
Primary Immunodeficiency Signaling	-	4.63		IL7R,CD19,IL2RG,CD3E,RAG2,RAG1,CD79A,TNFRSF13C
Interferon Signaling	-	4.62	-2.449	IFIT3,IFIT1,IFITM3,OAS1,IFNB1,IFI35,IRF9
Airway Pathology in Chronic Obstructive Pulmonary Disease	-	4.52		CXCL8,CXCL3,TNF,MMP9
IL-17A Signaling in Gastric Cells	-	4.43		CXCL10,CXCL8,CXCL11,JUN,CCL5,TNF
Dendritic Cell Maturation	-	4.39		FCGR2C,FCGR2A,RELB,IL32,IFNB1,LTB,NFKB2,FCGR2B,CREB5,IL18,NFKBIA,CD80,LTA,PLCL1,TNF
Calcium-induced T Lymphocyte Apoptosis	+	4.37	3	HLA-DOA,HLA-DRB1,HLA-DMA,HLA-DRA,HLA-DMB,HLA-DQA1,FCER1G,HLA-DQB1,HLA-DRB5,PRKD1
Pathogenesis of Multiple Sclerosis	-	4.27		CXCL10,CCR1,CXCL11,CCL5
TNFR2 Signaling	-	4.13		JUN,NFKBIA,LTA,TNFAIP3,NFKB2,TNF
Role of RIG1-like Receptors in Antiviral Innate Immunity	-	4.07	-1.633	DHX58,IFIH1,IRF7,NFKBIA,DDX58,IFNB1,NFKB2
Role of Hypercytokinemia/hyperchemokinemia in the Pathogenesis of Influenza	-	4.07		CXCL10,CCR1,CXCL8,IL18,IFNB1,CCL5,TNF
PPAR Signaling	-	3.91	2.53	IL18,JUN,NFKBIA,IL1RL1,IL1R1,NFKB2,NRIP1,PDGFD,TNF,IL18RAP
Altered T Cell and B Cell Signaling in Rheumatoid Arthritis	+	3.77		HLA-DOA,HLA-DRB1,PRTN3,HLA-DMA,HLA-DRA,HLA-DMB,HLA-DQA1,FCER1G,CD86,HLA-DQB1,HLA-DRB5
PKCθ Signaling in T Lymphocytes	+	3.61	2.828	MAP3K9,HLA-DOA,HLA-DQA1,HLA-DQB1,CAMK2D,HLA-DRB1,HLA-DMA,HLA-DRA,HLA-DMB,MRAS,FCER1G,CD86,HLA-DRB5
Cdc42 Signaling	+	3.57		HLA-DOA,HLA-DQA1,HLA-DQB1,HLA-DQB2,HLA-DRB1,PAK3,HLA-DMA,HLA-DRA,HLA-DMB,FCER1G,EXOC3,HLA-DPB1,HLA-DRB5,HLA-DPA1
Hepatic Cholestasis	-	3.55		CXCL8,ABCB1,LIF,IL1RL1,IL1R1,NFKB2,IL18RAP,IL18,JUN,NFKBIA,ABCB4,LTA,TNF
Communication between Innate and Adaptive Immune Cells	-	3.53		CXCL10,CXCL8,TLR10,IL18,CD80,IFNB1,CCL5,TNFRSF13C,TNF
IL-4 Signaling	+	3.51		HLA-DOA,HLA-DRB1,HLA-DMA,HLA-DRA,HLA-DMB,HLA-DQA1,MRAS,NR3C2,HLA-DQB1,HLA-DRB5
LPS/IL-1 Mediated Inhibition of RXR Function	-	3.39	-1.414	NDST3,ABCB1,LIPC,IL1RL1,MGMT,GSTA4,NDST4,IL1R1,PAPSS2,IL18RAP,IL4I1,IL18,JUN,ALDH1A2,TNF
Crosstalk between Dendritic Cells and Natural Killer Cells	-	3.26		PRF1,IL2RG,IL18,CD80,LTA,IFNB1,LTB,NFKB2,TNF
Toll-like Receptor Signaling	-	3.23	-1.342	TLR10,IL18,JUN,NFKBIA,TNFAIP3,NFKB2,EIF2AK2,TNF
B Cell Receptor Signaling	-	3.22		ETS1,FCGR2C,CD19,CD79B,FCGR2A,CD79A,NFKB2,FCGR2B,CREB5,EBF1,JUN,NFKBIA,DAPP1
Hepatic Fibrosis / Hepatic Stellate Cell Activation	-	3.16		CXCL8,FLT1,IL1RL1,LTB,IL1R1,CCL5,NFKB2,IL18RAP,CXCL3,LTA,PDGFD,TNF,COL25A1,MMP9
Agranulocyte Adhesion and Diapedesis	-	3.13		CXCL8,CXCL11,IL1R1,CCL5,MMP25,CXCL10,CXCL3,IL18,CDH5,ITGA1,CD34,TNF,MMP9
IL-6 Signaling	-	3.01	-3.162	CXCL8,ABCB1,IL18,JUN,NFKBIA,IL1RL1,IL1R1,NFKB2,TNF,IL18RAP
Gαi Signaling	+	2.83	2.121	GNG4,LTB4R,NPR3,ADRA2A,RAP1GAP,CHRM4,ADCY1,MRAS,FPR2,ADORA3,GNG12,FPR1
Type I Diabetes Mellitus Signaling	+	2.77		HLA-DOA,HLA-DRB1,HLA-DMA,HLA-DRA,HLA-DMB,HLA-DQA1,FCER1G,CD86,HLA-DQB1,HLA-DRB5,CPE
NF-κB Signaling	-	2.76	-2.309	TLR10,IL18,NFKBIA,FLT1,LTA,RELB,NTRK1,TNFAIP3,IL1R1,NFKB2,EIF2AK2,TNF
Type I Diabetes Mellitus Signaling	-	2.72		PRF1,NFKBIA,CD80,CD3E,LTA,GAD1,IL1R1,NFKB2,TNF
TREM1 Signaling	-	2.66	-2.646	CXCL8,CXCL3,TLR10,IL18,NFKB2,FCGR2B,TNF
Role of NFAT in Regulation of the Immune Response	+	2.5	2	GNG4,HLA-DOA,HLA-DQA1,HLA-DQB1,HLA-DRB1,HLA-DMA,HLA-DMB,HLA-DRA,MRAS,FCER1G,CD86,GNAL,HLA-DRB5,GNG12
Role of PKR in Interferon Induction and Antiviral Response	-	2.42		NFKBIA,IFNB1,NFKB2,EIF2AK2,TNF
HMGB1 Signaling	-	2.4	-3	CXCL8,IL18,JUN,LIF,LTA,IL1R1,NFKB2,TNF,PLAT
Atherosclerosis Signaling	-	2.36		CXCL8,IL18,CD36,LPL,NFKB2,PDGFD,ALOX5,TNF,MMP9
Role of NFAT in Regulation of the Immune Response	-	2.35	-3	FCGR2C,GNG11,JUN,NFKBIA,CD79B,CD80,CD3E,FCGR2A,CD79A,NFKB2,FCGR2B
iCOS-iCOSL Signaling in T Helper Cells	+	2.35		HLA-DOA,CAMK2D,HLA-DRB1,HLA-DMA,HLA-DRA,HLA-DMB,HLA-DQA1,FCER1G,HLA-DQB1,HLA-DRB5
LXR/RXR Activation	-	2.33	2.121	IL18,IL1RL1,CD36,LPL,IL1R1,NFKB2,TNF,MMP9,IL18RAP
Leukocyte Extravasation Signaling	-	2.29	-1.89	ITGAM,EDIL3,CDH5,ACTN2,NCF2,CYBB,JAM2,ITGA1,BMX,MMP25,CTTN,MMP9
PI3K Signaling in B Lymphocytes	-	2.29		CD19,JUN,NFKBIA,CD79B,DAPP1,CD79A,NFKB2,FCGR2B,PLCL1
Crosstalk between Dendritic Cells and Natural Killer Cells	+	2.28		TLN2,CAMK2D,HLA-DRB1,IL3RA,TYROBP,HLA-DRA,CD86,ITGAL,HLA-DRB5
TNFR1 Signaling	-	2.12	-2	JUN,NFKBIA,TNFAIP3,NFKB2,TNF
Relaxin Signaling	-	2.09		GNG11,JUN,NFKBIA,PDE3B,PDE3A,PDE1B,PDE8B,NFKB2,MMP9
CD28 Signaling in T Helper Cells	+	2.07		HLA-DOA,HLA-DRB1,HLA-DMA,HLA-DRA,HLA-DMB,HLA-DQA1,FCER1G,CD86,HLA-DQB1,HLA-DRB5
Systemic Lupus Erythematosus Signaling	-	2.06		FCGR2C,IL18,RNU12,JUN,CD79B,CD80,CD3E,FCGR2A,CD79A,FCGR2B,TNFRSF13C,TNF
Dendritic Cell Maturation	+	2.03		HLA-DOA,LEPR,TYROBP,HLA-DQA1,HLA-DQB1,HLA-DRB1,HLA-DMA,HLA-DRA,HLA-DMB,FCER1G,CD86,LY75,HLA-DRB5
Agrin Interactions at Neuromuscular Junction	+	1.96	2.646	PTK2,PAK6,PAK3,MRAS,ITGA6,ERBB3,ITGAL
Role of Osteoblasts, Osteoclasts and Chondrocytes in Rheumatoid Arthritis	-	1.95		SFRP4,WNT8A,IL18,SPP1,JUN,NFKBIA,IL1RL1,DKK2,IL1R1,TNF,IL18R1,IL18RAP
Role of Cytokines in Mediating Communication between Immune Cells	-	1.94		CXCL8,IL18,IL32,IFNB1,TNF
PPARα/RXRα Activation	-	1.92	3	JUN,NFKBIA,HELZ2,IL1RL1,CD36,LPL,IL1R1,NFKB2,PLCL1,IL18RAP
G-Protein Coupled Receptor Signaling	+	1.91		CHRM4,FPR2,ADORA3,FPR1,HRH1,LTB4R,CAMK2D,NPR3,ADRA2A,RAP1GAP,ADCY1,MRAS,PDE5A,GNAL,AVPR1B,PTGER4,ADRB2
LXR/RXR Activation	+	1.88	0.632	APOL1,APOE,APOB,C9,SERPINF1,APOC1,SERPINA1,A1BG,SERPINF2,CLU
Lymphotoxin β Receptor Signaling	-	1.87		NFKBIA,LTA,RELB,LTB,NFKB2
Role of IL-17A in Arthritis	-	1.87		CXCL8,CXCL3,NFKBIA,CCL5,NFKB2
Transcriptional Regulatory Network in Embryonic Stem Cells	+	1.83		GJD2,GATA6,EOMES,SKIL,FOXD3
FXR/RXR Activation	+	1.78		APOL1,APOE,APOB,C9,SERPINF1,APOC1,SERPINA1,A1BG,SERPINF2,CLU
G-Protein Coupled Receptor Signaling	-	1.77		GRM8,PTGER3,PDE3A,DUSP6,NFKB2,CREB5,CHRM2,NFKBIA,PDE3B,PDE1B,S1PR1,PDE8B,ADRA1A
Granulocyte Adhesion and Diapedesis	+	1.74		CSF3R,HRH1,MMP28,MMP16,ITGA6,FPR2,PECAM1,THY1,MMP2,SDC4,ITGAL,FPR1
B Cell Activating Factor Signaling	-	1.69		JUN,NFKBIA,NFKB2,TNFRSF13C
Role of IL-17F in Allergic Inflammatory Airway Diseases	-	1.66		CXCL10,CXCL8,NFKB2,CREB5
Regulation of the Epithelial-Mesenchymal Transition Pathway	-	1.65		ETS1,WNT8A,CDH2,CDH12,FGF9,NFKB2,PDGFD,MMP9,HMGA2,FGF5
Cardiac β-adrenergic Signaling	-	1.63	-2.236	CACNA1D,GNG11,PDE3B,PDE3A,RYR2,PDE1B,PDE8B,SLC8A1
Reelin Signaling in Neurons	+	1.6		MAP3K9,APOE,ARHGEF16,MAPK8IP2,ITGA6,MAP4K1,ITGAL
Bladder Cancer Signaling	-	1.59		CXCL8,FGF9,MMP25,CCND1,MMP9,FGF5
CD40 Signaling	-	1.58	-1	JUN,NFKBIA,LTA,TNFAIP3,NFKB2
cAMP-mediated signaling	+	1.56	3.606	CHRM4,FPR2,ADORA3,FPR1,LTB4R,CAMK2D,NPR3,ADRA2A,RAP1GAP,ADCY1,PDE5A,PTGER4,GNAL,ADRB2
Graft-versus-Host Disease Signaling	-	1.55		PRF1,IL18,CD80,TNF
Paxillin Signaling	+	1.54	2.236	PTK2,TLN2,PAK6,PAK3,MRAS,ITGA6,ITGAL,ITGB5
T Helper Cell Differentiation	-	1.5		IL2RG,IL18,CD80,TNF,IL18R1
Wnt/β-catenin Signaling	-	1.5	-0.816	SFRP4,WNT8A,CDH2,GJA1,CDH12,JUN,CDH5,DKK2,CCND1
Clathrin-mediated Endocytosis Signaling	+	1.42		APOL1,APOE,APOB,SH3GL3,FGF12,APOC1,SERPINA1,SH3GL2,ITGB5,SNAP91,CLU,FGF13
Nitric Oxide Signaling in the Cardiovascular System	-	1.41	-1.342	CACNA1D,FLT1,PDE3B,RYR2,PDE1B,CAV1
Caveolar-mediated Endocytosis Signaling	-	1.39		ITGAM,ITGA8,CAV1,ITGA1,ITGB8
Wnt/β-catenin Signaling	+	1.38	-0.333	AXIN2,SOX1,WNT9A,TGFBR3,PPP2R2B,PPP2R2C,MAP4K1,SFRP1,ACVR1C,WNT5B,WNT11
Role of IL-17A in Psoriasis	-	1.35		CXCL8,CXCL3
4-1BB Signaling in T Lymphocytes	-	1.33		JUN,NFKBIA,NFKB2
Inhibition of Angiogenesis by TSP1	-	1.29		JUN,CD36,MMP9
IL-12 Signaling and Production in Macrophages	+	1.29		APOL1,APOE,APOB,IL23R,APOC1,SERPINA1,IL12RB2,CLU,PRKD1
IL-8 Signaling	-	1.28	-3	CXCL8,GNG11,JUN,ITGAM,FLT1,NCF2,CYBB,CCND1,MMP9
OX40 Signaling Pathway	-	1.27	0	JUN,NFKBIA,CD3E,NFKB2
iCOS-iCOSL Signaling in T Helper Cells	-	1.27	-2	IL2RG,NFKBIA,CD80,CD3E,TRAT1,NFKB2
Rac Signaling	-	1.27	-2.236	TIAM1,JUN,NCF2,CYBB,NFKB2,ANK1
Regulation of IL-2 Expression in Activated and Anergic T Lymphocytes	-	1.27		JUN,NFKBIA,CD80,CD3E,NFKB2
Glutamate Receptor Signaling	+	1.27		GRIN3B,SLC17A7,SLC1A3,SLC1A1,HOMER3
AMPK Signaling	+	1.27	1.134	CKM,ADRA2A,AK8,PPP2R2B,PRKAA1,MRAS,PPP2R2C,SLC2A4,ADRB2
IL-9 Signaling	-	1.23		IL2RG,NFKB2,TNF
cAMP-mediated signaling	-	1.22	-2.53	CHRM2,GRM8,PDE3B,PTGER3,PDE3A,DUSP6,PDE1B,S1PR1,PDE8B,CREB5
IL-17A Signaling in Fibroblasts	-	1.2		JUN,NFKBIA,NFKB2
Parkinson's Signaling	-	1.19		PARK2,SNCA
Production of Nitric Oxide and Reactive Oxygen Species in Macrophages	+	1.19	1.897	APOL1,MAP3K9,APOE,APOB,MPO,PPP2R2B,APOC1,PPP2R2C,SERPINA1,CLU,PRKD1
Aryl Hydrocarbon Receptor Signaling	-	1.18	-2.236	JUN,GSTA4,ALDH1A2,NFKB2,NRIP1,CCND1,TNF
Antiproliferative Role of Somatostatin Receptor 2	+	1.17		GNG4,SSTR2,MRAS,GUCY1A2,GNG12
Atherosclerosis Signaling	+	1.14		APOL1,APOE,APOB,APOC1,SERPINA1,TPSAB1/TPSB2,TNFSF14,CLU
Acute Phase Response Signaling	-	1.12	-2.449	C1R,IL18,JUN,NFKBIA,IL1R1,NFKB2,CRABP2,TNF
Role of PI3K/AKT Signaling in the Pathogenesis of Influenza	-	1.12		NFKBIA,IFNB1,CCL5,NFKB2
April Mediated Signaling	-	1.11		JUN,NFKBIA,NFKB2
Estrogen-Dependent Breast Cancer Signaling	-	1.1		JUN,NFKB2,CREB5,CCND1
Differential Regulation of Cytokine Production in Macrophages and T Helper Cells by IL-17A and IL-17F	-	1.1		CCL5,TNF
Thyroid Cancer Signaling	-	1.09		CXCL10,NTRK1,CCND1
Colorectal Cancer Metastasis Signaling	-	1.07	-3.162	WNT8A,TLR10,GNG11,JUN,PTGER3,NFKB2,MMP25,CCND1,TNF,MMP9
Phospholipase C Signaling	-	1.07	-2.828	FCGR2C,HDAC9,GNG11,CD79B,CD3E,FCGR2A,CD79A,NFKB2,FCGR2B,CREB5
Gα12/13 Signaling	-	1.06	0.447	CDH2,CDH12,JUN,NFKBIA,CDH5,NFKB2
p38 MAPK Signaling	-	1.06	-2.449	IL18,IL1RL1,IL1R1,CREB5,TNF,IL18RAP
P2Y Purigenic Receptor Signaling Pathway	-	1.04	-2.449	GNG11,JUN,P2RY6,NFKB2,CREB5,PLCL1
Gustation Pathway	-	1.04		GNG11,PDE3B,P2RY6,PDE3A,PDE1B,PDE8B
α-Adrenergic Signaling	+	1.04	2	GNG4,ADRA2A,ADCY1,MRAS,GNG12,PRKD1
ErbB Signaling	+	1.04		PAK6,PAK3,TGFA,MRAS,ERBB3,PRKD1
MIF Regulation of Innate Immunity	-	1.03		JUN,NFKBIA,NFKB2
FcγRIIB Signaling in B Lymphocytes	-	1.03		CD79B,CD79A,FCGR2B
GNRH Signaling	+	1.03	2.828	PTK2,MAP3K9,CAMK2D,PAK6,PAK3,ADCY1,MRAS,PRKD1
Bladder Cancer Signaling	+	1.02		MMP28,MMP16,FGF12,MRAS,MMP2,FGF13
IL-15 Signaling	-	1.02		CXCL8,IL2RG,NFKB2,TNF
Role of MAPK Signaling in the Pathogenesis of Influenza	-	1.02		CXCL10,IFNB1,CCL5,TNF
Role of Lipids/Lipid Rafts in the Pathogenesis of Influenza	-	1.02		RSAD2,IFNB1
Gαi Signaling	-	1.02	-1.342	CHRM2,GNG11,GRM8,PTGER3,CAV1,S1PR1
FAK Signaling	+	1.02		PTK2,TLN2,PAK6,PAK3,MRAS,TNS1
CCR5 Signaling in Macrophages	+	1.01		GNG4,MRAS,FCER1G,GNG12,PRKD1
TGF-β Signaling	+	1.01	2.236	RUNX2,SMAD7,MRAS,MAP4K1,ACVR1C,INHBA
CCR5 Signaling in Macrophages	-	1		GNG11,JUN,CD3E,CCL5
Neurotrophin/TRK Signaling	-	1		JUN,SPRY1,NTRK1,CREB5
Ephrin Receptor Signaling	+	0.999		PTK2,GNG4,GRIN3B,PAK6,PAK3,MRAS,EPHA4,EPHA2,GNG12,GNAL
Airway Inflammation in Asthma	-	0.996		TNF
CXCR4 Signaling	+	0.989	1.633	PTK2,GNG4,PAK6,PAK3,ADCY1,MRAS,GNG12,GNAL,PRKD1
G Protein Signaling Mediated by Tubby	+	0.988		GNG4,MRAS,GNG12
iNOS Signaling	-	0.987		JUN,NFKBIA,NFKB2
G Beta Gamma Signaling	+	0.987		GNG4,ADCY1,MRAS,GNG12,GNAL,PRKD1
Role of NANOG in Mammalian Embryonic Stem Cell Pluripotency	+	0.981	0	LIFR,WNT9A,MRAS,GATA6,FOXD3,WNT5B,WNT11
ILK Signaling	-	0.978	-2.646	JUN,ACTN2,NFKB2,ITGB8,CREB5,CCND1,TNF,MMP9
Human Embryonic Stem Cell Pluripotency	+	0.968		WNT9A,SMAD7,MRAS,PDGFRA,FOXD3,INHBA,WNT5B,WNT11
Hematopoiesis from Pluripotent Stem Cells	-	0.965		CXCL8,LIF,CD3E
T Cell Receptor Signaling	-	0.965		JUN,NFKBIA,CD3E,BMX,NFKB2
Tec Kinase Signaling	+	0.926	2.449	PTK2,GNG4,PAK6,PAK3,MRAS,FCER1G,GNG12,GNAL,PRKD1
Paxillin Signaling	-	0.923		ITGAM,ACTN2,ITGA8,ITGA1,ITGB8
IL-17 Signaling	-	0.918		CXCL10,CXCL8,CXCL11,JUN
Differential Regulation of Cytokine Production in Intestinal Epithelial Cells by IL-17A and IL-17F	-	0.916		CCL5,TNF
NF-κB Activation by Viruses	-	0.902	-2	NFKBIA,ITGA1,NFKB2,EIF2AK2
Oncostatin M Signaling	+	0.898		EPAS1,MRAS,CHI3L1
NF-κB Activation by Viruses	+	0.892	2.236	MRAS,ITGA6,ITGAL,ITGB5,PRKD1
STAT3 Pathway	+	0.892		MAP3K9,GHR,TGFBR3,MRAS,PDGFRA
Ephrin B Signaling	+	0.892		PTK2,GNG4,MRAS,GNG12,GNAL
Role of JAK1, JAK2 and TYK2 in Interferon Signaling	-	0.885		IFNB1,NFKB2
Allograft Rejection Signaling	-	0.881		PRF1,CD80,TNF
Coagulation System	+	0.87		PROC,SERPINA1,SERPINF2
Xenobiotic Metabolism Signaling	-	0.859		NDST3,ABCB1,MGMT,GSTA4,ALDH1A2,NDST4,NFKB2,NRIP1,TNF,IL4I1
Regulation of Cellular Mechanics by Calpain Protease	+	0.85		PTK2,TLN2,CCNA1,MRAS
Integrin Signaling	-	0.846	-2.646	ITGAM,TSPAN7,ACTN2,ITGA8,CAV1,ITGA1,ITGB8,CTTN
VDR/RXR Activation	-	0.841		CXCL10,SPP1,IL1RL1,CCL5
PDGF Signaling	-	0.841	-1	JUN,CAV1,EIF2AK2,PDGFD
IGF-1 Signaling	+	0.841		PTK2,IGFBP4,NOV,MRAS,IGFBP7,CYR61
HER-2 Signaling in Breast Cancer	+	0.839		MRAS,ERBB3,MMP2,ITGB5,PRKD1
Thrombin Signaling	+	0.829	1.633	PTK2,GNG4,CAMK2D,ARHGEF16,ADCY1,MRAS,GATA6,GNG12,GNAL,PRKD1
CDK5 Signaling	+	0.826	2.236	PPP2R2B,ADCY1,MRAS,ITGA6,PPP2R2C,GNAL
CD27 Signaling in Lymphocytes	-	0.825		JUN,NFKBIA,NFKB2
Nur77 Signaling in T Lymphocytes	-	0.825		HDAC9,CD80,CD3E
Cyclins and Cell Cycle Regulation	+	0.822	-1	CCNA1,PPP2R2B,PPP2R2C,CDKN2B,SKP2
fMLP Signaling in Neutrophils	-	0.821	-1.342	GNG11,NFKBIA,NCF2,CYBB,NFKB2
Glioma Invasiveness Signaling	+	0.81	2	PTK2,MRAS,MMP2,ITGB5
IL-15 Production	-	0.803		IFNB1,NFKB2
Ceramide Signaling	-	0.799	-2	JUN,S1PR1,NFKB2,TNF
Prostate Cancer Signaling	-	0.799		NFKBIA,NFKB2,CREB5,CCND1
HIF1α Signaling	+	0.797		SLC2A5,MMP28,MMP16,MRAS,MMP2,SLC2A4
Inhibition of Matrix Metalloproteases	+	0.793		MMP28,MMP16,MMP2
Signaling by Rho Family GTPases	-	0.792	-2.828	CDH2,CDH12,GNG11,JUN,CDH5,NCF2,CYBB,NFKB2,SEPT1
Leukocyte Extravasation Signaling	+	0.769	2.121	PTK2,MMP28,RAP1GAP,MMP16,ITGA6,PECAM1,THY1,MMP2,ITGAL,PRKD1
Wnt/Ca+ pathway	-	0.756		NFKB2,CREB5,PLCL1
CD28 Signaling in T Helper Cells	-	0.753		JUN,NFKBIA,CD80,CD3E,NFKB2
PKCθ Signaling in T Lymphocytes	-	0.753		JUN,NFKBIA,CD80,CD3E,NFKB2
RhoGDI Signaling	+	0.747	-2.449	GNG4,CDH4,PAK6,PAK3,ARHGEF16,MRAS,PIP5K1B,GNG12,GNAL
Communication between Innate and Adaptive Immune Cells	+	0.743		HLA-DRB1,HLA-DRA,FCER1G,CD86,HLA-DRB5
Type II Diabetes Mellitus Signaling	-	0.742		NFKBIA,CD36,ABCC8,NFKB2,TNF
Hepatic Fibrosis / Hepatic Stellate Cell Activation	+	0.74		COL5A1,IGFBP4,CD70,LEPR,COL23A1,SMAD7,TGFA,PDGFRA,MMP2,TNFSF14
Mechanisms of Viral Exit from Host Cells	+	0.725		SH3GL3,SH3GL2,PRKD1
PCP pathway	+	0.719		WNT9A,SDC4,WNT5B,WNT11
Cytotoxic T Lymphocyte-mediated Apoptosis of Target Cells	-	0.709		PRF1,CD3E
fMLP Signaling in Neutrophils	+	0.704		GNG4,MRAS,FPR2,GNG12,PRKD1,FPR1
p70S6K Signaling	-	0.701	-2.236	CD19,IL2RG,CD79B,CD79A,PLCL1
PTEN Signaling	-	0.701	2.236	FLT1,NTRK1,PREX2,NFKB2,CCND1
HIPPO signaling	+	0.7	-2	TEAD1,YAP1,PPP2R2B,PPP2R2C,SKP2
Induction of Apoptosis by HIV1	-	0.695		NFKBIA,NFKB2,TNF
ATM Signaling	-	0.695		JUN,NFKBIA,CREB5
Retinoic acid Mediated Apoptosis Signaling	-	0.695		IFNB1,CRABP2,PARP9
Renin-Angiotensin Signaling	+	0.692	2.449	PTK2,PAK6,PAK3,ADCY1,MRAS,PRKD1
Gαs Signaling	+	0.692	2	GNG4,ADCY1,MRAS,PTGER4,GNG12,ADRB2
Natural Killer Cell Signaling	+	0.692		PAK6,PAK3,TYROBP,MRAS,FCER1G,PRKD1
Relaxin Signaling	+	0.68		GNG4,ADCY1,MRAS,GUCY1A2,PDE5A,GNG12,GNAL
Cardiac β-adrenergic Signaling	+	0.68	0.447	GNG4,PPP2R2B,ADCY1,MRAS,PDE5A,PPP2R2C,GNG12
Angiopoietin Signaling	+	0.67	2	PTK2,PAK6,PAK3,MRAS
Circadian Rhythm Signaling	-	0.668		ADCYAP1,CREB5
TWEAK Signaling	-	0.668		NFKBIA,NFKB2
MIF-mediated Glucocorticoid Regulation	-	0.668		NFKBIA,NFKB2
Eicosanoid Signaling	-	0.666		PTGER3,ALOX5AP,ALOX5
Death Receptor Signaling	-	0.663	-1	NFKBIA,NFKB2,TNF,PARP9
Axonal Guidance Signaling	+	0.663		GNG4,ADAMTS1,PAK6,WNT9A,UNC5B,EPHA4,MMP2,PLXNA2,PTK2,PAK3,MRAS,EPHA2,RTN4R,GDF7,GNG12,WNT5B,WNT11,GNAL,PRKD1
Tumoricidal Function of Hepatic Natural Killer Cells	+	0.661		SERPINB9,ITGAL
Estrogen-mediated S-phase Entry	+	0.661		CCNA1,SKP2
PAK Signaling	+	0.659	2.236	PTK2,PAK6,PAK3,MRAS,PDGFRA
Colorectal Cancer Metastasis Signaling	+	0.646	3	GNG4,MMP28,MMP16,WNT9A,ADCY1,MRAS,MMP2,WNT5B,PTGER4,GNG12,WNT11
Virus Entry via Endocytic Pathways	+	0.646		MRAS,ITGA6,ITGAL,ITGB5,PRKD1
IL-8 Signaling	+	0.643	2.646	PTK2,GNG4,MPO,MRAS,MMP2,ITGB5,GNG12,PRKD1,AZU1
Cellular Effects of Sildenafil (Viagra)	-	0.643		CACNA1D,PDE3B,PDE3A,PDE1B,PLCL1
PXR/RXR Activation	-	0.639		ABCB1,TNF,PAPSS2
ERK5 Signaling	-	0.639		LIF,NTRK1,CREB5
Hypoxia Signaling in the Cardiovascular System	-	0.639		JUN,NFKBIA,CREB5
Axonal Guidance Signaling	-	0.634		SEMA3E,GLI2,NRP2,SEMA3A,WNT8A,ADAMTS6,GNG11,SEMA3D,LINGO1,NTRK1,SEMA4G,PDGFD,PLCL1,MMP9
FXR/RXR Activation	-	0.634		IL18,LIPC,ABCB4,LPL,TNF
CCR3 Signaling in Eosinophils	+	0.634		GNG4,PAK6,PAK3,MRAS,GNG12,PRKD1
Antioxidant Action of Vitamin C	-	0.631	2	NFKBIA,NFKB2,PLCL1,TNF
Coagulation System	-	0.631		TFPI,PLAT
Cell Cycle Regulation by BTG Family Proteins	-	0.631		HOXB9,CCND1
Signaling by Rho Family GTPases	+	0.63	2.828	PTK2,GNG4,MAP3K9,CDH4,PAK6,PAK3,ARHGEF16,MRAS,PIP5K1B,GNG12,GNAL
IL-17A Signaling in Airway Cells	-	0.626		CXCL3,NFKBIA,NFKB2
Adipogenesis pathway	-	0.625		HDAC9,EBF1,DLK1,LPL,TNF
Melatonin Signaling	+	0.625		CAMK2D,RORA,SLC2A4,PRKD1
IL-1 Signaling	+	0.621		GNG4,ADCY1,MRAS,GNG12,GNAL
Actin Cytoskeleton Signaling	+	0.619		PTK2,TLN2,PAK6,PAK3,FGF12,MRAS,TRIO,PIP5K1B,GNG12,FGF13
Complement System	-	0.613		C1R,ITGAM
TREM1 Signaling	+	0.611	2	MPO,NLRP14,TYROBP,CD86
Renal Cell Carcinoma Signaling	+	0.611		PAK6,PAK3,TGFA,MRAS
Antiproliferative Role of TOB in T Cell Signaling	+	0.61		CCNA1,SKP2
SAPK/JNK Signaling	+	0.596	2	MAP3K9,MAPK8IP2,MRAS,FCER1G,MAP4K1
Ephrin A Signaling	+	0.592		PTK2,EPHA4,EPHA2
Ovarian Cancer Signaling	-	0.591		WNT8A,GJA1,FGF9,CCND1,MMP9
p53 Signaling	-	0.59		HDAC9,JUN,CCND1,TP53I3
Airway Pathology in Chronic Obstructive Pulmonary Disease	+	0.589		MMP2
Erythropoietin Signaling	-	0.589		JUN,NFKBIA,NFKB2
Agrin Interactions at Neuromuscular Junction	-	0.589		JUN,ITGA1,CTTN
Glioma Signaling	+	0.585	2	CAMK2D,MRAS,PDGFRA,CDKN2B,PRKD1
Breast Cancer Regulation by Stathmin1	+	0.584		GNG4,CAMK2D,ARHGEF16,PPP2R2B,ADCY1,MRAS,PPP2R2C,GNG12,PRKD1
Inhibition of Matrix Metalloproteases	-	0.579		MMP25,MMP9
Macropinocytosis Signaling	-	0.577		MRC1,ITGB8,PDGFD
Protein Kinase A Signaling	-	0.571		GNG11,DUSP8,NFKBIA,PDE3B,PDE3A,DUSP6,RYR2,PDE1B,PDE8B,NFKB2,CREB5,PLCL1
HIF1α Signaling	-	0.571		JUN,EGLN3,MMP25,MMP9
Renal Cell Carcinoma Signaling	-	0.566		ETS1,JUN,EGLN3
GPCR-Mediated Integration of Enteroendocrine Signaling Exemplified by an L Cell	-	0.554		CHRM2,ADCYAP1,PLCL1
Neuroprotective Role of THOP1 in Alzheimer's Disease	-	0.548		NTS,MMP9
BMP signaling pathway	+	0.544		FST,RUNX2,SMAD7,MRAS
Small Cell Lung Cancer Signaling	-	0.543		NFKBIA,NFKB2,CCND1
Semaphorin Signaling in Neurons	+	0.529		PTK2,PAK6,PAK3
LPS-stimulated MAPK Signaling	-	0.522		JUN,NFKBIA,NFKB2
Leptin Signaling in Obesity	-	0.522		PDE3B,PDE3A,PLCL1
Acute Myeloid Leukemia Signaling	+	0.52	1	CSF3R,CCNA1,FLT3,MRAS
Autoimmune Thyroid Disease Signaling	-	0.519		PRF1,CD80
RAR Activation	-	0.518		JUN,RELB,ALDH1A2,NFKB2,NRIP1,CRABP2
Dopamine Receptor Signaling	+	0.508		PPP2R2B,ADCY1,PPP2R2C,MAOA
nNOS Signaling in Skeletal Muscle Cells	-	0.507		RYR2
Serotonin Receptor Signaling	-	0.505		DDC,IL4I1
Renin-Angiotensin Signaling	-	0.501	-2	JUN,CCL5,NFKB2,TNF
Acute Myeloid Leukemia Signaling	-	0.492		KIT,NFKB2,CCND1
Rac Signaling	+	0.489	2.236	PTK2,PAK6,PAK3,MRAS,PIP5K1B
Role of CHK Proteins in Cell Cycle Checkpoint Control	+	0.487		PPP2R2B,PPP2R2C,RAD1
Androgen Signaling	-	0.485		GNG11,JUN,NFKB2,CCND1
Production of Nitric Oxide and Reactive Oxygen Species in Macrophages	-	0.48	-2.449	JUN,NFKBIA,NCF2,CYBB,NFKB2,TNF
Role of Oct4 in Mammalian Embryonic Stem Cell Pluripotency	-	0.479		SPP1,IGF2BP1
Xenobiotic Metabolism Signaling	+	0.475		AHRR,MAP3K9,CAMK2D,NQO1,PPP2R2B,MRAS,PPP2R2C,HS6ST3,CHST13,PRKD1,MAOA
Molecular Mechanisms of Cancer	+	0.475		PAK6,WNT9A,SMAD7,CDKN2B,PTK2,HHAT,CAMK2D,PAK3,ARHGEF16,ADCY1,MRAS,PRKD1,GNAL,WNT5B,WNT11
MSP-RON Signaling Pathway	-	0.467		ITGAM,TNF
ILK Signaling	+	0.465	1.134	PTK2,PPAP2B,PPP2R2B,MUC1,PPP2R2C,RICTOR,ITGB5,DSP
Germ Cell-Sertoli Cell Junction Signaling	+	0.462		PTK2,MAP3K9,PAK6,PAK3,PPAP2B,MRAS,ITGA6
Granzyme B Signaling	-	0.46		PRF1
Extrinsic Prothrombin Activation Pathway	-	0.46		TFPI
Clathrin-mediated Endocytosis Signaling	-	0.451		FGF9,ITGB8,PDGFD,CTTN,MYO1E,FGF5
ErbB4 Signaling	+	0.448		YAP1,MRAS,PRKD1
GPCR-Mediated Nutrient Sensing in Enteroendocrine Cells	+	0.443		GNG4,ADCY1,GNG12,PRKD1
14-3-3-mediated Signaling	-	0.44		JUN,PLCL1,TNF,SNCA
Granzyme A Signaling	-	0.439		PRF1
Glucocorticoid Receptor Signaling	-	0.435		CXCL8,CXCL3,JUN,NFKBIA,CD3E,CCL5,NRIP1,TNF
Cell Cycle Regulation by BTG Family Proteins	+	0.434		PPP2R2B,PPP2R2C
Synaptic Long Term Depression	+	0.429	0.816	PPP2R2B,MRAS,GUCY1A2,PPP2R2C,GNAL,PRKD1
Androgen Signaling	+	0.426		GNG4,MRAS,GNG12,GNAL,PRKD1
Complement System	+	0.419		CFD,C9
Huntington's Disease Signaling	-	0.417		HDAC9,GNG11,JUN,NTRK1,RCOR2,CREB5,SNCA
Neuregulin Signaling	+	0.414	2	TGFA,MRAS,ERBB3,PRKD1
Eicosanoid Signaling	+	0.413		LTB4R,FPR2,PTGER4
α-Adrenergic Signaling	-	0.412		GNG11,SLC8A1,ADRA1A
FGF Signaling	-	0.412		FGF9,CREB5,FGF5
CTLA4 Signaling in Cytotoxic T Lymphocytes	+	0.405		PPP2R2B,FCER1G,CD86,PPP2R2C
RANK Signaling in Osteoclasts	-	0.404		JUN,NFKBIA,NFKB2
GADD45 Signaling	-	0.401		CCND1
Semaphorin Signaling in Neurons	-	0.4		SEMA3A,CRMP1
PPARα/RXRα Activation	+	0.399	-1	GHR,TGFBR3,ADCY1,PRKAA1,MRAS,ACVR1C,ITGB5
CTLA4 Signaling in Cytotoxic T Lymphocytes	-	0.397		CD80,CD3E,TRAT1
UVA-Induced MAPK Signaling	-	0.397		JUN,PLCL1,PARP9
TGF-β Signaling	-	0.397		RUNX3,IRF7,JUN
Vitamin-C Transport	+	0.391		SLC2A4
IL-2 Signaling	-	0.39		IL2RG,JUN
Apoptosis Signaling	-	0.389		NFKBIA,NFKB2,TNF
Factors Promoting Cardiogenesis in Vertebrates	+	0.387		TGFBR3,ACVR1C,WNT11,PRKD1
Maturity Onset Diabetes of Young (MODY) Signaling	-	0.384		CACNA1D
Virus Entry via Endocytic Pathways	-	0.382		CAV1,ITGA1,ITGB8
Synaptic Long Term Potentiation	+	0.378		GRIN3B,CAMK2D,ADCY1,MRAS,PRKD1
Integrin Signaling	+	0.376	2.828	PTK2,TLN2,PAK6,PAK3,MRAS,ITGA6,ITGAL,ITGB5
NF-κB Signaling	+	0.374	2.646	GHR,CARD10,TGFBR3,TGFA,MRAS,PDGFRA,FCER1G
CREB Signaling in Neurons	+	0.374	2	GNG4,CAMK2D,ADCY1,MRAS,GNG12,GNAL,PRKD1
Regulation of Cellular Mechanics by Calpain Protease	-	0.371		ACTN2,CCND1
P2Y Purigenic Receptor Signaling Pathway	+	0.363		GNG4,ADCY1,MRAS,GNG12,PRKD1
PTEN Signaling	+	0.363	-2.236	PTK2,GHR,TGFBR3,MRAS,PDGFRA
ErbB2-ErbB3 Signaling	-	0.362		JUN,CCND1
Glutamate Receptor Signaling	-	0.362		GNG11,GRM8
GABA Receptor Signaling	+	0.361		ADCY1,MRAS,GABRB2
Chronic Myeloid Leukemia Signaling	-	0.36		HDAC9,NFKB2,CCND1
Gαq Signaling	+	0.359	2	GNG4,HRH1,MRAS,AVPR1B,GNG12,PRKD1
Tight Junction Signaling	-	0.354		TIAM1,JUN,JAM2,NFKB2,TNF
SAPK/JNK Signaling	-	0.353		GNG11,JUN,DUSP8
Extrinsic Prothrombin Activation Pathway	+	0.348		PROC
IL-12 Signaling and Production in Macrophages	-	0.345		IL18,JUN,NFKB2,TNF
Human Embryonic Stem Cell Pluripotency	-	0.345		WNT8A,NTRK1,S1PR1,PDGFD
Macropinocytosis Signaling	+	0.342		MRAS,ITGB5,PRKD1
Chemokine Signaling	+	0.342		PTK2,CAMK2D,MRAS
UVC-Induced MAPK Signaling	+	0.34		MRAS,PRKD1
Agranulocyte Adhesion and Diapedesis	+	0.339		HRH1,MMP28,MMP16,ITGA6,PECAM1,MMP2,SDC4
Nitric Oxide Signaling in the Cardiovascular System	+	0.338		PRKAA1,GUCY1A2,PDE5A,PRKD1
Telomerase Signaling	-	0.334		ETS1,HDAC9,IL2RG
Basal Cell Carcinoma Signaling	+	0.333		WNT9A,WNT5B,WNT11
Growth Hormone Signaling	+	0.333		GHR,SLC2A4,PRKD1
Serotonin Receptor Signaling	+	0.328		ADCY1,MAOA
Role of JAK1 and JAK3 in γc Cytokine Signaling	-	0.328		IL7R,IL2RG
Lipid Antigen Presentation by CD1	-	0.326		CD3E
Tumoricidal Function of Hepatic Natural Killer Cells	-	0.326		PRF1
Estrogen-mediated S-phase Entry	-	0.326		CCND1
Actin Cytoskeleton Signaling	-	0.323		TIAM1,ACTN2,FGF9,PDGFD,ARHGAP24,FGF5
Aldosterone Signaling in Epithelial Cells	+	0.322		DNAJC21,SGK1,NR3C2,PIP5K1B,PRKD1,HSPA12A
Small Cell Lung Cancer Signaling	+	0.316		PTK2,CDKN2B,SKP2
IL-3 Signaling	+	0.316		IL3RA,MRAS,PRKD1
PCP pathway	-	0.312		WNT8A,JUN
GM-CSF Signaling	-	0.312		ETS1,CCND1
LPS/IL-1 Mediated Inhibition of RXR Function	+	0.308		APOE,SLC27A6,APOC1,HS6ST3,FABP3,CHST13,HMGCS1,MAOA
Caveolar-mediated Endocytosis Signaling	+	0.307		ITGA6,ITGAL,ITGB5
Role of NFAT in Cardiac Hypertrophy	-	0.307	-1.342	HDAC9,GNG11,LIF,SLC8A1,PLCL1
Cell Cycle: G1/S Checkpoint Regulation	-	0.305		HDAC9,CCND1
Cholecystokinin/Gastrin-mediated Signaling	-	0.303		IL18,JUN,TNF
Regulation of the Epithelial-Mesenchymal Transition Pathway	+	0.301		WNT9A,FGF12,MRAS,MMP2,WNT5B,WNT11,FGF13
Role of Wnt/GSK-3β Signaling in the Pathogenesis of Influenza	+	0.299		WNT9A,WNT5B,WNT11
nNOS Signaling in Neurons	+	0.297		GRIN3B,PRKD1
Cholecystokinin/Gastrin-mediated Signaling	+	0.295	2	PTK2,MRAS,EPHA4,PRKD1
DNA damage-induced 14-3-3σ Signaling	+	0.295		RAD1
Angiopoietin Signaling	-	0.29		NFKBIA,NFKB2
Dopamine-DARPP32 Feedback in cAMP Signaling	+	0.289		GRIN3B,PPP2R2B,ADCY1,GUCY1A2,PPP2R2C,PRKD1
TNFR1 Signaling	+	0.287		PAK6,PAK3
HGF Signaling	-	0.287		ETS1,JUN,CCND1
Ovarian Cancer Signaling	+	0.286		WNT9A,MRAS,MMP2,WNT5B,WNT11
GABA Receptor Signaling	-	0.284		GAD1,GABRD
ERK/MAPK Signaling	+	0.282	1.134	PTK2,TLN2,PAK6,PAK3,PPP2R2B,MRAS,PPP2R2C
Pancreatic Adenocarcinoma Signaling	-	0.276		NFKB2,CCND1,MMP9
NGF Signaling	-	0.276		NTRK1,NFKB2,CREB5
HGF Signaling	+	0.275	2	PTK2,MAP3K9,MRAS,PRKD1
Glioblastoma Multiforme Signaling	-	0.275	-2	WNT8A,PDGFD,PLCL1,CCND1
Gαq Signaling	-	0.275		GNG11,NFKBIA,NFKB2,ADRA1A
Corticotropin Releasing Hormone Signaling	-	0.271		JUN,GLI2,CREB5
Melatonin Signaling	-	0.27		PLCL1,RORB
GDNF Family Ligand-Receptor Interactions	-	0.27		JUN,GFRA1
Chemokine Signaling	-	0.27		JUN,CCL5
Sonic Hedgehog Signaling	-	0.269		GLI2
CNTF Signaling	+	0.268		LIFR,MRAS
Sphingosine-1-phosphate Signaling	-	0.266		S1PR1,PDGFD,PLCL1
Gαs Signaling	-	0.266		GNG11,RYR2,CREB5
Basal Cell Carcinoma Signaling	-	0.264		WNT8A,GLI2
eNOS Signaling	+	0.258		CCNA1,ADCY1,PRKAA1,GUCY1A2,PRKD1
Role of Tissue Factor in Cancer	+	0.257		MRAS,ITGA6,CYR61,ITGB5
PEDF Signaling	-	0.252		NFKBIA,NFKB2
CD27 Signaling in Lymphocytes	+	0.251		MAP3K9,CD70
Phototransduction Pathway	+	0.251		RGS9,GUCY1A2
G Protein Signaling Mediated by Tubby	-	0.25		GNG11
Ceramide Signaling	+	0.249		PPP2R2B,MRAS,PPP2R2C
Prostate Cancer Signaling	+	0.249		SRD5A1,MRAS,NKX3-1
JAK/Stat Signaling	-	0.246		JUN,NFKB2
Role of Wnt/GSK-3β Signaling in the Pathogenesis of Influenza	-	0.24		WNT8A,IFNB1
STAT3 Pathway	-	0.24		FLT1,NTRK1
IL-4 Signaling	-	0.24		IL2RG,IRF4
BMP signaling pathway	-	0.235		JUN,NFKB2
Lipid Antigen Presentation by CD1	+	0.228		FCER1G
HER-2 Signaling in Breast Cancer	-	0.224		ITGB8,CCND1
VEGF Family Ligand-Receptor Interactions	-	0.224		NRP2,FLT1
Notch Signaling	-	0.203		MAML2
IL-15 Production	+	0.198		PTK2
© 2000-2015 QIAGEN. All rights reserved.
