# Supplementary material for: NUDT2 Disruption Elevates Diadenosine Tetraphosphate (Ap4A) and Down-Regulates Immune Response and Cancer Promotion Genes
Source: PLoS One. 2016 May 4;11(5):e0154674. doi: 10.1371/journal.pone.0154674 (PMC4856261; doi:10.1371/journal.pone.0154674)
Supplement: S5 Table — DEGs from this study previously shown to be regulated by (A) Type I, (B) Type II and/or (C) Type III interferons according to the Interferome v2.01 database. Data include Ensembl id, gene id and description, and fold up- (red) or down- (green) regulation in this study. Genes potentially showing specific regulation by Type III IFNs are highlighted in yellow. (XLSX) [file pone.0154674.s005.xlsx]

## Sheet: Sheet1
S5 Table
A. DEGs from this study regulated by Type I IFNs according to Interferome V2.01 database
Ensembl Id	Gene Name	Fold up (+)	Description
		or down (-)
ENSG00000158122	AAED1	+1.4	AhpC/TSA antioxidant enzyme domain containing 1 [Source:HGNC Symbol;Acc:16881]
ENSG00000154262	ABCA6	-2.8	ATP-binding cassette, sub-family A (ABC1), member 6 [Source:HGNC Symbol;Acc:36]
ENSG00000064687	ABCA7	+1.3	ATP-binding cassette, sub-family A (ABC1), member 7 [Source:HGNC Symbol;Acc:37]
ENSG00000150967	ABCB9	+1.4	ATP-binding cassette, sub-family B (MDR/TAP), member 9 [Source:HGNC Symbol;Acc:50]
ENSG00000127220	ABHD8	-1.5	abhydrolase domain containing 8 [Source:HGNC Symbol;Acc:23759]
ENSG00000166016	ABTB2	+1.5	ankyrin repeat and BTB (POZ) domain containing 2 [Source:HGNC Symbol;Acc:23842]
ENSG00000122729	ACO1	+1.2	aconitase 1, soluble [Source:HGNC Symbol;Acc:117]
ENSG00000123130	ACOT9	-1.2	acyl-CoA thioesterase 9 [Source:HGNC Symbol;Acc:17152]
ENSG00000131069	ACSS2	+1.3	acyl-CoA synthetase short-chain family member 2 [Source:HGNC Symbol;Acc:15814]
ENSG00000196839	ADA	-1.2	adenosine deaminase [Source:HGNC Symbol;Acc:186]
ENSG00000042980	ADAM28	-1.4	ADAM metallopeptidase domain 28 [Source:HGNC Symbol;Acc:206]
ENSG00000049192	ADAMTS6	-3.6	ADAM metallopeptidase with thrombospondin type 1 motif, 6 [Source:HGNC Symbol;Acc:222]
ENSG00000160710	ADAR	-1.2	adenosine deaminase, RNA-specific [Source:HGNC Symbol;Acc:225]
ENSG00000148700	ADD3	+1.6	adducin 3 (gamma) [Source:HGNC Symbol;Acc:245]
ENSG00000148926	ADM	-2.1	adrenomedullin [Source:HGNC Symbol;Acc:259]
ENSG00000121933	ADORA3	+2.5	adenosine A3 receptor [Source:HGNC Symbol;Acc:268]
ENSG00000144843	ADPRH	-3.3	ADP-ribosylarginine hydrolase [Source:HGNC Symbol;Acc:269]
ENSG00000150594	ADRA2A	+6.0	adrenoceptor alpha 2A [Source:HGNC Symbol;Acc:281]
ENSG00000169252	ADRB2	+3.0	adrenoceptor beta 2, surface [Source:HGNC Symbol;Acc:286]
ENSG00000157985	AGAP1	+1.2	ArfGAP with GTPase domain, ankyrin repeat and PH domain 1 [Source:HGNC Symbol;Acc:16922]
ENSG00000135439	AGAP2	-1.4	ArfGAP with GTPase domain, ankyrin repeat and PH domain 2 [Source:HGNC Symbol;Acc:16921]
ENSG00000138678	AGPAT9	+1.2	1-acylglycerol-3-phosphate O-acyltransferase 9 [Source:HGNC Symbol;Acc:28157]
ENSG00000135049	AGTPBP1	+1.2	ATP/GTP binding protein 1 [Source:HGNC Symbol;Acc:17258]
ENSG00000124942	AHNAK	+1.2	AHNAK nucleoprotein [Source:HGNC Symbol;Acc:347]
ENSG00000106546	AHR	-1.2	aryl hydrocarbon receptor [Source:HGNC Symbol;Acc:348]
ENSG00000186063	AIDA	-1.2	axin interactor, dorsalization associated [Source:HGNC Symbol;Acc:25761]
ENSG00000204472	AIF1	-1.9	allograft inflammatory factor 1 [Source:HGNC Symbol;Acc:352]
ENSG00000112297	AIM1	-6.1	absent in melanoma 1 [Source:HGNC Symbol;Acc:356]
ENSG00000229425	AJ006998.2	-39.5	human gene
ENSG00000162433	AK4	+1.2	adenylate kinase 4 [Source:HGNC Symbol;Acc:363]
ENSG00000170776	AKAP13	-1.4	A kinase (PRKA) anchor protein 13 [Source:HGNC Symbol;Acc:371]
ENSG00000023330	ALAS1	+1.2	aminolevulinate, delta-, synthase 1 [Source:HGNC Symbol;Acc:396]
ENSG00000128918	ALDH1A2	-2.2	aldehyde dehydrogenase 1 family, member A2 [Source:HGNC Symbol;Acc:15472]
ENSG00000112294	ALDH5A1	+1.2	aldehyde dehydrogenase 5 family, member A1 [Source:HGNC Symbol;Acc:408]
ENSG00000012779	ALOX5	-5.8	arachidonate 5-lipoxygenase [Source:HGNC Symbol;Acc:435]
ENSG00000132965	ALOX5AP	-7.8	arachidonate 5-lipoxygenase-activating protein [Source:HGNC Symbol;Acc:436]
ENSG00000160593	AMICA1	-28.7	adhesion molecule, interacts with CXADR antigen 1 [Source:HGNC Symbol;Acc:19084]
ENSG00000133805	AMPD3	+1.9	adenosine monophosphate deaminase 3 [Source:HGNC Symbol;Acc:470]
ENSG00000154188	ANGPT1	-1.6	angiopoietin 1 [Source:HGNC Symbol;Acc:484]
ENSG00000091879	ANGPT2	+1.6	angiopoietin 2 [Source:HGNC Symbol;Acc:485]
ENSG00000145362	ANK2	-6.1	ankyrin 2, neuronal [Source:HGNC Symbol;Acc:493]
ENSG00000101745	ANKRD12	+1.3	ankyrin repeat domain 12 [Source:HGNC Symbol;Acc:29135]
ENSG00000152766	ANKRD22	+3.4	ankyrin repeat domain 22 [Source:HGNC Symbol;Acc:28321]
ENSG00000156381	ANKRD9	+1.2	ankyrin repeat domain 9 [Source:HGNC Symbol;Acc:20096]
ENSG00000064999	ANKS1A	-1.2	ankyrin repeat and sterile alpha motif domain containing 1A [Source:HGNC Symbol;Acc:20961]
ENSG00000166825	ANPEP	+1.3	alanyl (membrane) aminopeptidase [Source:HGNC Symbol;Acc:500]
ENSG00000163297	ANTXR2	-1.8	anthrax toxin receptor 2 [Source:HGNC Symbol;Acc:21732]
ENSG00000002726	AOC1	+30.6	amine oxidase, copper containing 1 [Source:HGNC Symbol;Acc:80]
ENSG00000077420	APBB1IP	-1.2	amyloid beta (A4) precursor protein-binding, family B, member 1 interacting protein [Source:HGNC Symbol;Acc:17379]
ENSG00000163697	APBB2	+1.2	amyloid beta (A4) precursor protein-binding, family B, member 2 [Source:HGNC Symbol;Acc:582]
ENSG00000100823	APEX1	-1.2	APEX nuclease (multifunctional DNA repair enzyme) 1 [Source:HGNC Symbol;Acc:587]
ENSG00000179750	APOBEC3B	+1.2	apolipoprotein B mRNA editing enzyme, catalytic polypeptide-like 3B [Source:HGNC Symbol;Acc:17352]
ENSG00000130208	APOC1	+6.5	apolipoprotein C-I [Source:HGNC Symbol;Acc:607]
ENSG00000130203	APOE	+6.7	apolipoprotein E [Source:HGNC Symbol;Acc:613]
ENSG00000100342	APOL1	+2.7	apolipoprotein L, 1 [Source:HGNC Symbol;Acc:618]
ENSG00000128284	APOL3	+1.7	apolipoprotein L, 3 [Source:HGNC Symbol;Acc:14868]
ENSG00000100336	APOL4	+1.8	apolipoprotein L, 4 [Source:HGNC Symbol;Acc:14867]
ENSG00000221963	APOL6	+1.4	apolipoprotein L, 6 [Source:HGNC Symbol;Acc:14870]
ENSG00000165272	AQP3	+1.6	aquaporin 3 (Gill blood group) [Source:HGNC Symbol;Acc:636]
ENSG00000186635	ARAP1	-1.7	ArfGAP with RhoGAP domain, ankyrin repeat and PH domain 1 [Source:HGNC Symbol;Acc:16925]
ENSG00000047365	ARAP2	-1.3	ArfGAP with RhoGAP domain, ankyrin repeat and PH domain 2 [Source:HGNC Symbol;Acc:16924]
ENSG00000120318	ARAP3	+2.6	ArfGAP with RhoGAP domain, ankyrin repeat and PH domain 3 [Source:HGNC Symbol;Acc:24097]
ENSG00000213390	ARHGAP19	-1.3	Rho GTPase activating protein 19 [Source:HGNC Symbol;Acc:23724]
ENSG00000159314	ARHGAP27	-1.4	Rho GTPase activating protein 27 [Source:HGNC Symbol;Acc:31813]
ENSG00000132694	ARHGEF11	+1.2	Rho guanine nucleotide exchange factor (GEF) 11 [Source:HGNC Symbol;Acc:14580]
ENSG00000114790	ARHGEF26	+1.3	Rho guanine nucleotide exchange factor (GEF) 26 [Source:HGNC Symbol;Acc:24490]
ENSG00000163947	ARHGEF3	-1.3	Rho guanine nucleotide exchange factor (GEF) 3 [Source:HGNC Symbol;Acc:683]
ENSG00000131089	ARHGEF9	-1.4	Cdc42 guanine nucleotide exchange factor (GEF) 9 [Source:HGNC Symbol;Acc:14561]
ENSG00000196843	ARID5A	+1.4	AT rich interactive domain 5A (MRF1-like) [Source:HGNC Symbol;Acc:17361]
ENSG00000122644	ARL4A	+1.2	ADP-ribosylation factor-like 4A [Source:HGNC Symbol;Acc:695]
ENSG00000165997	ARL5B	-1.3	ADP-ribosylation factor-like 5B [Source:HGNC Symbol;Acc:23052]
ENSG00000137486	ARRB1	-1.4	arrestin, beta 1 [Source:HGNC Symbol;Acc:711]
ENSG00000105643	ARRDC2	+1.3	arrestin domain containing 2 [Source:HGNC Symbol;Acc:25225]
ENSG00000151693	ASAP2	-1.8	ArfGAP with SH3 domain, ankyrin repeat and PH domain 2 [Source:HGNC Symbol;Acc:2721]
ENSG00000196372	ASB13	+1.2	ankyrin repeat and SOCS box containing 13 [Source:HGNC Symbol;Acc:19765]
ENSG00000183734	ASCL2	+4.0	achaete-scute family bHLH transcription factor 2 [Source:HGNC Symbol;Acc:739]
ENSG00000162772	ATF3	-1.8	activating transcription factor 3 [Source:HGNC Symbol;Acc:785]
ENSG00000126775	ATG14	+1.3	autophagy related 14 [Source:HGNC Symbol;Acc:19962]
ENSG00000168010	ATG16L2	-2.0	autophagy related 16-like 2 (S. cerevisiae) [Source:HGNC Symbol;Acc:25464]
ENSG00000149311	ATM	-1.4	ataxia telangiectasia mutated [Source:HGNC Symbol;Acc:795]
ENSG00000177556	ATOX1	-1.2	antioxidant 1 copper chaperone [Source:HGNC Symbol;Acc:798]
ENSG00000118322	ATP10B	+76.2	ATPase, class V, type 10B [Source:HGNC Symbol;Acc:13543]
ENSG00000145246	ATP10D	+1.8	ATPase, class V, type 10D [Source:HGNC Symbol;Acc:13549]
ENSG00000182220	ATP6AP2	+1.3	ATPase, H+ transporting, lysosomal accessory protein 2 [Source:HGNC Symbol;Acc:18305]
ENSG00000033627	ATP6V0A1	+1.3	ATPase, H+ transporting, lysosomal V0 subunit a1 [Source:HGNC Symbol;Acc:865]
ENSG00000124406	ATP8A1	+1.2	ATPase, aminophospholipid transporter (APLT), class I, type 8A, member 1 [Source:HGNC Symbol;Acc:13531]
ENSG00000171953	ATPAF2	-1.3	ATP synthase mitochondrial F1 complex assembly factor 2 [Source:HGNC Symbol;Acc:18802]
ENSG00000124788	ATXN1	+1.4	ataxin 1 [Source:HGNC Symbol;Acc:10548]
ENSG00000163512	AZI2	-1.2	5-azacytidine induced 2 [Source:HGNC Symbol;Acc:24002]
ENSG00000170340	B3GNT2	-1.8	UDP-GlcNAc:betaGal beta-1,3-N-acetylglucosaminyltransferase 2 [Source:HGNC Symbol;Acc:15629]
ENSG00000158470	B4GALT5	-1.3	UDP-Gal:betaGlcNAc beta 1,4- galactosyltransferase, polypeptide 5 [Source:HGNC Symbol;Acc:928]
ENSG00000164929	BAALC	+2.1	brain and acute leukemia, cytoplasmic [Source:HGNC Symbol;Acc:14333]
ENSG00000107262	BAG1	+1.2	BCL2-associated athanogene [Source:HGNC Symbol;Acc:937]
ENSG00000198604	BAZ1A	-1.3	bromodomain adjacent to zinc finger domain, 1A [Source:HGNC Symbol;Acc:960]
ENSG00000123636	BAZ2B	-1.5	bromodomain adjacent to zinc finger domain, 2B [Source:HGNC Symbol;Acc:963]
ENSG00000125124	BBS2	+1.3	Bardet-Biedl syndrome 2 [Source:HGNC Symbol;Acc:967]
ENSG00000114439	BBX	-1.2	bobby sox homolog (Drosophila) [Source:HGNC Symbol;Acc:14422]
ENSG00000060982	BCAT1	-1.2	branched chain amino-acid transaminase 1, cytosolic [Source:HGNC Symbol;Acc:976]
ENSG00000023445	BIRC3	-1.9	baculoviral IAP repeat containing 3 [Source:HGNC Symbol;Acc:591]
ENSG00000136492	BRIP1	-1.2	BRCA1 interacting protein C-terminal helicase 1 [Source:HGNC Symbol;Acc:20473]
ENSG00000130303	BST2	-1.2	bone marrow stromal cell antigen 2 [Source:HGNC Symbol;Acc:1119]
ENSG00000133639	BTG1	-1.3	B-cell translocation gene 1, anti-proliferative [Source:HGNC Symbol;Acc:1130]
ENSG00000154640	BTG3	-1.7	BTG family, member 3 [Source:HGNC Symbol;Acc:1132]
ENSG00000026950	BTN3A1	-1.3	butyrophilin, subfamily 3, member A1 [Source:HGNC Symbol;Acc:1138]
ENSG00000186470	BTN3A2	-1.4	butyrophilin, subfamily 3, member A2 [Source:HGNC Symbol;Acc:1139]
ENSG00000111801	BTN3A3	-1.6	butyrophilin, subfamily 3, member A3 [Source:HGNC Symbol;Acc:1140]
ENSG00000148655	C10orf11	+2.2	chromosome 10 open reading frame 11 [Source:HGNC Symbol;Acc:23405]
ENSG00000166275	C10orf32	+1.3	chromosome 10 open reading frame 32 [Source:HGNC Symbol;Acc:23516]
ENSG00000107738	C10orf54	+1.3	chromosome 10 open reading frame 54 [Source:HGNC Symbol;Acc:30085]
ENSG00000149196	C11orf73	-1.4	chromosome 11 open reading frame 73 [Source:HGNC Symbol;Acc:26938]
ENSG00000111678	C12orf57	-1.3	chromosome 12 open reading frame 57 [Source:HGNC Symbol;Acc:29521]
ENSG00000174456	C12orf76	+1.4	chromosome 12 open reading frame 76 [Source:HGNC Symbol;Acc:33790]
ENSG00000131943	C19orf12	-1.2	chromosome 19 open reading frame 12 [Source:HGNC Symbol;Acc:25443]
ENSG00000183019	C19orf59	+4.7	chromosome 19 open reading frame 59 [Source:HGNC Symbol;Acc:27291]
ENSG00000130813	C19orf66	-1.4	chromosome 19 open reading frame 66 [Source:HGNC Symbol;Acc:25649]
ENSG00000106392	C1GALT1	-1.3	core 1 synthase, glycoprotein-N-acetylgalactosamine 3-beta-galactosyltransferase, 1 [Source:HGNC Symbol;Acc:24337]
ENSG00000159403	C1R	-3.1	complement component 1, r subcomponent [Source:HGNC Symbol;Acc:1246]
ENSG00000101220	C20orf27	+1.2	chromosome 20 open reading frame 27 [Source:HGNC Symbol;Acc:15873]
ENSG00000221886	C5orf54	-1.3	chromosome 5 open reading frame 54 [Source:HGNC Symbol;Acc:30804]
ENSG00000270024	C8orf44-SGK3	+20.4	C8orf44-SGK3 readthrough [Source:HGNC Symbol;Acc:48354]
ENSG00000141837	CACNA1A	-5.3	calcium channel, voltage-dependent, P/Q type, alpha 1A subunit [Source:HGNC Symbol;Acc:1388]
ENSG00000105298	CACTIN	+1.2	cactin, spliceosome C complex subunit [Source:HGNC Symbol;Acc:29938]
ENSG00000064989	CALCRL	-6.5	calcitonin receptor-like [Source:HGNC Symbol;Acc:16709]
ENSG00000118200	CAMSAP2	-2.0	calmodulin regulated spectrin-associated protein family, member 2 [Source:HGNC Symbol;Acc:29188]
ENSG00000111530	CAND1	-1.2	cullin-associated and neddylation-dissociated 1 [Source:HGNC Symbol;Acc:30688]
ENSG00000127022	CANX	+1.2	calnexin [Source:HGNC Symbol;Acc:1473]
ENSG00000187796	CARD9	+2.6	caspase recruitment domain family, member 9 [Source:HGNC Symbol;Acc:16391]
ENSG00000003400	CASP10	-1.3	caspase 10, apoptosis-related cysteine peptidase [Source:HGNC Symbol;Acc:1500]
ENSG00000196954	CASP4	-1.5	caspase 4, apoptosis-related cysteine peptidase [Source:HGNC Symbol;Acc:1505]
ENSG00000064012	CASP8	+1.3	caspase 8, apoptosis-related cysteine peptidase [Source:HGNC Symbol;Acc:1509]
ENSG00000153113	CAST	+1.3	calpastatin [Source:HGNC Symbol;Acc:1515]
ENSG00000159231	CBR3	-1.6	carbonyl reductase 3 [Source:HGNC Symbol;Acc:1549]
ENSG00000005059	CCDC109B	+1.2	coiled-coil domain containing 109B [Source:HGNC Symbol;Acc:26076]
ENSG00000144395	CCDC150	-1.2	coiled-coil domain containing 150 [Source:HGNC Symbol;Acc:26834]
ENSG00000176155	CCDC57	-1.7	coiled-coil domain containing 57 [Source:HGNC Symbol;Acc:27564]
ENSG00000161570	CCL5	-6.6	chemokine (C-C motif) ligand 5 [Source:HGNC Symbol;Acc:10632]
ENSG00000271503	CCL5	-6.6	chemokine (C-C motif) ligand 5 [Source:HGNC Symbol;Acc:10632]
ENSG00000133101	CCNA1	+2.8	cyclin A1 [Source:HGNC Symbol;Acc:1577]
ENSG00000118971	CCND2	+1.2	cyclin D2 [Source:HGNC Symbol;Acc:1583]
ENSG00000260916	CCPG1	+1.4	cell cycle progression 1 [Source:HGNC Symbol;Acc:24227]
ENSG00000163823	CCR1	-5.5	chemokine (C-C motif) receptor 1 [Source:HGNC Symbol;Acc:1602]
ENSG00000121797	CCRL2	+1.9	chemokine (C-C motif) receptor-like 2 [Source:HGNC Symbol;Acc:1612]
ENSG00000134061	CD180	-1.4	CD180 molecule [Source:HGNC Symbol;Acc:6726]
ENSG00000135218	CD36	-22.9	CD36 molecule (thrombospondin receptor) [Source:HGNC Symbol;Acc:1663]
ENSG00000198851	CD3E	-3.5	CD3e molecule, epsilon (CD3-TCR complex) [Source:HGNC Symbol;Acc:1674]
ENSG00000101017	CD40	-1.8	CD40 molecule, TNF receptor superfamily member 5 [Source:HGNC Symbol;Acc:11919]
ENSG00000026508	CD44	-1.3	CD44 molecule (Indian blood group) [Source:HGNC Symbol;Acc:1681]
ENSG00000169442	CD52	-1.5	CD52 molecule [Source:HGNC Symbol;Acc:1804]
ENSG00000013725	CD6	+8.2	CD6 molecule [Source:HGNC Symbol;Acc:1691]
ENSG00000137101	CD72	-1.4	CD72 molecule [Source:HGNC Symbol;Acc:1696]
ENSG00000121594	CD80	-2.4	CD80 molecule [Source:HGNC Symbol;Acc:1700]
ENSG00000085117	CD82	+2.3	CD82 molecule [Source:HGNC Symbol;Acc:6210]
ENSG00000114013	CD86	+2.2	CD86 molecule [Source:HGNC Symbol;Acc:1705]
ENSG00000172116	CD8B	-1.3	CD8b molecule [Source:HGNC Symbol;Acc:1707]
ENSG00000125810	CD93	-9.9	CD93 molecule [Source:HGNC Symbol;Acc:15855]
ENSG00000002586	CD99	+1.3	CD99 molecule [Source:HGNC Symbol;Acc:7082]
ENSG00000163171	CDC42EP3	+1.8	CDC42 effector protein (Rho GTPase binding) 3 [Source:HGNC Symbol;Acc:16943]
ENSG00000158985	CDC42SE2	-1.2	CDC42 small effector 2 [Source:HGNC Symbol;Acc:18547]
ENSG00000059758	CDK17	-1.2	cyclin-dependent kinase 17 [Source:HGNC Symbol;Acc:8750]
ENSG00000117266	CDK18	+3.3	cyclin-dependent kinase 18 [Source:HGNC Symbol;Acc:8751]
ENSG00000155111	CDK19	-1.3	cyclin-dependent kinase 19 [Source:HGNC Symbol;Acc:19338]
ENSG00000124762	CDKN1A	-1.4	cyclin-dependent kinase inhibitor 1A (p21, Cip1) [Source:HGNC Symbol;Acc:1784]
ENSG00000129757	CDKN1C	+1.3	cyclin-dependent kinase inhibitor 1C (p57, Kip2) [Source:HGNC Symbol;Acc:1786]
ENSG00000123080	CDKN2C	-1.3	cyclin-dependent kinase inhibitor 2C (p18, inhibits CDK4) [Source:HGNC Symbol;Acc:1789]
ENSG00000129355	CDKN2D	-1.6	cyclin-dependent kinase inhibitor 2D (p19, inhibits CDK4) [Source:HGNC Symbol;Acc:1790]
ENSG00000101290	CDS2	-1.3	CDP-diacylglycerol synthase (phosphatidate cytidylyltransferase) 2 [Source:HGNC Symbol;Acc:1801]
ENSG00000245848	CEBPA	+1.3	CCAAT/enhancer binding protein (C/EBP), alpha [Source:HGNC Symbol;Acc:1833]
ENSG00000221869	CEBPD	+1.5	CCAAT/enhancer binding protein (C/EBP), delta [Source:HGNC Symbol;Acc:1835]
ENSG00000166037	CEP57	-1.6	centrosomal protein 57kDa [Source:HGNC Symbol;Acc:30794]
ENSG00000147400	CETN2	+1.2	centrin, EF-hand protein, 2 [Source:HGNC Symbol;Acc:1867]
ENSG00000153140	CETN3	-1.3	centrin, EF-hand protein, 3 [Source:HGNC Symbol;Acc:1868]
ENSG00000197766	CFD	+4.9	complement factor D (adipsin) [Source:HGNC Symbol;Acc:2771]
ENSG00000000971	CFH	-1.6	complement factor H [Source:HGNC Symbol;Acc:4883]
ENSG00000244414	CFHR1	-2.0	complement factor H-related 1 [Source:HGNC Symbol;Acc:4888]
ENSG00000003402	CFLAR	-1.4	CASP8 and FADD-like apoptosis regulator [Source:HGNC Symbol;Acc:1876]
ENSG00000086065	CHMP5	-1.4	charged multivesicular body protein 5 [Source:HGNC Symbol;Acc:26942]
ENSG00000131873	CHSY1	+1.3	chondroitin sulfate synthase 1 [Source:HGNC Symbol;Acc:17198]
ENSG00000179583	CIITA	+1.3	class II, major histocompatibility complex, transactivator [Source:HGNC Symbol;Acc:7067]
ENSG00000136026	CKAP4	-1.3	cytoskeleton-associated protein 4 [Source:HGNC Symbol;Acc:16991]
ENSG00000105472	CLEC11A	-11.6	C-type lectin domain family 11, member A [Source:HGNC Symbol;Acc:10576]
ENSG00000172322	CLEC12A	+6.2	C-type lectin domain family 12, member A [Source:HGNC Symbol;Acc:31713]
ENSG00000110852	CLEC2B	-1.4	C-type lectin domain family 2, member B [Source:HGNC Symbol;Acc:2053]
ENSG00000258227	CLEC5A	+16.9	C-type lectin domain family 5, member A [Source:HGNC Symbol;Acc:2054]
ENSG00000155962	CLIC2	+3.3	chloride intracellular channel 2 [Source:HGNC Symbol;Acc:2063]
ENSG00000165959	CLMN	+3.6	calmin (calponin-like, transmembrane) [Source:HGNC Symbol;Acc:19972]
ENSG00000132361	CLUH	-1.3	clustered mitochondria (cluA/CLU1) homolog [Source:HGNC Symbol;Acc:29094]
ENSG00000134326	CMPK2	-3.3	cytidine monophosphate (UMP-CMP) kinase 2, mitochondrial [Source:HGNC Symbol;Acc:27015]
ENSG00000170293	CMTM8	-1.4	CKLF-like MARVEL transmembrane domain containing 8 [Source:HGNC Symbol;Acc:19179]
ENSG00000173786	CNP	-1.2	2',3'-cyclic nucleotide 3' phosphodiesterase [Source:HGNC Symbol;Acc:2158]
ENSG00000130309	COLGALT1	+1.2	collagen beta(1-O)galactosyltransferase 1 [Source:HGNC Symbol;Acc:26182]
ENSG00000172725	CORO1B	-1.3	coronin, actin binding protein, 1B [Source:HGNC Symbol;Acc:2253]
ENSG00000135940	COX5B	+1.2	cytochrome c oxidase subunit Vb [Source:HGNC Symbol;Acc:2269]
ENSG00000108582	CPD	+1.9	carboxypeptidase D [Source:HGNC Symbol;Acc:2301]
ENSG00000109472	CPE	+2.8	carboxypeptidase E [Source:HGNC Symbol;Acc:2303]
ENSG00000106034	CPED1	-87.1	cadherin-like and PC-esterase domain containing 1 [Source:HGNC Symbol;Acc:26159]
ENSG00000135678	CPM	+1.4	carboxypeptidase M [Source:HGNC Symbol;Acc:2311]
ENSG00000085719	CPNE3	+1.4	copine III [Source:HGNC Symbol;Acc:2316]
ENSG00000143320	CRABP2	-5.7	cellular retinoic acid binding protein 2 [Source:HGNC Symbol;Acc:2339]
ENSG00000095794	CREM	-1.3	cAMP responsive element modulator [Source:HGNC Symbol;Acc:2352]
ENSG00000005469	CROT	-623.2	carnitine O-octanoyltransferase [Source:HGNC Symbol;Acc:2366]
ENSG00000165475	CRYL1	+1.2	crystallin, lambda 1 [Source:HGNC Symbol;Acc:18246]
ENSG00000184371	CSF1	-1.6	colony stimulating factor 1 (macrophage) [Source:HGNC Symbol;Acc:2432]
ENSG00000198223	CSF2RA	+1.6	colony stimulating factor 2 receptor, alpha, low-affinity (granulocyte-macrophage) [Source:HGNC Symbol;Acc:2435]
ENSG00000100368	CSF2RB	-1.9	colony stimulating factor 2 receptor, beta, low-affinity (granulocyte-macrophage) [Source:HGNC Symbol;Acc:2436]
ENSG00000077984	CST7	+4.2	cystatin F (leukocystatin) [Source:HGNC Symbol;Acc:2479]
ENSG00000121552	CSTA	-18.7	cystatin A (stefin A) [Source:HGNC Symbol;Acc:2481]
ENSG00000160213	CSTB	+1.6	cystatin B (stefin B) [Source:HGNC Symbol;Acc:2482]
ENSG00000198561	CTNND1	+1.6	catenin (cadherin-associated protein), delta 1 [Source:HGNC Symbol;Acc:2515]
ENSG00000064601	CTSA	+1.8	cathepsin A [Source:HGNC Symbol;Acc:9251]
ENSG00000164733	CTSB	+1.3	cathepsin B [Source:HGNC Symbol;Acc:2527]
ENSG00000055130	CUL1	-1.2	cullin 1 [Source:HGNC Symbol;Acc:2551]
ENSG00000168329	CX3CR1	+7.0	chemokine (C-X3-C motif) receptor 1 [Source:HGNC Symbol;Acc:2558]
ENSG00000154639	CXADR	+1.7	coxsackie virus and adenovirus receptor [Source:HGNC Symbol;Acc:2559]
ENSG00000169245	CXCL10	-66.1	chemokine (C-X-C motif) ligand 10 [Source:HGNC Symbol;Acc:10637]
ENSG00000169248	CXCL11	-47.1	chemokine (C-X-C motif) ligand 11 [Source:HGNC Symbol;Acc:10638]
ENSG00000163734	CXCL3	-8.8	chemokine (C-X-C motif) ligand 3 [Source:HGNC Symbol;Acc:4604]
ENSG00000169429	CXCL8; IL8	-4.5	interleukin 8 [Source:HGNC Symbol;Acc:6025]
ENSG00000121966	CXCR4	-1.8	chemokine (C-X-C motif) receptor 4 [Source:HGNC Symbol;Acc:2561]
ENSG00000185753	CXorf38	-1.2	chromosome X open reading frame 38 [Source:HGNC Symbol;Acc:28589]
ENSG00000165168	CYBB	-2.0	cytochrome b-245, beta polypeptide [Source:HGNC Symbol;Acc:2578]
ENSG00000268765	CYBB	-2.0	cytochrome b-245, beta polypeptide [Source:HGNC Symbol;Acc:2578]
ENSG00000083799	CYLD	-1.4	cylindromatosis (turban tumor syndrome) [Source:HGNC Symbol;Acc:2584]
ENSG00000140465	CYP1A1	-2.0	cytochrome P450, family 1, subfamily A, polypeptide 1 [Source:HGNC Symbol;Acc:2595]
ENSG00000138061	CYP1B1	+1.3	cytochrome P450, family 1, subfamily B, polypeptide 1 [Source:HGNC Symbol;Acc:2597]
ENSG00000120306	CYSTM1	+1.4	cysteine-rich transmembrane module containing 1 [Source:HGNC Symbol;Acc:30239]
ENSG00000153071	DAB2	+5.7	Dab, mitogen-responsive phosphoprotein, homolog 2 (Drosophila) [Source:HGNC Symbol;Acc:2662]
ENSG00000006634	DBF4	+1.2	DBF4 homolog (S. cerevisiae) [Source:HGNC Symbol;Acc:17364]
ENSG00000235489	DBF4P1	+1.3	DBF4 zinc finger pseudogene 1
ENSG00000155368	DBI	+1.9	diazepam binding inhibitor (GABA receptor modulator, acyl-CoA binding protein) [Source:HGNC Symbol;Acc:2690]
ENSG00000057019	DCBLD2	+1.2	discoidin, CUB and LCCL domain containing 2 [Source:HGNC Symbol;Acc:24627]
ENSG00000156136	DCK	-1.2	deoxycytidine kinase [Source:HGNC Symbol;Acc:2704]
ENSG00000152457	DCLRE1C	-1.2	DNA cross-link repair 1C [Source:HGNC Symbol;Acc:17642]
ENSG00000134574	DDB2	-1.7	damage-specific DNA binding protein 2, 48kDa [Source:HGNC Symbol;Acc:2718]
ENSG00000168209	DDIT4	-2.2	DNA-damage-inducible transcript 4 [Source:HGNC Symbol;Acc:24944]
ENSG00000107201	DDX58	-3.1	DEAD (Asp-Glu-Ala-Asp) box polypeptide 58 [Source:HGNC Symbol;Acc:19102]
ENSG00000137628	DDX60	-3.0	DEAD (Asp-Glu-Ala-Asp) box polypeptide 60 [Source:HGNC Symbol;Acc:25942]
ENSG00000181381	DDX60L	-1.6	DEAD (Asp-Glu-Ala-Asp) box polypeptide 60-like [Source:HGNC Symbol;Acc:26429]
ENSG00000213047	DENND1B	+1.2	DENN/MADD domain containing 1B [Source:HGNC Symbol;Acc:28404]
ENSG00000162777	DENND2D	+6.0	DENN/MADD domain containing 2D [Source:HGNC Symbol;Acc:26192]
ENSG00000105339	DENND3	+1.4	DENN/MADD domain containing 3 [Source:HGNC Symbol;Acc:29134]
ENSG00000184014	DENND5A	-1.5	DENN/MADD domain containing 5A [Source:HGNC Symbol;Acc:19344]
ENSG00000100056	DGCR14	-1.2	DiGeorge syndrome critical region gene 14 [Source:HGNC Symbol;Acc:16817]
ENSG00000065357	DGKA	-1.7	diacylglycerol kinase, alpha 80kDa [Source:HGNC Symbol;Acc:2849]
ENSG00000058866	DGKG	+3.2	diacylglycerol kinase, gamma 90kDa [Source:HGNC Symbol;Acc:2853]
ENSG00000116133	DHCR24	+1.3	24-dehydrocholesterol reductase [Source:HGNC Symbol;Acc:2859]
ENSG00000163214	DHX57	+1.2	DEAH (Asp-Glu-Ala-Asp/His) box polypeptide 57 [Source:HGNC Symbol;Acc:20086]
ENSG00000108771	DHX58	-3.0	DEXH (Asp-Glu-X-His) box polypeptide 58 [Source:HGNC Symbol;Acc:29517]
ENSG00000150768	DLAT	-1.4	dihydrolipoamide S-acetyltransferase [Source:HGNC Symbol;Acc:2896]
ENSG00000186047	DLEU7	+4.8	deleted in lymphocytic leukemia, 7 [Source:HGNC Symbol;Acc:17567]
ENSG00000198947	DMD	-1.2	dystrophin [Source:HGNC Symbol;Acc:2928]
ENSG00000135164	DMTF1	-1.3	cyclin D binding myb-like transcription factor 1 [Source:HGNC Symbol;Acc:14603]
ENSG00000104093	DMXL2	+1.2	Dmx-like 2 [Source:HGNC Symbol;Acc:2938]
ENSG00000086061	DNAJA1	+1.2	DnaJ (Hsp40) homolog, subfamily A, member 1 [Source:HGNC Symbol;Acc:5229]
ENSG00000135924	DNAJB2	+1.3	DnaJ (Hsp40) homolog, subfamily B, member 2 [Source:HGNC Symbol;Acc:5228]
ENSG00000146094	DOK3	+1.7	docking protein 3 [Source:HGNC Symbol;Acc:24583]
ENSG00000154813	DPH3	+1.2	diphthamide biosynthesis 3 [Source:HGNC Symbol;Acc:27717]
ENSG00000188641	DPYD	-2.7	dihydropyrimidine dehydrogenase [Source:HGNC Symbol;Acc:3012]
ENSG00000111817	DSE	+1.7	dermatan sulfate epimerase [Source:HGNC Symbol;Acc:21144]
ENSG00000096696	DSP	+2.6	desmoplakin [Source:HGNC Symbol;Acc:3052]
ENSG00000125868	DSTN	+1.2	destrin (actin depolymerizing factor) [Source:HGNC Symbol;Acc:15750]
ENSG00000163840	DTX3L	-1.6	deltex 3-like (Drosophila) [Source:HGNC Symbol;Acc:30323]
ENSG00000120129	DUSP1	-1.8	dual specificity phosphatase 1 [Source:HGNC Symbol;Acc:3064]
ENSG00000143507	DUSP10	+1.5	dual specificity phosphatase 10 [Source:HGNC Symbol;Acc:3065]
ENSG00000120875	DUSP4	+1.5	dual specificity phosphatase 4 [Source:HGNC Symbol;Acc:3070]
ENSG00000138166	DUSP5	+1.4	dual specificity phosphatase 5 [Source:HGNC Symbol;Acc:3071]
ENSG00000128951	DUT	-1.2	deoxyuridine triphosphatase [Source:HGNC Symbol;Acc:3078]
ENSG00000138036	DYNC2LI1	+1.3	dynein, cytoplasmic 2, light intermediate chain 1 [Source:HGNC Symbol;Acc:24595]
ENSG00000146425	DYNLT1	-1.2	dynein, light chain, Tctex-type 1 [Source:HGNC Symbol;Acc:11697]
ENSG00000186197	EDARADD	+2.3	EDAR-associated death domain [Source:HGNC Symbol;Acc:14341]
ENSG00000103966	EHD4	+1.3	EH-domain containing 4 [Source:HGNC Symbol;Acc:3245]
ENSG00000055332	EIF2AK2	-2.2	eukaryotic translation initiation factor 2-alpha kinase 2 [Source:HGNC Symbol;Acc:9437]
ENSG00000100129	EIF3L	-1.2	eukaryotic translation initiation factor 3, subunit L [Source:HGNC Symbol;Acc:18138]
ENSG00000163412	EIF4E3	+3.2	eukaryotic translation initiation factor 4E family member 3 [Source:HGNC Symbol;Acc:31837]
ENSG00000075151	EIF4G3	-1.2	eukaryotic translation initiation factor 4 gamma, 3 [Source:HGNC Symbol;Acc:3298]
ENSG00000118985	ELL2	+1.3	elongation factor, RNA polymerase II, 2 [Source:HGNC Symbol;Acc:17064]
ENSG00000156030	ELMSAN1	-1.3	ELM2 and Myb/SANT-like domain containing 1 [Source:HGNC Symbol;Acc:19853]
ENSG00000119915	ELOVL3	+3.4	ELOVL fatty acid elongase 3 [Source:HGNC Symbol;Acc:18047]
ENSG00000134531	EMP1	+2.3	epithelial membrane protein 1 [Source:HGNC Symbol;Acc:3333]
ENSG00000213853	EMP2	+1.4	epithelial membrane protein 2 [Source:HGNC Symbol;Acc:3334]
ENSG00000127507	EMR2	+3.0	egf-like module containing, mucin-like, hormone receptor-like 2 [Source:HGNC Symbol;Acc:3337]
ENSG00000171617	ENC1	+2.6	ectodermal-neural cortex 1 (with BTB domain) [Source:HGNC Symbol;Acc:3345]
ENSG00000106991	ENG	+1.3	endoglin [Source:HGNC Symbol;Acc:3349]
ENSG00000108515	ENO3	-1.6	enolase 3 (beta, muscle) [Source:HGNC Symbol;Acc:3354]
ENSG00000132199	ENOSF1	+1.2	enolase superfamily member 1 [Source:HGNC Symbol;Acc:30365]
ENSG00000138185	ENTPD1	-2.9	ectonucleoside triphosphate diphosphohydrolase 1 [Source:HGNC Symbol;Acc:3363]
ENSG00000086289	EPDR1	+1.3	ependymin related 1 [Source:HGNC Symbol;Acc:17572]
ENSG00000133106	EPSTI1	-20.2	epithelial stromal interaction 1 (breast) [Source:HGNC Symbol;Acc:16465]
ENSG00000138018	EPT1	-1.5	ethanolaminephosphotransferase 1 (CDP-ethanolamine-specific) [Source:HGNC Symbol;Acc:29361]
ENSG00000065361	ERBB3	+2.2	v-erb-b2 avian erythroblastic leukemia viral oncogene homolog 3 [Source:HGNC Symbol;Acc:3431]
ENSG00000187672	ERC2	+10.1	ELKS/RAB6-interacting/CAST family member 2 [Source:HGNC Symbol;Acc:31922]
ENSG00000157557	ETS2	-1.3	v-ets avian erythroblastosis virus E26 oncogene homolog 2 [Source:HGNC Symbol;Acc:3489]
ENSG00000244405	ETV5	+1.4	ets variant 5 [Source:HGNC Symbol;Acc:3494]
ENSG00000126860	EVI2A	-1.4	ecotropic viral integration site 2A [Source:HGNC Symbol;Acc:3499]
ENSG00000185862	EVI2B	-1.3	ecotropic viral integration site 2B [Source:HGNC Symbol;Acc:3500]
ENSG00000067208	EVI5	+1.3	ecotropic viral integration site 5 [Source:HGNC Symbol;Acc:3501]
ENSG00000182197	EXT1	+1.3	exostosin glycosyltransferase 1 [Source:HGNC Symbol;Acc:3512]
ENSG00000108799	EZH1	-1.3	enhancer of zeste homolog 1 (Drosophila) [Source:HGNC Symbol;Acc:3526]
ENSG00000134824	FADS2	+1.2	fatty acid desaturase 2 [Source:HGNC Symbol;Acc:3575]
ENSG00000145569	FAM105A	+3.1	family with sequence similarity 105, member A [Source:HGNC Symbol;Acc:25629]
ENSG00000156500	FAM122C	-1.5	family with sequence similarity 122C [Source:HGNC Symbol;Acc:25202]
ENSG00000135842	FAM129A	+3.1	family with sequence similarity 129, member A [Source:HGNC Symbol;Acc:16784]
ENSG00000138640	FAM13A	-1.2	family with sequence similarity 13, member A [Source:HGNC Symbol;Acc:19367]
ENSG00000113391	FAM172A	-1.2	family with sequence similarity 172, member A [Source:HGNC Symbol;Acc:25365]
ENSG00000150756	FAM173B	+3.0	family with sequence similarity 173, member B [Source:HGNC Symbol;Acc:27029]
ENSG00000119906	FAM178A	+1.4	family with sequence similarity 178, member A [Source:HGNC Symbol;Acc:17814]
ENSG00000164125	FAM198B	-40.3	family with sequence similarity 198, member B [Source:HGNC Symbol;Acc:25312]
ENSG00000124098	FAM210B	+1.5	family with sequence similarity 210, member B [Source:HGNC Symbol;Acc:16102]
ENSG00000204856	FAM216A	-1.4	family with sequence similarity 216, member A [Source:HGNC Symbol;Acc:30180]
ENSG00000188820	FAM26F	+3.8	family with sequence similarity 26, member F [Source:HGNC Symbol;Acc:33391]
ENSG00000196937	FAM3C	+1.3	family with sequence similarity 3, member C [Source:HGNC Symbol;Acc:18664]
ENSG00000183508	FAM46C	+2.1	family with sequence similarity 46, member C [Source:HGNC Symbol;Acc:24712]
ENSG00000197872	FAM49A	-1.2	family with sequence similarity 49, member A [Source:HGNC Symbol;Acc:25373]
ENSG00000189319	FAM53B	-1.2	family with sequence similarity 53, member B [Source:HGNC Symbol;Acc:28968]
ENSG00000128923	FAM63B	-1.2	family with sequence similarity 63, member B [Source:HGNC Symbol;Acc:26954]
ENSG00000168672	FAM84B	+1.3	family with sequence similarity 84, member B [Source:HGNC Symbol;Acc:24166]
ENSG00000064763	FAR2	-1.3	fatty acyl CoA reductase 2 [Source:HGNC Symbol;Acc:25531]
ENSG00000006607	FARP2	+1.2	FERM, RhoGEF and pleckstrin domain protein 2 [Source:HGNC Symbol;Acc:16460]
ENSG00000026103	FAS	+1.2	Fas cell surface death receptor [Source:HGNC Symbol;Acc:11920]
ENSG00000116663	FBXO6	+2.9	F-box protein 6 [Source:HGNC Symbol;Acc:13585]
ENSG00000198019	FCGR1B	+1.5	Fc fragment of IgG, high affinity Ib, receptor (CD64) [Source:HGNC Symbol;Acc:3614]
ENSG00000072694	FCGR2B	-23.0	Fc fragment of IgG, low affinity IIb, receptor (CD32) [Source:HGNC Symbol;Acc:3618]
ENSG00000104870	FCGRT	+2.5	Fc fragment of IgG, receptor, transporter, alpha [Source:HGNC Symbol;Acc:3621]
ENSG00000137478	FCHSD2	-1.6	FCH and double SH3 domains 2 [Source:HGNC Symbol;Acc:29114]
ENSG00000079459	FDFT1	+1.3	farnesyl-diphosphate farnesyltransferase 1 [Source:HGNC Symbol;Acc:3629]
ENSG00000182511	FES	-1.2	feline sarcoma oncogene [Source:HGNC Symbol;Acc:3657]
ENSG00000138675	FGF5	-3.1	fibroblast growth factor 5 [Source:HGNC Symbol;Acc:3683]
ENSG00000068078	FGFR3	+1.5	fibroblast growth factor receptor 3 [Source:HGNC Symbol;Acc:3690]
ENSG00000127951	FGL2	-16.7	fibrinogen-like 2 [Source:HGNC Symbol;Acc:3696]
ENSG00000052795	FNIP2	+2.5	folliculin interacting protein 2 [Source:HGNC Symbol;Acc:29280]
ENSG00000053254	FOXN3	-1.2	forkhead box N3 [Source:HGNC Symbol;Acc:1928]
ENSG00000171051	FPR1	+4.8	formyl peptide receptor 1 [Source:HGNC Symbol;Acc:3826]
ENSG00000171049	FPR2	+4.2	formyl peptide receptor 2 [Source:HGNC Symbol;Acc:3827]
ENSG00000114541	FRMD4B	-1.8	FERM domain containing 4B [Source:HGNC Symbol;Acc:24886]
ENSG00000073910	FRY	+1.8	furry homolog (Drosophila) [Source:HGNC Symbol;Acc:20367]
ENSG00000134363	FST	+3.7	follistatin [Source:HGNC Symbol;Acc:3971]
ENSG00000196371	FUT4	-1.5	fucosyltransferase 4 (alpha (1,3) fucosyltransferase, myeloid-specific) [Source:HGNC Symbol;Acc:4015]
ENSG00000089327	FXYD5	+1.3	FXYD domain containing ion transport regulator 5 [Source:HGNC Symbol;Acc:4029]
ENSG00000082074	FYB	+5.0	FYN binding protein [Source:HGNC Symbol;Acc:4036]
ENSG00000099860	GADD45B	+1.4	growth arrest and DNA-damage-inducible, beta [Source:HGNC Symbol;Acc:4096]
ENSG00000111640	GAPDH	-1.3	glyceraldehyde-3-phosphate dehydrogenase [Source:HGNC Symbol;Acc:4141]
ENSG00000175857	GAPT	-2.6	GRB2-binding adaptor protein, transmembrane [Source:HGNC Symbol;Acc:26588]
ENSG00000141441	GAREM	+3.1	GRB2 associated, regulator of MAPK1 [Source:HGNC Symbol;Acc:26136]
ENSG00000180447	GAS1	+1.8	growth arrest-specific 1 [Source:HGNC Symbol;Acc:4165]
ENSG00000171766	GATM	-3.3	glycine amidinotransferase (L-arginine:glycine amidinotransferase) [Source:HGNC Symbol;Acc:4175]
ENSG00000148288	GBGT1	-1.4	globoside alpha-1,3-N-acetylgalactosaminyltransferase 1 [Source:HGNC Symbol;Acc:20460]
ENSG00000117228	GBP1	-5.8	guanylate binding protein 1, interferon-inducible [Source:HGNC Symbol;Acc:4182]
ENSG00000225492	GBP1P1	-5.7	guanylate binding protein 1, interferon-inducible pseudogene 1 [Source:HGNC Symbol;Acc:39561]
ENSG00000162645	GBP2	-2.1	guanylate binding protein 2, interferon-inducible [Source:HGNC Symbol;Acc:4183]
ENSG00000117226	GBP3	-1.3	guanylate binding protein 3 [Source:HGNC Symbol;Acc:4184]
ENSG00000162654	GBP4	-2.7	guanylate binding protein 4 [Source:HGNC Symbol;Acc:20480]
ENSG00000154451	GBP5	-2.5	guanylate binding protein 5 [Source:HGNC Symbol;Acc:19895]
ENSG00000115271	GCA	+1.4	grancalcin, EF-hand calcium binding protein [Source:HGNC Symbol;Acc:15990]
ENSG00000133574	GIMAP4	-1.7	GTPase, IMAP family member 4 [Source:HGNC Symbol;Acc:21872]
ENSG00000196329	GIMAP5	+3.9	GTPase, IMAP family member 5 [Source:HGNC Symbol;Acc:18005]
ENSG00000171115	GIMAP8	+2.2	GTPase, IMAP family member 8 [Source:HGNC Symbol;Acc:21792]
ENSG00000139278	GLIPR1	-1.6	GLI pathogenesis-related 1 [Source:HGNC Symbol;Acc:17001]
ENSG00000122694	GLIPR2	+1.4	GLI pathogenesis-related 2 [Source:HGNC Symbol;Acc:18007]
ENSG00000115419	GLS	+1.2	glutaminase [Source:HGNC Symbol;Acc:4331]
ENSG00000139433	GLTP	+1.3	glycolipid transfer protein [Source:HGNC Symbol;Acc:24867]
ENSG00000196743	GM2A	+1.8	GM2 ganglioside activator [Source:HGNC Symbol;Acc:4367]
ENSG00000137198	GMPR	+2.8	guanosine monophosphate reductase [Source:HGNC Symbol;Acc:4376]
ENSG00000120063	GNA13	+1.4	guanine nucleotide binding protein (G protein), alpha 13 [Source:HGNC Symbol;Acc:4381]
ENSG00000060558	GNA15	-1.6	guanine nucleotide binding protein (G protein), alpha 15 (Gq class) [Source:HGNC Symbol;Acc:4383]
ENSG00000127955	GNAI1	-1.6	guanine nucleotide binding protein (G protein), alpha inhibiting activity polypeptide 1 [Source:HGNC Symbol;Acc:4384]
ENSG00000113552	GNPDA1	+7.0	glucosamine-6-phosphate deaminase 1 [Source:HGNC Symbol;Acc:4417]
ENSG00000135677	GNS	+1.5	glucosamine (N-acetyl)-6-sulfatase [Source:HGNC Symbol;Acc:4422]
ENSG00000114745	GORASP1	+1.2	golgi reassembly stacking protein 1, 65kDa [Source:HGNC Symbol;Acc:16769]
ENSG00000076716	GPC4	+18.0	glypican 4 [Source:HGNC Symbol;Acc:4452]
ENSG00000152642	GPD1L	+1.2	glycerol-3-phosphate dehydrogenase 1-like [Source:HGNC Symbol;Acc:28956]
ENSG00000115159	GPD2	+1.2	glycerol-3-phosphate dehydrogenase 2 (mitochondrial) [Source:HGNC Symbol;Acc:4456]
ENSG00000105220	GPI	-1.2	glucose-6-phosphate isomerase [Source:HGNC Symbol;Acc:4458]
ENSG00000136235	GPNMB	+2.7	glycoprotein (transmembrane) nmb [Source:HGNC Symbol;Acc:4462]
ENSG00000183484	GPR132	+3.2	G protein-coupled receptor 132 [Source:HGNC Symbol;Acc:17482]
ENSG00000077585	GPR137B	+1.5	G protein-coupled receptor 137B [Source:HGNC Symbol;Acc:11862]
ENSG00000187037	GPR141	-9.8	G protein-coupled receptor 141 [Source:HGNC Symbol;Acc:19997]
ENSG00000140030	GPR65	-4.7	G protein-coupled receptor 65 [Source:HGNC Symbol;Acc:4517]
ENSG00000211445	GPX3	+2.7	glutathione peroxidase 3 (plasma) [Source:HGNC Symbol;Acc:4555]
ENSG00000075240	GRAMD4	+1.3	GRAM domain containing 4 [Source:HGNC Symbol;Acc:29113]
ENSG00000260822	GS1-358P8.4	+1.4	human gene
ENSG00000115207	GTF3C2	-1.5	general transcription factor IIIC, polypeptide 2, beta 110kDa [Source:HGNC Symbol;Acc:4665]
ENSG00000172432	GTPBP2	-1.5	GTP binding protein 2 [Source:HGNC Symbol;Acc:4670]
ENSG00000152402	GUCY1A2	+3.3	guanylate cyclase 1, soluble, alpha 2 [Source:HGNC Symbol;Acc:4684]
ENSG00000164116	GUCY1A3	+1.6	guanylate cyclase 1, soluble, alpha 3 [Source:HGNC Symbol;Acc:4685]
ENSG00000254838	GVINP1	+1.5	GTPase, very large interferon inducible pseudogene 1 [Source:HGNC Symbol;Acc:25813]
ENSG00000184897	H1FX	-1.5	H1 histone family, member X [Source:HGNC Symbol;Acc:4722]
ENSG00000113648	H2AFY	+1.3	H2A histone family, member Y [Source:HGNC Symbol;Acc:4740]
ENSG00000164032	H2AFZ	-1.2	H2A histone family, member Z [Source:HGNC Symbol;Acc:4741]
ENSG00000235655	H3F3AP4	-1.2	H3 histone, family 3A, pseudogene 4 [Source:HGNC Symbol;Acc:42980]
ENSG00000113070	HBEGF	-1.4	heparin-binding EGF-like growth factor [Source:HGNC Symbol;Acc:3059]
ENSG00000108840	HDAC5	+1.2	histone deacetylase 5 [Source:HGNC Symbol;Acc:14068]
ENSG00000127311	HELB	+1.2	helicase (DNA) B [Source:HGNC Symbol;Acc:17196]
ENSG00000119969	HELLS	-1.2	helicase, lymphoid-specific [Source:HGNC Symbol;Acc:4861]
ENSG00000130589	HELZ2	-5.3	helicase with zinc finger 2, transcriptional coactivator [Source:HGNC Symbol;Acc:30021]
ENSG00000138646	HERC5	-1.8	HECT and RLD domain containing E3 ubiquitin protein ligase 5 [Source:HGNC Symbol;Acc:24368]
ENSG00000138642	HERC6	-1.6	HECT and RLD domain containing E3 ubiquitin protein ligase family member 6 [Source:HGNC Symbol;Acc:26072]
ENSG00000188290	HES4	-3.1	hes family bHLH transcription factor 4 [Source:HGNC Symbol;Acc:24149]
ENSG00000213614	HEXA	+1.2	hexosaminidase A (alpha polypeptide) [Source:HGNC Symbol;Acc:4878]
ENSG00000049860	HEXB	+1.3	hexosaminidase B (beta polypeptide) [Source:HGNC Symbol;Acc:4879]
ENSG00000019991	HGF	-1.4	hepatocyte growth factor (hepapoietin A; scatter factor) [Source:HGNC Symbol;Acc:4893]
ENSG00000130787	HIP1R	+1.2	huntingtin interacting protein 1 related [Source:HGNC Symbol;Acc:18415]
ENSG00000158373	HIST1H2BD	+1.4	histone cluster 1, H2bd [Source:HGNC Symbol;Acc:4747]
ENSG00000197903	HIST1H2BK	-12.9	histone cluster 1, H2bk [Source:HGNC Symbol;Acc:13954]
ENSG00000197061	HIST1H4C	-1.6	histone cluster 1, H4c [Source:HGNC Symbol;Acc:4787]
ENSG00000158406	HIST1H4H	-1.2	histone cluster 1, H4h [Source:HGNC Symbol;Acc:4788]
ENSG00000010818	HIVEP2	-1.2	human immunodeficiency virus type I enhancer binding protein 2 [Source:HGNC Symbol;Acc:4921]
ENSG00000159399	HK2	-1.8	hexokinase 2 [Source:HGNC Symbol;Acc:4923]
ENSG00000204525	HLA-C	+1.3	major histocompatibility complex, class I, C [Source:HGNC Symbol;Acc:4933]
ENSG00000204252	HLA-DOA	+47.0	major histocompatibility complex, class II, DO alpha [Source:HGNC Symbol;Acc:4936]
ENSG00000231389	HLA-DPA1	+11.9	major histocompatibility complex, class II, DP alpha 1 [Source:HGNC Symbol;Acc:4938]
ENSG00000256269	HMBS	-1.3	hydroxymethylbilane synthase [Source:HGNC Symbol;Acc:4982]
ENSG00000189403	HMGB1	-1.2	high mobility group box 1 [Source:HGNC Symbol;Acc:4983]
ENSG00000164104	HMGB2	-1.2	high mobility group box 2 [Source:HGNC Symbol;Acc:5000]
ENSG00000113161	HMGCR	+1.3	3-hydroxy-3-methylglutaryl-CoA reductase [Source:HGNC Symbol;Acc:5006]
ENSG00000072571	HMMR	-1.3	hyaluronan-mediated motility receptor (RHAMM) [Source:HGNC Symbol;Acc:5012]
ENSG00000100292	HMOX1	+1.5	heme oxygenase (decycling) 1 [Source:HGNC Symbol;Acc:5013]
ENSG00000150540	HNMT	-1.2	histamine N-methyltransferase [Source:HGNC Symbol;Acc:5028]
ENSG00000177733	HNRNPA0	-1.2	heterogeneous nuclear ribonucleoprotein A0 [Source:HGNC Symbol;Acc:5030]
ENSG00000214223	HNRNPA1P10	-1.2	heterogeneous nuclear ribonucleoprotein A1 pseudogene 10 [Source:HGNC Symbol;Acc:39128]
ENSG00000215492	HNRNPA1P7	-1.2	heterogeneous nuclear ribonucleoprotein A1 pseudogene 7 [Source:HGNC Symbol;Acc:31015]
ENSG00000173917	HOXB2	-1.5	homeobox B2 [Source:HGNC Symbol;Acc:5113]
ENSG00000196639	HRH1	+3.1	histamine receptor H1 [Source:HGNC Symbol;Acc:5182]
ENSG00000133835	HSD17B4	+1.4	hydroxysteroid (17-beta) dehydrogenase 4 [Source:HGNC Symbol;Acc:5213]
ENSG00000196684	HSH2D	+1.2	hematopoietic SH2 domain containing [Source:HGNC Symbol;Acc:24920]
ENSG00000204389	HSPA1A	+1.6	heat shock 70kDa protein 1A [Source:HGNC Symbol;Acc:5232]
ENSG00000204388	HSPA1B	+1.7	heat shock 70kDa protein 1B [Source:HGNC Symbol;Acc:5233]
ENSG00000106211	HSPB1	+1.3	heat shock 27kDa protein 1 [Source:HGNC Symbol;Acc:5246]
ENSG00000122986	HVCN1	+2.3	hydrogen voltage-gated channel 1 [Source:HGNC Symbol;Acc:28240]
ENSG00000160223	ICOSLG	+1.6	inducible T-cell co-stimulator ligand [Source:HGNC Symbol;Acc:17087]
ENSG00000115738	ID2	+1.2	inhibitor of DNA binding 2, dominant negative helix-loop-helix protein [Source:HGNC Symbol;Acc:5361]
ENSG00000166411	IDH3A	+1.2	isocitrate dehydrogenase 3 (NAD+) alpha [Source:HGNC Symbol;Acc:5384]
ENSG00000131203	IDO1	-19.1	indoleamine 2,3-dioxygenase 1 [Source:HGNC Symbol;Acc:6059]
ENSG00000137331	IER3	+1.7	immediate early response 3 [Source:HGNC Symbol;Acc:5392]
ENSG00000162783	IER5	-1.2	immediate early response 5 [Source:HGNC Symbol;Acc:5393]
ENSG00000163565	IFI16	-1.7	interferon, gamma-inducible protein 16 [Source:HGNC Symbol;Acc:5395]
ENSG00000068079	IFI35	-2.1	interferon-induced protein 35 [Source:HGNC Symbol;Acc:5399]
ENSG00000137965	IFI44	-6.3	interferon-induced protein 44 [Source:HGNC Symbol;Acc:16938]
ENSG00000137959	IFI44L	-224.3	interferon-induced protein 44-like [Source:HGNC Symbol;Acc:17817]
ENSG00000126709	IFI6	-9.2	interferon, alpha-inducible protein 6 [Source:HGNC Symbol;Acc:4054]
ENSG00000115267	IFIH1	-2.3	interferon induced with helicase C domain 1 [Source:HGNC Symbol;Acc:18873]
ENSG00000185745	IFIT1	-6.8	interferon-induced protein with tetratricopeptide repeats 1 [Source:HGNC Symbol;Acc:5407]
ENSG00000119922	IFIT2	-2.5	interferon-induced protein with tetratricopeptide repeats 2 [Source:HGNC Symbol;Acc:5409]
ENSG00000119917	IFIT3	-3.7	interferon-induced protein with tetratricopeptide repeats 3 [Source:HGNC Symbol;Acc:5411]
ENSG00000152778	IFIT5	-2.5	interferon-induced protein with tetratricopeptide repeats 5 [Source:HGNC Symbol;Acc:13328]
ENSG00000185201	IFITM2	-1.6	interferon induced transmembrane protein 2 [Source:HGNC Symbol;Acc:5413]
ENSG00000142089	IFITM3	-3.2	interferon induced transmembrane protein 3 [Source:HGNC Symbol;Acc:5414]
ENSG00000171855	IFNB1	-14.8	interferon, beta 1, fibroblast [Source:HGNC Symbol;Acc:5434]
ENSG00000140443	IGF1R	-1.2	insulin-like growth factor 1 receptor [Source:HGNC Symbol;Acc:5465]
ENSG00000073792	IGF2BP2	-1.2	insulin-like growth factor 2 mRNA binding protein 2 [Source:HGNC Symbol;Acc:28867]
ENSG00000141753	IGFBP4	+2.2	insulin-like growth factor binding protein 4 [Source:HGNC Symbol;Acc:5473]
ENSG00000110324	IL10RA	-1.6	interleukin 10 receptor, alpha [Source:HGNC Symbol;Acc:5964]
ENSG00000131724	IL13RA1	+1.2	interleukin 13 receptor, alpha 1 [Source:HGNC Symbol;Acc:5974]
ENSG00000172349	IL16	+1.4	interleukin 16 [Source:HGNC Symbol;Acc:5980]
ENSG00000150782	IL18	-2.3	interleukin 18 (interferon-gamma-inducing factor) [Source:HGNC Symbol;Acc:5986]
ENSG00000125538	IL1B	-1.5	interleukin 1, beta [Source:HGNC Symbol;Acc:5992]
ENSG00000008517	IL32	-5.1	interleukin 32 [Source:HGNC Symbol;Acc:16830]
ENSG00000185291	IL3RA	+3.0	interleukin 3 receptor, alpha (low affinity) [Source:HGNC Symbol;Acc:6012]
ENSG00000104951	IL4I1	-7.5	interleukin 4 induced 1 [Source:HGNC Symbol;Acc:19094]
ENSG00000077238	IL4R	-1.2	interleukin 4 receptor [Source:HGNC Symbol;Acc:6015]
ENSG00000168685	IL7R	-5.1	interleukin 7 receptor [Source:HGNC Symbol;Acc:6024]
ENSG00000141401	IMPA2	+1.2	inositol(myo)-1(or 4)-monophosphatase 2 [Source:HGNC Symbol;Acc:6051]
ENSG00000122641	INHBA	+8.3	inhibin, beta A [Source:HGNC Symbol;Acc:6066]
ENSG00000186480	INSIG1	+1.9	insulin induced gene 1 [Source:HGNC Symbol;Acc:6083]
ENSG00000065150	IPO5	-1.2	importin 5 [Source:HGNC Symbol;Acc:6402]
ENSG00000174628	IQCK	+1.6	IQ motif containing K [Source:HGNC Symbol;Acc:28556]
ENSG00000145703	IQGAP2	-1.3	IQ motif containing GTPase activating protein 2 [Source:HGNC Symbol;Acc:6111]
ENSG00000125347	IRF1	-1.2	interferon regulatory factor 1 [Source:HGNC Symbol;Acc:6116]
ENSG00000168310	IRF2	-1.2	interferon regulatory factor 2 [Source:HGNC Symbol;Acc:6117]
ENSG00000168264	IRF2BP2	+1.3	interferon regulatory factor 2 binding protein 2 [Source:HGNC Symbol;Acc:21729]
ENSG00000137265	IRF4	-7.1	interferon regulatory factor 4 [Source:HGNC Symbol;Acc:6119]
ENSG00000185507	IRF7	-3.8	interferon regulatory factor 7 [Source:HGNC Symbol;Acc:6122]
ENSG00000213928	IRF9	-3.7	interferon regulatory factor 9 [Source:HGNC Symbol;Acc:6131]
ENSG00000187608	ISG15	-3.9	ISG15 ubiquitin-like modifier [Source:HGNC Symbol;Acc:4053]
ENSG00000172183	ISG20	-1.8	interferon stimulated exonuclease gene 20kDa [Source:HGNC Symbol;Acc:6130]
ENSG00000161638	ITGA5	+1.6	integrin, alpha 5 (fibronectin receptor, alpha polypeptide) [Source:HGNC Symbol;Acc:6141]
ENSG00000169896	ITGAM	-2.3	integrin, alpha M (complement component 3 receptor 3 subunit) [Source:HGNC Symbol;Acc:6149]
ENSG00000138448	ITGAV	-1.2	integrin, alpha V [Source:HGNC Symbol;Acc:6150]
ENSG00000160255	ITGB2	+1.6	integrin, beta 2 (complement component 3 receptor 3 and 4 subunit) [Source:HGNC Symbol;Acc:6155]
ENSG00000082781	ITGB5	+6.3	integrin, beta 5 [Source:HGNC Symbol;Acc:6160]
ENSG00000135916	ITM2C	+1.5	integral membrane protein 2C [Source:HGNC Symbol;Acc:6175]
ENSG00000143772	ITPKB	-1.2	inositol-trisphosphate 3-kinase B [Source:HGNC Symbol;Acc:6179]
ENSG00000116679	IVNS1ABP	-1.4	influenza virus NS1A binding protein [Source:HGNC Symbol;Acc:16951]
ENSG00000043143	JADE2	+1.3	jade family PHD finger 2 [Source:HGNC Symbol;Acc:22984]
ENSG00000184916	JAG2	+1.4	jagged 2 [Source:HGNC Symbol;Acc:6189]
ENSG00000008083	JARID2	-1.2	jumonji, AT rich interactive domain 2 [Source:HGNC Symbol;Acc:6196]
ENSG00000161999	JMJD8	+1.2	jumonji domain containing 8 [Source:HGNC Symbol;Acc:14148]
ENSG00000173801	JUP	-1.4	junction plakoglobin [Source:HGNC Symbol;Acc:6207]
ENSG00000160145	KALRN	+1.5	kalirin, RhoGEF kinase [Source:HGNC Symbol;Acc:4814]
ENSG00000114166	KAT2B	-1.3	K(lysine) acetyltransferase 2B [Source:HGNC Symbol;Acc:8638]
ENSG00000107821	KAZALD1	-1.5	Kazal-type serine peptidase inhibitor domain 1 [Source:HGNC Symbol;Acc:25460]
ENSG00000176595	KBTBD11	+1.3	kelch repeat and BTB (POZ) domain containing 11 [Source:HGNC Symbol;Acc:29104]
ENSG00000171385	KCND3	+10.3	potassium voltage-gated channel, Shal-related subfamily, member 3 [Source:HGNC Symbol;Acc:6239]
ENSG00000178695	KCTD12	+2.0	potassium channel tetramerization domain containing 12 [Source:HGNC Symbol;Acc:14678]
ENSG00000147050	KDM6A	-1.2	lysine (K)-specific demethylase 6A [Source:HGNC Symbol;Acc:12637]
ENSG00000235750	KIAA0040	+1.2	KIAA0040 [Source:HGNC Symbol;Acc:28950]
ENSG00000166803	KIAA0101	-1.2	KIAA0101 [Source:HGNC Symbol;Acc:28961]
ENSG00000135709	KIAA0513	+1.8	KIAA0513 [Source:HGNC Symbol;Acc:29058]
ENSG00000138688	KIAA1109	+1.2	KIAA1109 [Source:HGNC Symbol;Acc:26953]
ENSG00000163808	KIF15	-1.2	kinesin family member 15 [Source:HGNC Symbol;Acc:17273]
ENSG00000129250	KIF1C	+1.6	kinesin family member 1C [Source:HGNC Symbol;Acc:6317]
ENSG00000049130	KITLG	-1.9	KIT ligand [Source:HGNC Symbol;Acc:6343]
ENSG00000165516	KLHDC2	-1.2	kelch domain containing 2 [Source:HGNC Symbol;Acc:20231]
ENSG00000114796	KLHL24	+1.2	kelch-like family member 24 [Source:HGNC Symbol;Acc:25947]
ENSG00000146021	KLHL3	+1.8	kelch-like family member 3 [Source:HGNC Symbol;Acc:6354]
ENSG00000117009	KMO	-1.5	kynurenine 3-monooxygenase (kynurenine 3-hydroxylase) [Source:HGNC Symbol;Acc:6381]
ENSG00000167548	KMT2D	-1.3	lysine (K)-specific methyltransferase 2D [Source:HGNC Symbol;Acc:7133]
ENSG00000115919	KYNU	-64.5	kynureninase [Source:HGNC Symbol;Acc:6469]
ENSG00000167613	LAIR1	+1.3	leukocyte-associated immunoglobulin-like receptor 1 [Source:HGNC Symbol;Acc:6477]
ENSG00000185896	LAMP1	+1.4	lysosomal-associated membrane protein 1 [Source:HGNC Symbol;Acc:6499]
ENSG00000002549	LAP3	-1.4	leucine aminopeptidase 3 [Source:HGNC Symbol;Acc:18449]
ENSG00000162511	LAPTM5	+1.5	lysosomal protein transmembrane 5 [Source:HGNC Symbol;Acc:29612]
ENSG00000043462	LCP2	+1.2	lymphocyte cytosolic protein 2 (SH2 domain containing leukocyte protein of 76kDa) [Source:HGNC Symbol;Acc:6529]
ENSG00000130164	LDLR	+1.2	low density lipoprotein receptor [Source:HGNC Symbol;Acc:6547]
ENSG00000168675	LDLRAD4	+2.1	low density lipoprotein receptor class A domain containing 4 [Source:HGNC Symbol;Acc:1224]
ENSG00000188636	LDOC1L	+1.9	leucine zipper, down-regulated in cancer 1-like [Source:HGNC Symbol;Acc:13343]
ENSG00000050426	LETMD1	-1.4	LETM1 domain containing 1 [Source:HGNC Symbol;Acc:24241]
ENSG00000108679	LGALS3BP	+1.9	lectin, galactoside-binding, soluble, 3 binding protein [Source:HGNC Symbol;Acc:6564]
ENSG00000168961	LGALS9	-1.6	lectin, galactoside-binding, soluble, 9 [Source:HGNC Symbol;Acc:6570]
ENSG00000170298	LGALS9B	+4.5	lectin, galactoside-binding, soluble, 9B [Source:HGNC Symbol;Acc:24842]
ENSG00000107902	LHPP	+1.8	phospholysine phosphohistidine inorganic pyrophosphate phosphatase [Source:HGNC Symbol;Acc:30042]
ENSG00000174405	LIG4	+1.3	ligase IV, DNA, ATP-dependent [Source:HGNC Symbol;Acc:6601]
ENSG00000114988	LMAN2L	+1.2	lectin, mannose-binding 2-like [Source:HGNC Symbol;Acc:19263]
ENSG00000139679	LPAR6	-1.2	lysophosphatidic acid receptor 6 [Source:HGNC Symbol;Acc:15520]
ENSG00000153395	LPCAT1	+2.4	lysophosphatidylcholine acyltransferase 1 [Source:HGNC Symbol;Acc:25718]
ENSG00000101577	LPIN2	+1.3	lipin 2 [Source:HGNC Symbol;Acc:14450]
ENSG00000175445	LPL	-5.0	lipoprotein lipase [Source:HGNC Symbol;Acc:6677]
ENSG00000118308	LRMP	-1.8	lymphoid-restricted membrane protein [Source:HGNC Symbol;Acc:6690]
ENSG00000160233	LRRC3	+1.7	leucine rich repeat containing 3 [Source:HGNC Symbol;Acc:14965]
ENSG00000160285	LSS	+1.4	lanosterol synthase (2,3-oxidosqualene-lanosterol cyclase) [Source:HGNC Symbol;Acc:6708]
ENSG00000160932	LY6E	-1.3	lymphocyte antigen 6 complex, locus E [Source:HGNC Symbol;Acc:6727]
ENSG00000122224	LY9	-15.8	lymphocyte antigen 9 [Source:HGNC Symbol;Acc:6730]
ENSG00000254087	LYN	-1.2	v-yes-1 Yamaguchi sarcoma viral related oncogene homolog [Source:HGNC Symbol;Acc:6735]
ENSG00000143669	LYST	+1.6	lysosomal trafficking regulator [Source:HGNC Symbol;Acc:1968]
ENSG00000204103	MAFB	+7.0	v-maf avian musculoaponeurotic fibrosarcoma oncogene homolog B [Source:HGNC Symbol;Acc:6408]
ENSG00000013619	MAMLD1	+2.6	mastermind-like domain containing 1 [Source:HGNC Symbol;Acc:2568]
ENSG00000111885	MAN1A1	+3.1	mannosidase, alpha, class 1A, member 1 [Source:HGNC Symbol;Acc:6821]
ENSG00000117643	MAN1C1	+3.6	mannosidase, alpha, class 1C, member 1 [Source:HGNC Symbol;Acc:19080]
ENSG00000111261	MANSC1	+2.1	MANSC domain containing 1 [Source:HGNC Symbol;Acc:25505]
ENSG00000095015	MAP3K1	+1.7	mitogen-activated protein kinase kinase kinase 1, E3 ubiquitin protein ligase [Source:HGNC Symbol;Acc:6848]
ENSG00000169967	MAP3K2	+1.3	mitogen-activated protein kinase kinase kinase 2 [Source:HGNC Symbol;Acc:6854]
ENSG00000198909	MAP3K3	-1.3	mitogen-activated protein kinase kinase kinase 3 [Source:HGNC Symbol;Acc:6855]
ENSG00000006432	MAP3K9	+2.2	mitogen-activated protein kinase kinase kinase 9 [Source:HGNC Symbol;Acc:6861]
ENSG00000119487	MAPKAP1	+1.2	mitogen-activated protein kinase associated protein 1 [Source:HGNC Symbol;Acc:18752]
ENSG00000166974	MAPRE2	-1.3	microtubule-associated protein, RP/EB family, member 2 [Source:HGNC Symbol;Acc:6891]
ENSG00000175130	MARCKSL1	-1.2	MARCKS-like 1 [Source:HGNC Symbol;Acc:7142]
ENSG00000140832	MARVELD3	+9.0	MARVEL domain containing 3 [Source:HGNC Symbol;Acc:30525]
ENSG00000120539	MASTL	-1.4	microtubule associated serine/threonine kinase-like [Source:HGNC Symbol;Acc:19042]
ENSG00000197971	MBP	+1.3	myelin basic protein [Source:HGNC Symbol;Acc:6925]
ENSG00000110492	MDK	-1.6	midkine (neurite growth-promoting factor 2) [Source:HGNC Symbol;Acc:6972]
ENSG00000065833	ME1	-1.2	malic enzyme 1, NADP(+)-dependent, cytosolic [Source:HGNC Symbol;Acc:6983]
ENSG00000085276	MECOM	-1.3	MDS1 and EVI1 complex locus [Source:HGNC Symbol;Acc:3498]
ENSG00000068305	MEF2A	-1.2	myocyte enhancer factor 2A [Source:HGNC Symbol;Acc:6993]
ENSG00000081189	MEF2C	-1.9	myocyte enhancer factor 2C [Source:HGNC Symbol;Acc:6996]
ENSG00000106484	MEST	+1.7	mesoderm specific transcript [Source:HGNC Symbol;Acc:7028]
ENSG00000037897	METTL1	+1.5	methyltransferase like 1 [Source:HGNC Symbol;Acc:7030]
ENSG00000161091	MFSD12	+1.2	major facilitator superfamily domain containing 12 [Source:HGNC Symbol;Acc:28299]
ENSG00000008394	MGST1	+1.2	microsomal glutathione S-transferase 1 [Source:HGNC Symbol;Acc:7061]
ENSG00000197530	MIB2	+1.3	mindbomb E3 ubiquitin protein ligase 2 [Source:HGNC Symbol;Acc:30577]
ENSG00000204516	MICB	-1.2	MHC class I polypeptide-related sequence B [Source:HGNC Symbol;Acc:7091]
ENSG00000165175	MID1IP1	-1.2	MID1 interacting protein 1 [Source:HGNC Symbol;Acc:20715]
ENSG00000080561	MID2	+2.2	midline 2 [Source:HGNC Symbol;Acc:7096]
ENSG00000187098	MITF	+1.7	microphthalmia-associated transcription factor [Source:HGNC Symbol;Acc:7105]
ENSG00000110917	MLEC	+1.3	malectin [Source:HGNC Symbol;Acc:28973]
ENSG00000091436	MLTK, ZAK	-1.3	Mitogen-activated protein kinase kinase kinase MLT [Source:UniProtKB/Swiss-Prot;Acc:Q9NYL2]
ENSG00000100985	MMP9	-8.3	matrix metallopeptidase 9 (gelatinase B, 92kDa gelatinase, 92kDa type IV collagenase) [Source:HGNC Symbol;Acc:7176]
ENSG00000142961	MOB3C	+1.3	MOB kinase activator 3C [Source:HGNC Symbol;Acc:29800]
ENSG00000075643	MOCOS	+1.9	molybdenum cofactor sulfurase [Source:HGNC Symbol;Acc:18234]
ENSG00000155363	MOV10	-1.5	Mov10, Moloney leukemia virus 10, homolog (mouse) [Source:HGNC Symbol;Acc:7200]
ENSG00000158042	MRPL17	-1.2	mitochondrial ribosomal protein L17 [Source:HGNC Symbol;Acc:14053]
ENSG00000106591	MRPL32	+1.2	mitochondrial ribosomal protein L32 [Source:HGNC Symbol;Acc:14035]
ENSG00000052802	MSMO1	+1.6	methylsterol monooxygenase 1 [Source:HGNC Symbol;Acc:10545]
ENSG00000125148	MT2A	-1.2	metallothionein 2A [Source:HGNC Symbol;Acc:7406]
ENSG00000065911	MTHFD2	-1.2	methylenetetrahydrofolate dehydrogenase (NADP+ dependent) 2, methenyltetrahydrofolate cyclohydrolase [Source:HGNC Symbol;Acc:7434]
ENSG00000177000	MTHFR	+1.3	methylenetetrahydrofolate reductase (NAD(P)H) [Source:HGNC Symbol;Acc:7436]
ENSG00000063601	MTMR1	+1.2	myotubularin related protein 1 [Source:HGNC Symbol;Acc:7449]
ENSG00000185499	MUC1	+2.2	mucin 1, cell surface associated [Source:HGNC Symbol;Acc:7508]
ENSG00000183486	MX2	-28.1	myxovirus (influenza virus) resistance 2 (mouse) [Source:HGNC Symbol;Acc:7533]
ENSG00000119950	MXI1	+1.2	MAX interactor 1, dimerization protein [Source:HGNC Symbol;Acc:7534]
ENSG00000136997	MYC	+1.3	v-myc avian myelocytomatosis viral oncogene homolog [Source:HGNC Symbol;Acc:7553]
ENSG00000172936	MYD88	-1.5	myeloid differentiation primary response 88 [Source:HGNC Symbol;Acc:7562]
ENSG00000145555	MYO10	+5.2	myosin X [Source:HGNC Symbol;Acc:7593]
ENSG00000142347	MYO1F	+1.3	myosin IF [Source:HGNC Symbol;Acc:7600]
ENSG00000138119	MYOF	+2.3	myoferlin [Source:HGNC Symbol;Acc:3656]
ENSG00000173559	NABP1	-1.2	nucleic acid binding protein 1 [Source:HGNC Symbol;Acc:26232]
ENSG00000105835	NAMPT	+1.2	nicotinamide phosphoribosyltransferase [Source:HGNC Symbol;Acc:30092]
ENSG00000186310	NAP1L3	-1.7	nucleosome assembly protein 1-like 3 [Source:HGNC Symbol;Acc:7639]
ENSG00000067798	NAV3	+32.6	neuron navigator 3 [Source:HGNC Symbol;Acc:15998]
ENSG00000182487	NCF1B	+1.9	neutrophil cytosolic factor 1B pseudogene [Source:HGNC Symbol;Acc:32522]
ENSG00000084676	NCOA1	-1.2	nuclear receptor coactivator 1 [Source:HGNC Symbol;Acc:7668]
ENSG00000111912	NCOA7	-1.2	nuclear receptor coactivator 7 [Source:HGNC Symbol;Acc:21081]
ENSG00000104419	NDRG1	+1.2	N-myc downstream regulated 1 [Source:HGNC Symbol;Acc:7679]
ENSG00000110717	NDUFS8	-1.4	NADH dehydrogenase (ubiquinone) Fe-S protein 8, 23kDa (NADH-coenzyme Q reductase) [Source:HGNC Symbol;Acc:7715]
ENSG00000119408	NEK6	+2.3	NIMA-related kinase 6 [Source:HGNC Symbol;Acc:7749]
ENSG00000173848	NET1	+1.3	neuroepithelial cell transforming 1 [Source:HGNC Symbol;Acc:14592]
ENSG00000102908	NFAT5	-1.7	nuclear factor of activated T-cells 5, tonicity-responsive [Source:HGNC Symbol;Acc:7774]
ENSG00000123405	NFE2	+1.7	nuclear factor, erythroid 2 [Source:HGNC Symbol;Acc:7780]
ENSG00000050344	NFE2L3	-1.2	nuclear factor, erythroid 2-like 3 [Source:HGNC Symbol;Acc:7783]
ENSG00000170322	NFRKB	-1.4	nuclear factor related to kappaB binding protein [Source:HGNC Symbol;Acc:7802]
ENSG00000244005	NFS1	+1.6	NFS1 cysteine desulfurase [Source:HGNC Symbol;Acc:15910]
ENSG00000001167	NFYA	-1.2	nuclear transcription factor Y, alpha [Source:HGNC Symbol;Acc:7804]
ENSG00000066136	NFYC	-1.2	nuclear transcription factor Y, gamma [Source:HGNC Symbol;Acc:7806]
ENSG00000188811	NHLRC3	+1.2	NHL repeat containing 3 [Source:HGNC Symbol;Acc:33751]
ENSG00000188158	NHS	+30.1	Nance-Horan syndrome (congenital cataracts and dental anomalies) [Source:HGNC Symbol;Acc:7820]
ENSG00000171840	NINJ2	+1.8	ninjurin 2 [Source:HGNC Symbol;Acc:7825]
ENSG00000104361	NIPAL2	+1.4	NIPA-like domain containing 2 [Source:HGNC Symbol;Acc:25854]
ENSG00000167034	NKX3-1	+12.8	NK3 homeobox 1 [Source:HGNC Symbol;Acc:7838]
ENSG00000091106	NLRC4	-1.4	NLR family, CARD domain containing 4 [Source:HGNC Symbol;Acc:16412]
ENSG00000123609	NMI	-1.2	N-myc (and STAT) interactor [Source:HGNC Symbol;Acc:7854]
ENSG00000136999	NOV	+2.7	nephroblastoma overexpressed [Source:HGNC Symbol;Acc:7885]
ENSG00000149308	NPAT	-1.6	nuclear protein, ataxia-telangiectasia locus [Source:HGNC Symbol;Acc:7896]
ENSG00000141458	NPC1	-1.2	Niemann-Pick disease, type C1 [Source:HGNC Symbol;Acc:7897]
ENSG00000119655	NPC2	+1.4	Niemann-Pick disease, type C2 [Source:HGNC Symbol;Acc:14537]
ENSG00000221890	NPTXR	+2.7	neuronal pentraxin receptor [Source:HGNC Symbol;Acc:7954]
ENSG00000174738	NR1D2	+1.5	nuclear receptor subfamily 1, group D, member 2 [Source:HGNC Symbol;Acc:7963]
ENSG00000123358	NR4A1	+1.7	nuclear receptor subfamily 4, group A, member 1 [Source:HGNC Symbol;Acc:7980]
ENSG00000180530	NRIP1	-2.4	nuclear receptor interacting protein 1 [Source:HGNC Symbol;Acc:8001]
ENSG00000118257	NRP2	-7.1	neuropilin 2 [Source:HGNC Symbol;Acc:8005]
ENSG00000076685	NT5C2	+1.4	5'-nucleotidase, cytosolic II [Source:HGNC Symbol;Acc:8022]
ENSG00000122643	NT5C3A	-1.2	5'-nucleotidase, cytosolic IIIA [Source:HGNC Symbol;Acc:17820]
ENSG00000140876	NUDT7	-1.5	nudix (nucleoside diphosphate linked moiety X)-type motif 7 [Source:HGNC Symbol;Acc:8054]
ENSG00000137497	NUMA1	-1.4	nuclear mitotic apparatus protein 1 [Source:HGNC Symbol;Acc:8059]
ENSG00000137804	NUSAP1	-1.2	nucleolar and spindle associated protein 1 [Source:HGNC Symbol;Acc:18538]
ENSG00000089127	OAS1	-15.4	2'-5'-oligoadenylate synthetase 1, 40/46kDa [Source:HGNC Symbol;Acc:8086]
ENSG00000111335	OAS2	-49.4	2'-5'-oligoadenylate synthetase 2, 69/71kDa [Source:HGNC Symbol;Acc:8087]
ENSG00000111331	OAS3	-4.1	2'-5'-oligoadenylate synthetase 3, 100kDa [Source:HGNC Symbol;Acc:8088]
ENSG00000135114	OASL	-2.5	2'-5'-oligoadenylate synthetase-like [Source:HGNC Symbol;Acc:8090]
ENSG00000065154	OAT	+1.3	ornithine aminotransferase [Source:HGNC Symbol;Acc:8091]
ENSG00000115758	ODC1	-1.2	ornithine decarboxylase 1 [Source:HGNC Symbol;Acc:8109]
ENSG00000060491	OGFR	-1.3	opioid growth factor receptor [Source:HGNC Symbol;Acc:15768]
ENSG00000104147	OIP5	+1.2	Opa interacting protein 5 [Source:HGNC Symbol;Acc:20300]
ENSG00000130558	OLFM1	+8.7	olfactomedin 1 [Source:HGNC Symbol;Acc:17187]
ENSG00000123240	OPTN	-1.4	optineurin [Source:HGNC Symbol;Acc:17142]
ENSG00000141447	OSBPL1A	+1.2	oxysterol binding protein-like 1A [Source:HGNC Symbol;Acc:16398]
ENSG00000099985	OSM	-1.6	oncostatin M [Source:HGNC Symbol;Acc:8506]
ENSG00000081087	OSTM1	+1.2	osteopetrosis associated transmembrane protein 1 [Source:HGNC Symbol;Acc:21652]
ENSG00000108405	P2RX1	+1.3	purinergic receptor P2X, ligand-gated ion channel, 1 [Source:HGNC Symbol;Acc:8533]
ENSG00000135124	P2RX4	+1.2	purinergic receptor P2X, ligand-gated ion channel, 4 [Source:HGNC Symbol;Acc:8535]
ENSG00000089041	P2RX7	+2.3	purinergic receptor P2X, ligand-gated ion channel, 7 [Source:HGNC Symbol;Acc:8537]
ENSG00000171631	P2RY6	-2.3	pyrimidinergic receptor P2Y, G-protein coupled, 6 [Source:HGNC Symbol;Acc:8543]
ENSG00000090621	PABPC4	+1.2	poly(A) binding protein, cytoplasmic 4 (inducible form) [Source:HGNC Symbol;Acc:8557]
ENSG00000129116	PALLD	-2.7	palladin, cytoskeletal associated protein [Source:HGNC Symbol;Acc:17068]
ENSG00000110218	PANX1	-1.3	pannexin 1 [Source:HGNC Symbol;Acc:8599]
ENSG00000112941	PAPD7	+2.2	PAP associated domain containing 7 [Source:HGNC Symbol;Acc:16705]
ENSG00000198682	PAPSS2	-2.8	3'-phosphoadenosine 5'-phosphosulfate synthase 2 [Source:HGNC Symbol;Acc:8604]
ENSG00000169116	PARM1	+7.7	prostate androgen-regulated mucin-like protein 1 [Source:HGNC Symbol;Acc:24536]
ENSG00000178685	PARP10	-1.7	poly (ADP-ribose) polymerase family, member 10 [Source:HGNC Symbol;Acc:25895]
ENSG00000111224	PARP11	+1.2	poly (ADP-ribose) polymerase family, member 11 [Source:HGNC Symbol;Acc:1186]
ENSG00000059378	PARP12	-1.4	poly (ADP-ribose) polymerase family, member 12 [Source:HGNC Symbol;Acc:21919]
ENSG00000173193	PARP14	-1.4	poly (ADP-ribose) polymerase family, member 14 [Source:HGNC Symbol;Acc:29232]
ENSG00000151883	PARP8	-1.3	poly (ADP-ribose) polymerase family, member 8 [Source:HGNC Symbol;Acc:26124]
ENSG00000138496	PARP9	-3.1	poly (ADP-ribose) polymerase family, member 9 [Source:HGNC Symbol;Acc:24118]
ENSG00000167081	PBX3	-1.6	pre-B-cell leukemia homeobox 3 [Source:HGNC Symbol;Acc:8634]
ENSG00000180628	PCGF5	+1.2	polycomb group ring finger 5 [Source:HGNC Symbol;Acc:28264]
ENSG00000099139	PCSK5	+2.8	proprotein convertase subtilisin/kexin type 5 [Source:HGNC Symbol;Acc:8747]
ENSG00000184588	PDE4B	-2.0	phosphodiesterase 4B, cAMP-specific [Source:HGNC Symbol;Acc:8781]
ENSG00000205268	PDE7A	-1.2	phosphodiesterase 7A [Source:HGNC Symbol;Acc:8791]
ENSG00000134853	PDGFRA	+4.0	platelet-derived growth factor receptor, alpha polypeptide [Source:HGNC Symbol;Acc:8803]
ENSG00000160209	PDXK	+1.4	pyridoxal (pyridoxine, vitamin B6) kinase [Source:HGNC Symbol;Acc:8819]
ENSG00000197329	PELI1	-1.4	pellino E3 ubiquitin protein ligase 1 [Source:HGNC Symbol;Acc:8827]
ENSG00000139946	PELI2	-1.2	pellino E3 ubiquitin protein ligase family member 2 [Source:HGNC Symbol;Acc:8828]
ENSG00000123349	PFDN5	-1.2	prefoldin subunit 5 [Source:HGNC Symbol;Acc:8869]
ENSG00000067057	PFKP	-1.3	phosphofructokinase, platelet [Source:HGNC Symbol;Acc:8878]
ENSG00000079739	PGM1	+1.2	phosphoglucomutase 1 [Source:HGNC Symbol;Acc:8905]
ENSG00000112419	PHACTR2	-1.2	phosphatase and actin regulator 2 [Source:HGNC Symbol;Acc:20956]
ENSG00000136147	PHF11	-1.6	PHD finger protein 11 [Source:HGNC Symbol;Acc:17024]
ENSG00000139289	PHLDA1	-1.6	pleckstrin homology-like domain, family A, member 1 [Source:HGNC Symbol;Acc:8933]
ENSG00000181649	PHLDA2	+2.9	pleckstrin homology-like domain, family A, member 2 [Source:HGNC Symbol;Acc:12385]
ENSG00000038210	PI4K2B	-1.2	phosphatidylinositol 4-kinase type 2 beta [Source:HGNC Symbol;Acc:18215]
ENSG00000153823	PID1	-9.8	phosphotyrosine interaction domain containing 1 [Source:HGNC Symbol;Acc:26084]
ENSG00000171608	PIK3CD	+1.2	phosphatidylinositol-4,5-bisphosphate 3-kinase, catalytic subunit delta [Source:HGNC Symbol;Acc:8977]
ENSG00000105851	PIK3CG	-1.8	phosphatidylinositol-4,5-bisphosphate 3-kinase, catalytic subunit gamma [Source:HGNC Symbol;Acc:8978]
ENSG00000137193	PIM1	+1.3	pim-1 oncogene [Source:HGNC Symbol;Acc:8986]
ENSG00000158828	PINK1	+1.3	PTEN induced putative kinase 1 [Source:HGNC Symbol;Acc:14581]
ENSG00000103066	PLA2G15	+1.6	phospholipase A2, group XV [Source:HGNC Symbol;Acc:17163]
ENSG00000145287	PLAC8	-1.9	placenta-specific 8 [Source:HGNC Symbol;Acc:19254]
ENSG00000137841	PLCB2	-1.3	phospholipase C, beta 2 [Source:HGNC Symbol;Acc:9055]
ENSG00000129219	PLD2	-1.3	phospholipase D2 [Source:HGNC Symbol;Acc:9068]
ENSG00000115956	PLEK	+1.5	pleckstrin [Source:HGNC Symbol;Acc:9070]
ENSG00000115762	PLEKHB2	+1.3	pleckstrin homology domain containing, family B (evectins) member 2 [Source:HGNC Symbol;Acc:19236]
ENSG00000166289	PLEKHF1	+1.5	pleckstrin homology domain containing, family F (with FYVE domain) member 1 [Source:HGNC Symbol;Acc:20764]
ENSG00000147872	PLIN2	+1.2	perilipin 2 [Source:HGNC Symbol;Acc:248]
ENSG00000188313	PLSCR1	-2.0	phospholipid scramblase 1 [Source:HGNC Symbol;Acc:9092]
ENSG00000114698	PLSCR4	+1.7	phospholipid scramblase 4 [Source:HGNC Symbol;Acc:16497]
ENSG00000076356	PLXNA2	+2.5	plexin A2 [Source:HGNC Symbol;Acc:9100]
ENSG00000196576	PLXNB2	-1.2	plexin B2 [Source:HGNC Symbol;Acc:9104]
ENSG00000141682	PMAIP1	-1.3	phorbol-12-myristate-13-acetate-induced protein 1 [Source:HGNC Symbol;Acc:9108]
ENSG00000109099	PMP22	+1.6	peripheral myelin protein 22 [Source:HGNC Symbol;Acc:9118]
ENSG00000070501	POLB	+1.2	polymerase (DNA directed), beta [Source:HGNC Symbol;Acc:9174]
ENSG00000062822	POLD1	-1.2	polymerase (DNA directed), delta 1, catalytic subunit [Source:HGNC Symbol;Acc:9175]
ENSG00000101751	POLI	-1.2	polymerase (DNA directed) iota [Source:HGNC Symbol;Acc:9182]
ENSG00000177700	POLR2L	+1.2	polymerase (RNA) II (DNA directed) polypeptide L, 7.6kDa [Source:HGNC Symbol;Acc:9199]
ENSG00000152192	POU4F1	-1.4	POU class 4 homeobox 1 [Source:HGNC Symbol;Acc:9218]
ENSG00000180817	PPA1	-1.4	pyrophosphatase (inorganic) 1 [Source:HGNC Symbol;Acc:9226]
ENSG00000162407	PPAP2B	+3.8	phosphatidic acid phosphatase type 2B [Source:HGNC Symbol;Acc:9229]
ENSG00000166387	PPFIBP2	+1.7	PTPRF interacting protein, binding protein 2 (liprin beta 2) [Source:HGNC Symbol;Acc:9250]
ENSG00000118898	PPL	+8.5	periplakin [Source:HGNC Symbol;Acc:9273]
ENSG00000100034	PPM1F	-1.8	protein phosphatase, Mg2+/Mn2+ dependent, 1F [Source:HGNC Symbol;Acc:19388]
ENSG00000119383	PPP2R4	+1.2	protein phosphatase 2A activator, regulatory subunit 4 [Source:HGNC Symbol;Acc:9308]
ENSG00000120910	PPP3CC	-1.3	protein phosphatase 3, catalytic subunit, gamma isozyme [Source:HGNC Symbol;Acc:9316]
ENSG00000131238	PPT1	+1.3	palmitoyl-protein thioesterase 1 [Source:HGNC Symbol;Acc:9325]
ENSG00000133246	PRAM1	+2.0	PML-RARA regulated adaptor molecule 1 [Source:HGNC Symbol;Acc:30091]
ENSG00000116731	PRDM2	-1.2	PR domain containing 2, with ZNF domain [Source:HGNC Symbol;Acc:9347]
ENSG00000124126	PREX1	+1.5	phosphatidylinositol-3,4,5-trisphosphate-dependent Rac exchange factor 1 [Source:HGNC Symbol;Acc:32594]
ENSG00000180644	PRF1	-3.7	perforin 1 (pore forming protein) [Source:HGNC Symbol;Acc:9360]
ENSG00000198056	PRIM1	-1.4	primase, DNA, polypeptide 1 (49kDa) [Source:HGNC Symbol;Acc:9369]
ENSG00000142875	PRKACB	-1.9	protein kinase, cAMP-dependent, catalytic, beta [Source:HGNC Symbol;Acc:9381]
ENSG00000114302	PRKAR2A	+1.3	protein kinase, cAMP-dependent, regulatory, type II, alpha [Source:HGNC Symbol;Acc:9391]
ENSG00000154229	PRKCA	+1.8	protein kinase C, alpha [Source:HGNC Symbol;Acc:9393]
ENSG00000166501	PRKCB	-1.2	protein kinase C, beta [Source:HGNC Symbol;Acc:9395]
ENSG00000105287	PRKD2	-1.2	protein kinase D2 [Source:HGNC Symbol;Acc:17293]
ENSG00000171867	PRNP	+1.2	prion protein [Source:HGNC Symbol;Acc:9449]
ENSG00000186654	PRR5	+1.6	proline rich 5 (renal) [Source:HGNC Symbol;Acc:31682]
ENSG00000143363	PRUNE	-1.2	prune exopolyphosphatase [Source:HGNC Symbol;Acc:13420]
ENSG00000156011	PSD3	+1.3	pleckstrin and Sec7 domain containing 3 [Source:HGNC Symbol;Acc:19093]
ENSG00000164985	PSIP1	-1.2	PC4 and SFRS1 interacting protein 1 [Source:HGNC Symbol;Acc:9527]
ENSG00000204264	PSMB8	-1.4	proteasome (prosome, macropain) subunit, beta type, 8 [Source:HGNC Symbol;Acc:9545]
ENSG00000092010	PSME1	-1.3	proteasome (prosome, macropain) activator subunit 1 (PA28 alpha) [Source:HGNC Symbol;Acc:9568]
ENSG00000100911	PSME2	-1.2	proteasome (prosome, macropain) activator subunit 2 (PA28 beta) [Source:HGNC Symbol;Acc:9569]
ENSG00000050628	PTGER3	-12.3	prostaglandin E receptor 3 (subtype EP3) [Source:HGNC Symbol;Acc:9595]
ENSG00000171522	PTGER4	+4.1	prostaglandin E receptor 4 (subtype EP4) [Source:HGNC Symbol;Acc:9596]
ENSG00000169398	PTK2	+4.7	protein tyrosine kinase 2 [Source:HGNC Symbol;Acc:9611]
ENSG00000184007	PTP4A2	+1.4	protein tyrosine phosphatase type IVA, member 2 [Source:HGNC Symbol;Acc:9635]
ENSG00000163629	PTPN13	-1.3	protein tyrosine phosphatase, non-receptor type 13 (APO-1/CD95 (Fas)-associated phosphatase) [Source:HGNC Symbol;Acc:9646]
ENSG00000175354	PTPN2	+1.2	protein tyrosine phosphatase, non-receptor type 2 [Source:HGNC Symbol;Acc:9650]
ENSG00000134242	PTPN22	-1.2	protein tyrosine phosphatase, non-receptor type 22 (lymphoid) [Source:HGNC Symbol;Acc:9652]
ENSG00000111679	PTPN6	+1.4	protein tyrosine phosphatase, non-receptor type 6 [Source:HGNC Symbol;Acc:9658]
ENSG00000100504	PYGL	+1.2	phosphorylase, glycogen, liver [Source:HGNC Symbol;Acc:9725]
ENSG00000115828	QPCT	+6.3	glutaminyl-peptide cyclotransferase [Source:HGNC Symbol;Acc:9753]
ENSG00000116260	QSOX1	+1.3	quiescin Q6 sulfhydryl oxidase 1 [Source:HGNC Symbol;Acc:9756]
ENSG00000069974	RAB27A	+2.1	RAB27A, member RAS oncogene family [Source:HGNC Symbol;Acc:9766]
ENSG00000041353	RAB27B	-3.4	RAB27B, member RAS oncogene family [Source:HGNC Symbol;Acc:9767]
ENSG00000172794	RAB37	+2.5	RAB37, member RAS oncogene family [Source:HGNC Symbol;Acc:30268]
ENSG00000123892	RAB38	+1.4	RAB38, member RAS oncogene family [Source:HGNC Symbol;Acc:9776]
ENSG00000166128	RAB8B	-1.2	RAB8B, member RAS oncogene family [Source:HGNC Symbol;Acc:30273]
ENSG00000152061	RABGAP1L	-1.2	RAB GTPase activating protein 1-like [Source:HGNC Symbol;Acc:24663]
ENSG00000128340	RAC2	-1.2	ras-related C3 botulinum toxin substrate 2 (rho family, small GTP binding protein Rac2) [Source:HGNC Symbol;Acc:9802]
ENSG00000039560	RAI14	+2.8	retinoic acid induced 14 [Source:HGNC Symbol;Acc:14873]
ENSG00000144118	RALB	+1.4	v-ral simian leukemia viral oncogene homolog B [Source:HGNC Symbol;Acc:9840]
ENSG00000017797	RALBP1	+1.3	ralA binding protein 1 [Source:HGNC Symbol;Acc:9841]
ENSG00000164188	RANBP3L	-5.1	RAN binding protein 3-like [Source:HGNC Symbol;Acc:26353]
ENSG00000109756	RAPGEF2	+1.6	Rap guanine nucleotide exchange factor (GEF) 2 [Source:HGNC Symbol;Acc:16854]
ENSG00000111344	RASAL1	+2.5	RAS protein activator like 1 (GAP1 like) [Source:HGNC Symbol;Acc:9873]
ENSG00000138670	RASGEF1B	+2.9	RasGEF domain family, member 1B [Source:HGNC Symbol;Acc:24881]
ENSG00000172575	RASGRP1	-1.8	RAS guanyl releasing protein 1 (calcium and DAG-regulated) [Source:HGNC Symbol;Acc:9878]
ENSG00000152689	RASGRP3	-3.4	RAS guanyl releasing protein 3 (calcium and DAG-regulated) [Source:HGNC Symbol;Acc:14545]
ENSG00000100276	RASL10A	-1.8	RAS-like, family 10, member A [Source:HGNC Symbol;Acc:16954]
ENSG00000125826	RBCK1	-1.2	RanBP-type and C3HC4-type zinc finger containing 1 [Source:HGNC Symbol;Acc:15864]
ENSG00000168214	RBPJ	+1.2	recombination signal binding protein for immunoglobulin kappa J region [Source:HGNC Symbol;Acc:5724]
ENSG00000173653	RCE1	-1.4	Ras converting CAAX endopeptidase 1 [Source:HGNC Symbol;Acc:13721]
ENSG00000198771	RCSD1	-1.3	RCSD domain containing 1 [Source:HGNC Symbol;Acc:28310]
ENSG00000137710	RDX	-1.7	radixin [Source:HGNC Symbol;Acc:9944]
ENSG00000100918	REC8	-3.2	REC8 meiotic recombination protein [Source:HGNC Symbol;Acc:16879]
ENSG00000122707	RECK	-1.3	reversion-inducing-cysteine-rich protein with kazal motifs [Source:HGNC Symbol;Acc:11345]
ENSG00000068615	REEP1	+16.5	receptor accessory protein 1 [Source:HGNC Symbol;Acc:25786]
ENSG00000129625	REEP5	+1.2	receptor accessory protein 5 [Source:HGNC Symbol;Acc:30077]
ENSG00000162924	REL	-1.2	v-rel avian reticuloendotheliosis viral oncogene homolog [Source:HGNC Symbol;Acc:9954]
ENSG00000076043	REXO2	-1.3	RNA exonuclease 2 [Source:HGNC Symbol;Acc:17851]
ENSG00000102760	RGCC	+1.4	regulator of cell cycle [Source:HGNC Symbol;Acc:20369]
ENSG00000237441	RGL2	-1.3	ral guanine nucleotide dissociation stimulator-like 2 [Source:HGNC Symbol;Acc:9769]
ENSG00000148908	RGS10	-1.2	regulator of G-protein signaling 10 [Source:HGNC Symbol;Acc:9992]
ENSG00000116741	RGS2	+1.7	regulator of G-protein signaling 2, 24kDa [Source:HGNC Symbol;Acc:9998]
ENSG00000147509	RGS20	-1.3	regulator of G-protein signaling 20 [Source:HGNC Symbol;Acc:14600]
ENSG00000168421	RHOH	+1.2	ras homolog family member H [Source:HGNC Symbol;Acc:686]
ENSG00000164327	RICTOR	+2.7	RPTOR independent companion of MTOR, complex 2 [Source:HGNC Symbol;Acc:28611]
ENSG00000100599	RIN3	+1.7	Ras and Rab interactor 3 [Source:HGNC Symbol;Acc:18751]
ENSG00000137275	RIPK1	+1.2	receptor (TNFRSF)-interacting serine-threonine kinase 1 [Source:HGNC Symbol;Acc:10019]
ENSG00000104312	RIPK2	-1.3	receptor-interacting serine-threonine kinase 2 [Source:HGNC Symbol;Acc:10020]
ENSG00000139405	RITA1	+1.2	RBPJ interacting and tubulin associated 1 [Source:HGNC Symbol;Acc:25925]
ENSG00000131263	RLIM	+1.2	ring finger protein, LIM domain interacting [Source:HGNC Symbol;Acc:13429]
ENSG00000026297	RNASET2	+1.2	ribonuclease T2 [Source:HGNC Symbol;Acc:21686]
ENSG00000101695	RNF125	+1.2	ring finger protein 125, E3 ubiquitin protein ligase [Source:HGNC Symbol;Acc:21150]
ENSG00000113269	RNF130	+1.2	ring finger protein 130 [Source:HGNC Symbol;Acc:18280]
ENSG00000151692	RNF144A	-1.4	ring finger protein 144A [Source:HGNC Symbol;Acc:20457]
ENSG00000173821	RNF213	-1.5	ring finger protein 213 [Source:HGNC Symbol;Acc:14539]
ENSG00000181852	RNF41	-1.3	ring finger protein 41 [Source:HGNC Symbol;Acc:18401]
ENSG00000101654	RNMT	+1.2	RNA (guanine-7-) methyltransferase [Source:HGNC Symbol;Acc:10075]
ENSG00000178146	RP1-232L22__B.1	-1.2	human gene
ENSG00000219201	RP11-181C21.4	-1.2	human gene
ENSG00000259529	RP11-468E2.4	-2.5	E3 ubiquitin-protein ligase RNF31 [Source:UniProtKB/TrEMBL;Acc:H0YM83]
ENSG00000249244	RP11-548H18.2	+2.9	human gene
ENSG00000217835	RP6-159A1.2	+1.4	human gene
ENSG00000198755	RPL10A	-1.2	ribosomal protein L10a [Source:HGNC Symbol;Acc:10299]
ENSG00000142541	RPL13A	-1.5	ribosomal protein L13a [Source:HGNC Symbol;Acc:10304]
ENSG00000174748	RPL15	-1.2	ribosomal protein L15 [Source:HGNC Symbol;Acc:10306]
ENSG00000166441	RPL27A	-1.2	ribosomal protein L27a [Source:HGNC Symbol;Acc:10329]
ENSG00000100316	RPL3	-1.2	ribosomal protein L3 [Source:HGNC Symbol;Acc:10332]
ENSG00000232573	RPL3P4	-1.2	ribosomal protein L3 pseudogene 4 [Source:HGNC Symbol;Acc:19805]
ENSG00000235552	RPL6P27	-1.2	ribosomal protein L6 pseudogene 27 [Source:HGNC Symbol;Acc:36133]
ENSG00000244363	RPL7P23	-1.2	ribosomal protein L7 pseudogene 23
ENSG00000137970	RPL7P9	-1.2	ribosomal protein L7 pseudogene 9
ENSG00000089157	RPLP0	-1.2	ribosomal protein, large, P0 [Source:HGNC Symbol;Acc:10371]
ENSG00000137818	RPLP1	-1.2	ribosomal protein, large, P1 [Source:HGNC Symbol;Acc:10372]
ENSG00000142534	RPS11	-1.2	ribosomal protein S11 [Source:HGNC Symbol;Acc:10384]
ENSG00000185088	RPS27L	-1.2	ribosomal protein S27-like [Source:HGNC Symbol;Acc:18476]
ENSG00000071242	RPS6KA2	+1.5	ribosomal protein S6 kinase, 90kDa, polypeptide 2 [Source:HGNC Symbol;Acc:10431]
ENSG00000116954	RRAGC	+1.5	Ras-related GTP binding C [Source:HGNC Symbol;Acc:19902]
ENSG00000171848	RRM2	-1.9	ribonucleotide reductase M2 [Source:HGNC Symbol;Acc:10452]
ENSG00000134321	RSAD2	-4.9	radical S-adenosyl methionine domain containing 2 [Source:HGNC Symbol;Acc:30908]
ENSG00000139970	RTN1	+3.1	reticulon 1 [Source:HGNC Symbol;Acc:10467]
ENSG00000018189	RUFY3	-1.2	RUN and FYVE domain containing 3 [Source:HGNC Symbol;Acc:30285]
ENSG00000124813	RUNX2	+2.0	runt-related transcription factor 2 [Source:HGNC Symbol;Acc:10472]
ENSG00000020633	RUNX3	-2.3	runt-related transcription factor 3 [Source:HGNC Symbol;Acc:10473]
ENSG00000186350	RXRA	+1.2	retinoid X receptor, alpha [Source:HGNC Symbol;Acc:10477]
ENSG00000205413	SAMD9	-3.0	sterile alpha motif domain containing 9 [Source:HGNC Symbol;Acc:1348]
ENSG00000177409	SAMD9L	-28.8	sterile alpha motif domain containing 9-like [Source:HGNC Symbol;Acc:1349]
ENSG00000155307	SAMSN1	+1.2	SAM domain, SH3 domain and nuclear localization signals 1 [Source:HGNC Symbol;Acc:10528]
ENSG00000164105	SAP30	-1.3	Sin3A-associated protein, 30kDa [Source:HGNC Symbol;Acc:10532]
ENSG00000152700	SAR1B	+1.2	SAR1 homolog B (S. cerevisiae) [Source:HGNC Symbol;Acc:10535]
ENSG00000130066	SAT1	-1.9	spermidine/spermine N1-acetyltransferase 1 [Source:HGNC Symbol;Acc:10540]
ENSG00000099194	SCD	+1.4	stearoyl-CoA desaturase (delta-9-desaturase) [Source:HGNC Symbol;Acc:10571]
ENSG00000145284	SCD5	+1.2	stearoyl-CoA desaturase 5 [Source:HGNC Symbol;Acc:21088]
ENSG00000151466	SCLT1	-1.2	sodium channel and clathrin linker 1 [Source:HGNC Symbol;Acc:26406]
ENSG00000105711	SCN1B	+1.5	sodium channel, voltage-gated, type I, beta subunit [Source:HGNC Symbol;Acc:10586]
ENSG00000121064	SCPEP1	+1.8	serine carboxypeptidase 1 [Source:HGNC Symbol;Acc:29507]
ENSG00000100003	SEC14L2	-2.3	SEC14-like 2 (S. cerevisiae) [Source:HGNC Symbol;Acc:10699]
ENSG00000008952	SEC62	+1.2	SEC62 homolog (S. cerevisiae) [Source:HGNC Symbol;Acc:11846]
ENSG00000091490	SEL1L3	+1.5	sel-1 suppressor of lin-12-like 3 (C. elegans) [Source:HGNC Symbol;Acc:29108]
ENSG00000188404	SELL	-1.7	selectin L [Source:HGNC Symbol;Acc:10720]
ENSG00000125354	SEPT6	-1.2	septin 6 [Source:HGNC Symbol;Acc:15848]
ENSG00000197249	SERPINA1	+20.4	serpin peptidase inhibitor, clade A (alpha-1 antiproteinase, antitrypsin), member 1 [Source:HGNC Symbol;Acc:8941]
ENSG00000021355	SERPINB1	-1.2	serpin peptidase inhibitor, clade B (ovalbumin), member 1 [Source:HGNC Symbol;Acc:3311]
ENSG00000170542	SERPINB9	+2.1	serpin peptidase inhibitor, clade B (ovalbumin), member 9 [Source:HGNC Symbol;Acc:8955]
ENSG00000135919	SERPINE2	+1.4	serpin peptidase inhibitor, clade E (nexin, plasminogen activator inhibitor type 1), member 2 [Source:HGNC Symbol;Acc:8951]
ENSG00000167711	SERPINF2	+2.4	serpin peptidase inhibitor, clade F (alpha-2 antiplasmin, pigment epithelium derived factor), member 2 [Source:HGNC Symbol;Acc:9075]
ENSG00000136169	SETDB2	+1.4	SET domain, bifurcated 2 [Source:HGNC Symbol;Acc:20263]
ENSG00000107290	SETX	+1.2	senataxin [Source:HGNC Symbol;Acc:445]
ENSG00000104205	SGK3	+1.3	serum/glucocorticoid regulated kinase family, member 3 [Source:HGNC Symbol;Acc:10812]
ENSG00000164023	SGMS2	+4.9	sphingomyelin synthase 2 [Source:HGNC Symbol;Acc:28395]
ENSG00000142669	SH3BGRL3	-1.3	SH3 domain binding glutamic acid-rich protein like 3 [Source:HGNC Symbol;Acc:15568]
ENSG00000131370	SH3BP5	-1.2	SH3-domain binding protein 5 (BTK-associated) [Source:HGNC Symbol;Acc:10827]
ENSG00000107957	SH3PXD2A	-2.0	SH3 and PX domains 2A [Source:HGNC Symbol;Acc:23664]
ENSG00000164690	SHH	+1.8	sonic hedgehog [Source:HGNC Symbol;Acc:10848]
ENSG00000164054	SHISA5	-1.5	shisa family member 5 [Source:HGNC Symbol;Acc:30376]
ENSG00000168779	SHOX2	-1.5	short stature homeobox 2 [Source:HGNC Symbol;Acc:10854]
ENSG00000149577	SIDT2	-1.7	SID1 transmembrane family, member 2 [Source:HGNC Symbol;Acc:24272]
ENSG00000142512	SIGLEC10	-2.0	sialic acid binding Ig-like lectin 10 [Source:HGNC Symbol;Acc:15620]
ENSG00000116991	SIPA1L2	+4.6	signal-induced proliferation-associated 1 like 2 [Source:HGNC Symbol;Acc:23800]
ENSG00000155926	SLA	-2.1	Src-like-adaptor [Source:HGNC Symbol;Acc:10902]
ENSG00000101082	SLA2	+2.4	Src-like-adaptor 2 [Source:HGNC Symbol;Acc:17329]
ENSG00000108932	SLC16A6	-3.4	solute carrier family 16, member 6 [Source:HGNC Symbol;Acc:10927]
ENSG00000118596	SLC16A7	+1.3	solute carrier family 16 (monocarboxylate transporter), member 7 [Source:HGNC Symbol;Acc:10928]
ENSG00000106688	SLC1A1	+110.2	solute carrier family 1 (neuronal/epithelial high affinity glutamate transporter, system Xag), member 1 [Source:HGNC Symbol;Acc:10939]
ENSG00000197208	SLC22A4	+2.1	solute carrier family 22 (organic cation/zwitterion transporter), member 4 [Source:HGNC Symbol;Acc:10968]
ENSG00000122912	SLC25A16	+1.2	solute carrier family 25 (mitochondrial carrier; Graves disease autoantigen), member 16 [Source:HGNC Symbol;Acc:10986]
ENSG00000178537	SLC25A20	+1.3	solute carrier family 25 (carnitine/acylcarnitine translocase), member 20 [Source:HGNC Symbol;Acc:1421]
ENSG00000125648	SLC25A23	+1.2	solute carrier family 25 (mitochondrial carrier; phosphate carrier), member 23 [Source:HGNC Symbol;Acc:19375]
ENSG00000170385	SLC30A1	+1.4	solute carrier family 30 (zinc transporter), member 1 [Source:HGNC Symbol;Acc:11012]
ENSG00000130958	SLC35D2	+1.3	solute carrier family 35 (UDP-GlcNAc/UDP-glucose transporter), member D2 [Source:HGNC Symbol;Acc:20799]
ENSG00000189339	SLC35E2B	-1.2	solute carrier family 35, member E2B [Source:HGNC Symbol;Acc:33941]
ENSG00000134955	SLC37A2	+1.5	solute carrier family 37 (glucose-6-phosphate transporter), member 2 [Source:HGNC Symbol;Acc:20644]
ENSG00000139974	SLC38A6	+1.5	solute carrier family 38, member 6 [Source:HGNC Symbol;Acc:19863]
ENSG00000138821	SLC39A8	-1.2	solute carrier family 39 (zinc transporter), member 8 [Source:HGNC Symbol;Acc:20862]
ENSG00000136052	SLC41A2	+1.6	solute carrier family 41 (magnesium transporter), member 2 [Source:HGNC Symbol;Acc:31045]
ENSG00000211584	SLC48A1	+1.3	solute carrier family 48 (heme transporter), member 1 [Source:HGNC Symbol;Acc:26035]
ENSG00000033867	SLC4A7	-1.8	solute carrier family 4, sodium bicarbonate cotransporter, member 7 [Source:HGNC Symbol;Acc:11033]
ENSG00000198743	SLC5A3	+1.4	solute carrier family 5 (sodium/myo-inositol cotransporter), member 3 [Source:HGNC Symbol;Acc:11038]
ENSG00000109062	SLC9A3R1	+1.4	solute carrier family 9, subfamily A (NHE3, cation proton antiporter 3), member 3 regulator 1 [Source:HGNC Symbol;Acc:11075]
ENSG00000137571	SLCO5A1	-3.7	solute carrier organic anion transporter family, member 5A1 [Source:HGNC Symbol;Acc:19046]
ENSG00000172123	SLFN12	-1.9	schlafen family member 12 [Source:HGNC Symbol;Acc:25500]
ENSG00000154760	SLFN13	-2.0	schlafen family member 13 [Source:HGNC Symbol;Acc:26481]
ENSG00000166750	SLFN5	+1.9	schlafen family member 5 [Source:HGNC Symbol;Acc:28286]
ENSG00000166949	SMAD3	-1.5	SMAD family member 3 [Source:HGNC Symbol;Acc:6769]
ENSG00000145335	SNCA	-3.6	synuclein, alpha (non A4 component of amyloid precursor) [Source:HGNC Symbol;Acc:11138]
ENSG00000086300	SNX10	+1.3	sorting nexin 10 [Source:HGNC Symbol;Acc:14974]
ENSG00000109762	SNX25	-1.4	sorting nexin 25 [Source:HGNC Symbol;Acc:21883]
ENSG00000148158	SNX30	+1.2	sorting nexin family member 30 [Source:HGNC Symbol;Acc:23685]
ENSG00000129515	SNX6	-1.2	sorting nexin 6 [Source:HGNC Symbol;Acc:14970]
ENSG00000185338	SOCS1	+1.4	suppressor of cytokine signaling 1 [Source:HGNC Symbol;Acc:19383]
ENSG00000168502	SOGA2, MTCL1	+2.5	SOGA family member 2 [Source:HGNC Symbol;Acc:29121]
ENSG00000095637	SORBS1	+1.4	sorbin and SH3 domain containing 1 [Source:HGNC Symbol;Acc:14565]
ENSG00000137642	SORL1	+1.7	sortilin-related receptor, L(DLR class) A repeats containing [Source:HGNC Symbol;Acc:11185]
ENSG00000115904	SOS1	-1.4	son of sevenless homolog 1 (Drosophila) [Source:HGNC Symbol;Acc:11187]
ENSG00000124766	SOX4	-1.5	SRY (sex determining region Y)-box 4 [Source:HGNC Symbol;Acc:11200]
ENSG00000067066	SP100	-1.6	SP100 nuclear antigen [Source:HGNC Symbol;Acc:11206]
ENSG00000135899	SP110	-2.0	SP110 nuclear body protein [Source:HGNC Symbol;Acc:5401]
ENSG00000065526	SPEN	-1.2	spen family transcriptional repressor [Source:HGNC Symbol;Acc:17575]
ENSG00000133104	SPG20	+1.2	spastic paraplegia 20 (Troyer syndrome) [Source:HGNC Symbol;Acc:18514]
ENSG00000107742	SPOCK2	-1.3	sparc/osteonectin, cwcv and kazal-like domains proteoglycan (testican) 2 [Source:HGNC Symbol;Acc:13564]
ENSG00000118785	SPP1	-2.8	secreted phosphoprotein 1 [Source:HGNC Symbol;Acc:11255]
ENSG00000164056	SPRY1	-2.1	sprouty homolog 1, antagonist of FGF signaling (Drosophila) [Source:HGNC Symbol;Acc:11269]
ENSG00000171621	SPSB1	+3.2	splA/ryanodine receptor domain and SOCS box containing 1 [Source:HGNC Symbol;Acc:30628]
ENSG00000165389	SPTSSA	+1.2	serine palmitoyltransferase, small subunit A [Source:HGNC Symbol;Acc:20361]
ENSG00000104549	SQLE	+1.3	squalene epoxidase [Source:HGNC Symbol;Acc:11279]
ENSG00000137767	SQRDL	+1.3	sulfide quinone reductase-like (yeast) [Source:HGNC Symbol;Acc:20390]
ENSG00000145545	SRD5A1	+2.4	steroid-5-alpha-reductase, alpha polypeptide 1 (3-oxo-5 alpha-steroid delta 4-dehydrogenase alpha 1) [Source:HGNC Symbol;Acc:11284]
ENSG00000112658	SRF	-1.2	serum response factor (c-fos serum response element-binding transcription factor) [Source:HGNC Symbol;Acc:11291]
ENSG00000171943	SRGAP2C	-1.3	SLIT-ROBO Rho GTPase activating protein 2C [Source:HGNC Symbol;Acc:30584]
ENSG00000075142	SRI	-1.2	sorcin [Source:HGNC Symbol;Acc:11292]
ENSG00000157216	SSBP3	+1.3	single stranded DNA binding protein 3 [Source:HGNC Symbol;Acc:15674]
ENSG00000130511	SSBP4	-1.5	single stranded DNA binding protein 4 [Source:HGNC Symbol;Acc:15676]
ENSG00000180616	SSTR2	+2.2	somatostatin receptor 2 [Source:HGNC Symbol;Acc:11331]
ENSG00000064225	ST3GAL6	+1.4	ST3 beta-galactoside alpha-2,3-sialyltransferase 6 [Source:HGNC Symbol;Acc:18080]
ENSG00000136738	STAM	-1.2	signal transducing adaptor molecule (SH3 domain and ITAM motif) 1 [Source:HGNC Symbol;Acc:11357]
ENSG00000133121	STARD13	+1.6	StAR-related lipid transfer (START) domain containing 13 [Source:HGNC Symbol;Acc:19164]
ENSG00000164211	STARD4	+1.2	StAR-related lipid transfer (START) domain containing 4 [Source:HGNC Symbol;Acc:18058]
ENSG00000172345	STARD5	+1.2	StAR-related lipid transfer (START) domain containing 5 [Source:HGNC Symbol;Acc:18065]
ENSG00000115415	STAT1	-1.8	signal transducer and activator of transcription 1, 91kDa [Source:HGNC Symbol;Acc:11362]
ENSG00000170581	STAT2	-1.4	signal transducer and activator of transcription 2, 113kDa [Source:HGNC Symbol;Acc:11363]
ENSG00000138378	STAT4	+1.5	signal transducer and activator of transcription 4 [Source:HGNC Symbol;Acc:11365]
ENSG00000164543	STK17A	+1.3	serine/threonine kinase 17a [Source:HGNC Symbol;Acc:11395]
ENSG00000148175	STOM	+1.6	stomatin [Source:HGNC Symbol;Acc:3383]
ENSG00000067221	STOML1	-1.4	stomatin (EPB72)-like 1 [Source:HGNC Symbol;Acc:14560]
ENSG00000140022	STON2	+1.3	stonin 2 [Source:HGNC Symbol;Acc:30652]
ENSG00000173320	STOX2	+2.1	storkhead box 2 [Source:HGNC Symbol;Acc:25450]
ENSG00000119760	SUPT7L	-1.3	suppressor of Ty 7 (S. cerevisiae)-like [Source:HGNC Symbol;Acc:30632]
ENSG00000106868	SUSD1	+1.3	sushi domain containing 1 [Source:HGNC Symbol;Acc:25413]
ENSG00000133789	SWAP70	-1.7	SWAP switching B-cell complex 70kDa subunit [Source:HGNC Symbol;Acc:17070]
ENSG00000131018	SYNE1	-1.4	spectrin repeat containing, nuclear envelope 1 [Source:HGNC Symbol;Acc:17089]
ENSG00000078269	SYNJ2	+1.4	synaptojanin 2 [Source:HGNC Symbol;Acc:11504]
ENSG00000172403	SYNPO2	-1.5	synaptopodin 2 [Source:HGNC Symbol;Acc:17732]
ENSG00000132718	SYT11	-3.8	synaptotagmin XI [Source:HGNC Symbol;Acc:19239]
ENSG00000168394	TAP1	-1.4	transporter 1, ATP-binding cassette, sub-family B (MDR/TAP) [Source:HGNC Symbol;Acc:43]
ENSG00000204267	TAP2	-1.5	transporter 2, ATP-binding cassette, sub-family B (MDR/TAP) [Source:HGNC Symbol;Acc:44]
ENSG00000059588	TARBP1	+1.2	TAR (HIV-1) RNA binding protein 1 [Source:HGNC Symbol;Acc:11568]
ENSG00000107021	TBC1D13	+1.3	TBC1 domain family, member 13 [Source:HGNC Symbol;Acc:25571]
ENSG00000132405	TBC1D14	+1.3	TBC1 domain family, member 14 [Source:HGNC Symbol;Acc:29246]
ENSG00000184058	TBX1	-2.4	T-box 1 [Source:HGNC Symbol;Acc:11592]
ENSG00000196628	TCF4	-1.5	transcription factor 4 [Source:HGNC Symbol;Acc:11634]
ENSG00000101190	TCFL5	+1.3	transcription factor-like 5 (basic helix-loop-helix) [Source:HGNC Symbol;Acc:11646]
ENSG00000176148	TCP11L1	-1.5	t-complex 11, testis-specific-like 1 [Source:HGNC Symbol;Acc:25655]
ENSG00000083544	TDRD3	-1.3	tudor domain containing 3 [Source:HGNC Symbol;Acc:20612]
ENSG00000196116	TDRD7	-1.3	tudor domain containing 7 [Source:HGNC Symbol;Acc:30831]
ENSG00000099797	TECR	+1.2	trans-2,3-enoyl-CoA reductase [Source:HGNC Symbol;Acc:4551]
ENSG00000235043	TECRP1	+1.3	trans-2,3-enoyl-CoA reductase pseudogene 1 [Source:HGNC Symbol;Acc:44050]
ENSG00000105967	TFEC	-1.2	transcription factor EC [Source:HGNC Symbol;Acc:11754]
ENSG00000163235	TGFA	+3.7	transforming growth factor, alpha [Source:HGNC Symbol;Acc:11765]
ENSG00000163513	TGFBR2	-1.4	transforming growth factor, beta receptor II (70/80kDa) [Source:HGNC Symbol;Acc:11773]
ENSG00000069702	TGFBR3	+4.6	transforming growth factor, beta receptor III [Source:HGNC Symbol;Acc:11774]
ENSG00000198959	TGM2	+10.3	transglutaminase 2 [Source:HGNC Symbol;Acc:11778]
ENSG00000130775	THEMIS2	+1.3	thymocyte selection associated family member 2 [Source:HGNC Symbol;Acc:16839]
ENSG00000151500	THYN1	-1.4	thymocyte nuclear protein 1 [Source:HGNC Symbol;Acc:29560]
ENSG00000035862	TIMP2	+1.2	TIMP metallopeptidase inhibitor 2 [Source:HGNC Symbol;Acc:11821]
ENSG00000119139	TJP2	+1.2	tight junction protein 2 [Source:HGNC Symbol;Acc:11828]
ENSG00000174125	TLR1	+1.9	toll-like receptor 1 [Source:HGNC Symbol;Acc:11847]
ENSG00000174130	TLR6	-1.7	toll-like receptor 6 [Source:HGNC Symbol;Acc:16711]
ENSG00000139644	TMBIM6	+1.3	transmembrane BAX inhibitor motif containing 6 [Source:HGNC Symbol;Acc:11723]
ENSG00000184988	TMEM106A	-2.0	transmembrane protein 106A [Source:HGNC Symbol;Acc:28288]
ENSG00000183160	TMEM119	-12.1	transmembrane protein 119 [Source:HGNC Symbol;Acc:27884]
ENSG00000166575	TMEM135	-1.3	transmembrane protein 135 [Source:HGNC Symbol;Acc:26167]
ENSG00000011638	TMEM159	-1.2	transmembrane protein 159 [Source:HGNC Symbol;Acc:30136]
ENSG00000153485	TMEM251	+1.3	transmembrane protein 251 [Source:HGNC Symbol;Acc:20218]
ENSG00000125355	TMEM255A	+2.6	transmembrane protein 255A [Source:HGNC Symbol;Acc:26086]
ENSG00000205544	TMEM256	-1.3	transmembrane protein 256 [Source:HGNC Symbol;Acc:28618]
ENSG00000112697	TMEM30A	+1.2	transmembrane protein 30A [Source:HGNC Symbol;Acc:16667]
ENSG00000171729	TMEM51	+1.3	transmembrane protein 51 [Source:HGNC Symbol;Acc:25488]
ENSG00000165071	TMEM71	+2.0	transmembrane protein 71 [Source:HGNC Symbol;Acc:26572]
ENSG00000109084	TMEM97	-1.2	transmembrane protein 97 [Source:HGNC Symbol;Acc:28106]
ENSG00000125827	TMX4	+1.5	thioredoxin-related transmembrane protein 4 [Source:HGNC Symbol;Acc:25237]
ENSG00000232810	TNF	-30.3	tumor necrosis factor [Source:HGNC Symbol;Acc:11892]
ENSG00000118503	TNFAIP3	-2.1	tumor necrosis factor, alpha-induced protein 3 [Source:HGNC Symbol;Acc:11896]
ENSG00000163154	TNFAIP8L2	-1.2	tumor necrosis factor, alpha-induced protein 8-like 2 [Source:HGNC Symbol;Acc:26277]
ENSG00000141655	TNFRSF11A	-1.4	tumor necrosis factor receptor superfamily, member 11a, NFKB activator [Source:HGNC Symbol;Acc:11908]
ENSG00000028137	TNFRSF1B	+1.4	tumor necrosis factor receptor superfamily, member 1B [Source:HGNC Symbol;Acc:11917]
ENSG00000120949	TNFRSF8	-1.4	tumor necrosis factor receptor superfamily, member 8 [Source:HGNC Symbol;Acc:11923]
ENSG00000121858	TNFSF10	-1.4	tumor necrosis factor (ligand) superfamily, member 10 [Source:HGNC Symbol;Acc:11925]
ENSG00000102524	TNFSF13B	+1.3	tumor necrosis factor (ligand) superfamily, member 13b [Source:HGNC Symbol;Acc:11929]
ENSG00000125735	TNFSF14	+3.9	tumor necrosis factor (ligand) superfamily, member 14 [Source:HGNC Symbol;Acc:11930]
ENSG00000184428	TOP1MT	+1.3	topoisomerase (DNA) I, mitochondrial [Source:HGNC Symbol;Acc:29787]
ENSG00000198846	TOX	-1.7	thymocyte selection-associated high mobility group box [Source:HGNC Symbol;Acc:18988]
ENSG00000141510	TP53	-1.2	tumor protein p53 [Source:HGNC Symbol;Acc:11998]
ENSG00000143514	TP53BP2	-1.2	tumor protein p53 binding protein, 2 [Source:HGNC Symbol;Acc:12000]
ENSG00000172236	TPSAB1	+3.3	tryptase alpha/beta 1 [Source:HGNC Symbol;Acc:12019]
ENSG00000211772	TRBC2	-20.4	T cell receptor beta constant 2 [Source:HGNC Symbol;Acc:12157]
ENSG00000211689	TRGC1	+1.5	T cell receptor gamma constant 1 [Source:HGNC Symbol;Acc:12275]
ENSG00000170855	TRIAP1	+1.3	TP53 regulated inhibitor of apoptosis 1 [Source:HGNC Symbol;Acc:26937]
ENSG00000071575	TRIB2	-1.6	tribbles pseudokinase 2 [Source:HGNC Symbol;Acc:30809]
ENSG00000132109	TRIM21	-1.3	tripartite motif containing 21 [Source:HGNC Symbol;Acc:11312]
ENSG00000132274	TRIM22	-2.7	tripartite motif containing 22 [Source:HGNC Symbol;Acc:16379]
ENSG00000121060	TRIM25	-1.3	tripartite motif containing 25 [Source:HGNC Symbol;Acc:12932]
ENSG00000112343	TRIM38	+1.2	tripartite motif containing 38 [Source:HGNC Symbol;Acc:10059]
ENSG00000132256	TRIM5	-1.2	tripartite motif containing 5 [Source:HGNC Symbol;Acc:16276]
ENSG00000185880	TRIM69	-2.3	tripartite motif containing 69 [Source:HGNC Symbol;Acc:17857]
ENSG00000171206	TRIM8	-1.2	tripartite motif containing 8 [Source:HGNC Symbol;Acc:15579]
ENSG00000087077	TRIP6	-1.6	thyroid hormone receptor interactor 6 [Source:HGNC Symbol;Acc:12311]
ENSG00000100991	TRPC4AP	-1.2	transient receptor potential cation channel, subfamily C, member 4 associated protein [Source:HGNC Symbol;Acc:16181]
ENSG00000130529	TRPM4	+1.7	transient receptor potential cation channel, subfamily M, member 4 [Source:HGNC Symbol;Acc:17993]
ENSG00000104447	TRPS1	+2.0	trichorhinophalangeal syndrome I [Source:HGNC Symbol;Acc:12340]
ENSG00000187688	TRPV2	-1.3	transient receptor potential cation channel, subfamily V, member 2 [Source:HGNC Symbol;Acc:18082]
ENSG00000196428	TSC22D2	-1.3	TSC22 domain family, member 2 [Source:HGNC Symbol;Acc:29095]
ENSG00000145777	TSLP	+1.4	thymic stromal lymphopoietin [Source:HGNC Symbol;Acc:30743]
ENSG00000106537	TSPAN13	+1.2	tetraspanin 13 [Source:HGNC Symbol;Acc:21643]
ENSG00000156298	TSPAN7	-51.4	tetraspanin 7 [Source:HGNC Symbol;Acc:11854]
ENSG00000100300	TSPO	-1.2	translocator protein (18kDa) [Source:HGNC Symbol;Acc:1158]
ENSG00000168026	TTC21A	+3.2	tetratricopeptide repeat domain 21A [Source:HGNC Symbol;Acc:30761]
ENSG00000100154	TTC28	-6.8	tetratricopeptide repeat domain 28 [Source:HGNC Symbol;Acc:29179]
ENSG00000075234	TTC38	+1.4	tetratricopeptide repeat domain 38 [Source:HGNC Symbol;Acc:26082]
ENSG00000085831	TTC39A	+2.5	tetratricopeptide repeat domain 39A [Source:HGNC Symbol;Acc:18657]
ENSG00000182179	UBA7	+1.3	ubiquitin-like modifier activating enzyme 7 [Source:HGNC Symbol;Acc:12471]
ENSG00000156587	UBE2L6	-1.4	ubiquitin-conjugating enzyme E2L 6 [Source:HGNC Symbol;Acc:12490]
ENSG00000108106	UBE2S	-1.3	ubiquitin-conjugating enzyme E2S [Source:HGNC Symbol;Acc:17895]
ENSG00000233966	UBE2SP1	-1.4	ubiquitin-conjugating enzyme E2S pseudogene 1 [Source:HGNC Symbol;Acc:30864]
ENSG00000103353	UBFD1	+1.2	ubiquitin family domain containing 1 [Source:HGNC Symbol;Acc:30565]
ENSG00000215114	UBXN2B	+1.4	UBX domain protein 2B [Source:HGNC Symbol;Acc:27035]
ENSG00000163960	UBXN7	-1.2	UBX domain protein 7 [Source:HGNC Symbol;Acc:29119]
ENSG00000148154	UGCG	-1.2	UDP-glucose ceramide glucosyltransferase [Source:HGNC Symbol;Acc:12524]
ENSG00000110057	UNC93B1	-1.8	unc-93 homolog B1 (C. elegans) [Source:HGNC Symbol;Acc:13481]
ENSG00000184979	USP18	-2.6	ubiquitin specific peptidase 18 [Source:HGNC Symbol;Acc:12616]
ENSG00000161133	USP41	-2.6	ubiquitin specific peptidase 41 [Source:HGNC Symbol;Acc:20070]
ENSG00000148429	USP6NL	-1.4	USP6 N-terminal like [Source:HGNC Symbol;Acc:16858]
ENSG00000152818	UTRN	-1.2	utrophin [Source:HGNC Symbol;Acc:12635]
ENSG00000141968	VAV1	-1.3	vav 1 guanine nucleotide exchange factor [Source:HGNC Symbol;Acc:12657]
ENSG00000206538	VGLL3	+2.0	vestigial like 3 (Drosophila) [Source:HGNC Symbol;Acc:24327]
ENSG00000151502	VPS26B	-1.6	vacuolar protein sorting 26 homolog B (S. pombe) [Source:HGNC Symbol;Acc:28119]
ENSG00000006715	VPS41	+1.2	vacuolar protein sorting 41 homolog (S. cerevisiae) [Source:HGNC Symbol;Acc:12713]
ENSG00000155659	VSIG4	+8.5	V-set and immunoglobulin domain containing 4 [Source:HGNC Symbol;Acc:17032]
ENSG00000110002	VWA5A	+2.0	von Willebrand factor A domain containing 5A [Source:HGNC Symbol;Acc:6658]
ENSG00000157796	WDR19	+1.2	WD repeat domain 19 [Source:HGNC Symbol;Acc:18340]
ENSG00000005448	WDR54	-1.3	WD repeat domain 54 [Source:HGNC Symbol;Acc:25770]
ENSG00000105875	WDR91	+1.6	WD repeat domain 91 [Source:HGNC Symbol;Acc:24997]
ENSG00000115935	WIPF1	+1.2	WAS/WASL interacting protein family, member 1 [Source:HGNC Symbol;Acc:12736]
ENSG00000109046	WSB1	-1.2	WD repeat and SOCS box containing 1 [Source:HGNC Symbol;Acc:19221]
ENSG00000047644	WWC3	+1.4	WWC family member 3 [Source:HGNC Symbol;Acc:29237]
ENSG00000132530	XAF1	-12.0	XIAP associated factor 1 [Source:HGNC Symbol;Acc:30932]
ENSG00000015532	XYLT2	-1.2	xylosyltransferase II [Source:HGNC Symbol;Acc:15517]
ENSG00000214717	ZBED1	+1.2	zinc finger, BED-type containing 1 [Source:HGNC Symbol;Acc:447]
ENSG00000169155	ZBTB43	+1.3	zinc finger and BTB domain containing 43 [Source:HGNC Symbol;Acc:17908]
ENSG00000140948	ZCCHC14	+1.3	zinc finger, CCHC domain containing 14 [Source:HGNC Symbol;Acc:24134]
ENSG00000141664	ZCCHC2	-1.4	zinc finger, CCHC domain containing 2 [Source:HGNC Symbol;Acc:22916]
ENSG00000169554	ZEB2	-1.3	zinc finger E-box binding homeobox 2 [Source:HGNC Symbol;Acc:14881]
ENSG00000152518	ZFP36L2	+1.7	ZFP36 ring finger protein-like 2 [Source:HGNC Symbol;Acc:1108]
ENSG00000072121	ZFYVE26	+1.2	zinc finger, FYVE domain containing 26 [Source:HGNC Symbol;Acc:20761]
ENSG00000174306	ZHX3	+1.3	zinc fingers and homeoboxes 3 [Source:HGNC Symbol;Acc:15935]
ENSG00000172667	ZMAT3	-1.2	zinc finger, matrin-type 3 [Source:HGNC Symbol;Acc:29983]
ENSG00000103994	ZNF106	+1.2	zinc finger protein 106 [Source:HGNC Symbol;Acc:12886]
ENSG00000172262	ZNF131	+3.0	zinc finger protein 131 [Source:HGNC Symbol;Acc:12915]
ENSG00000166261	ZNF202	-1.4	zinc finger protein 202 [Source:HGNC Symbol;Acc:12994]
ENSG00000121417	ZNF211	+1.2	zinc finger protein 211 [Source:HGNC Symbol;Acc:13003]
ENSG00000159882	ZNF230	+1.3	zinc finger protein 230 [Source:HGNC Symbol;Acc:13024]
ENSG00000006194	ZNF263	+3.3	zinc finger protein 263 [Source:HGNC Symbol;Acc:13056]
ENSG00000198839	ZNF277	-1.4	zinc finger protein 277 [Source:HGNC Symbol;Acc:13070]
ENSG00000130844	ZNF331	+1.6	zinc finger protein 331 [Source:HGNC Symbol;Acc:15489]
ENSG00000256683	ZNF350	+1.2	zinc finger protein 350 [Source:HGNC Symbol;Acc:16656]
ENSG00000160094	ZNF362	-1.3	zinc finger protein 362 [Source:HGNC Symbol;Acc:18079]
ENSG00000101493	ZNF516	-1.2	zinc finger protein 516 [Source:HGNC Symbol;Acc:28990]
ENSG00000157657	ZNF618	+1.7	zinc finger protein 618 [Source:HGNC Symbol;Acc:29416]
ENSG00000229809	ZNF688	-1.6	zinc finger protein 688 [Source:HGNC Symbol;Acc:30489]
ENSG00000242779	ZNF702P	+1.6	zinc finger protein 702, pseudogene [Source:HGNC Symbol;Acc:25775]
ENSG00000124201	ZNFX1	-1.3	zinc finger, NFX1-type containing 1 [Source:HGNC Symbol;Acc:29271]
ENSG00000137185	ZSCAN9	-1.2	zinc finger and SCAN domain containing 9 [Source:HGNC Symbol;Acc:12984]
B. DEGs from this study regulated by Type II IFNs according to Interferome V2.01 database
ENSG00000064687	ABCA7	+1.3	ATP-binding cassette, sub-family A (ABC1), member 7 [Source:HGNC Symbol;Acc:37]
ENSG00000125257	ABCC4	+1.2	ATP-binding cassette, sub-family C (CFTR/MRP), member 4 [Source:HGNC Symbol;Acc:55]
ENSG00000260396	AC012065.7	+2.2	human gene
ENSG00000120437	ACAT2	+1.2	acetyl-CoA acetyltransferase 2 [Source:HGNC Symbol;Acc:94]
ENSG00000135503	ACVR1B	-1.2	activin A receptor, type IB [Source:HGNC Symbol;Acc:172]
ENSG00000087116	ADAMTS2	+1.2	ADAM metallopeptidase with thrombospondin type 1 motif, 2 [Source:HGNC Symbol;Acc:218]
ENSG00000156140	ADAMTS3	+1.2	ADAM metallopeptidase with thrombospondin type 1 motif, 3 [Source:HGNC Symbol;Acc:219]
ENSG00000134917	ADAMTS8	-1.9	ADAM metallopeptidase with thrombospondin type 1 motif, 8 [Source:HGNC Symbol;Acc:224]
ENSG00000160710	ADAR	-1.2	adenosine deaminase, RNA-specific [Source:HGNC Symbol;Acc:225]
ENSG00000164742	ADCY1	+3.4	adenylate cyclase 1 (brain) [Source:HGNC Symbol;Acc:232]
ENSG00000020181	ADGRA2	-1.3	Adhesion G protein-coupled receptor A2 [Source:HGNC Symbol;Acc:17849]
ENSG00000164199	ADGRV1	-18.3	Adhesion G protein-coupled receptor V1 [Source:HGNC Symbol;Acc:17416]
ENSG00000121933	ADORA3	+2.5	adenosine A3 receptor [Source:HGNC Symbol;Acc:268]
ENSG00000170222	ADPRM	-1.5	ADP-ribose/CDP-alcohol diphosphatase, manganese-dependent [Source:HGNC Symbol;Acc:30925]
ENSG00000169252	ADRB2	+3.0	adrenoceptor beta 2, surface [Source:HGNC Symbol;Acc:286]
ENSG00000106351	AGFG2	-1.3	ArfGAP with FG repeats 2 [Source:HGNC Symbol;Acc:5177]
ENSG00000124942	AHNAK	+1.2	AHNAK nucleoprotein [Source:HGNC Symbol;Acc:347]
ENSG00000112297	AIM1	-6.1	absent in melanoma 1 [Source:HGNC Symbol;Acc:356]
ENSG00000110711	AIP	-1.6	aryl hydrocarbon receptor interacting protein [Source:HGNC Symbol;Acc:358]
ENSG00000162433	AK4	+1.2	adenylate kinase 4 [Source:HGNC Symbol;Acc:363]
ENSG00000131016	AKAP12	+1.9	A kinase (PRKA) anchor protein 12 [Source:HGNC Symbol;Acc:370]
ENSG00000170776	AKAP13	-1.4	A kinase (PRKA) anchor protein 13 [Source:HGNC Symbol;Acc:371]
ENSG00000023330	ALAS1	+1.2	aminolevulinate, delta-, synthase 1 [Source:HGNC Symbol;Acc:396]
ENSG00000159063	ALG8	-1.2	ALG8, alpha-1,3-glucosyltransferase [Source:HGNC Symbol;Acc:23161]
ENSG00000242110	AMACR	+2.5	alpha-methylacyl-CoA racemase [Source:HGNC Symbol;Acc:451]
ENSG00000167772	ANGPTL4	-5.6	angiopoietin-like 4 [Source:HGNC Symbol;Acc:16039]
ENSG00000029534	ANK1	-3.0	ankyrin 1, erythrocytic [Source:HGNC Symbol;Acc:492]
ENSG00000145362	ANK2	-6.1	ankyrin 2, neuronal [Source:HGNC Symbol;Acc:493]
ENSG00000154122	ANKH	+2.6	ANKH inorganic pyrophosphate transport regulator [Source:HGNC Symbol;Acc:15492]
ENSG00000167522	ANKRD11	-1.2	ankyrin repeat domain 11 [Source:HGNC Symbol;Acc:21316]
ENSG00000101745	ANKRD12	+1.3	ankyrin repeat domain 12 [Source:HGNC Symbol;Acc:29135]
ENSG00000206560	ANKRD28	+1.6	ankyrin repeat domain 28 [Source:HGNC Symbol;Acc:29024]
ENSG00000166825	ANPEP	+1.3	alanyl (membrane) aminopeptidase [Source:HGNC Symbol;Acc:500]
ENSG00000169604	ANTXR1	+1.9	anthrax toxin receptor 1 [Source:HGNC Symbol;Acc:21014]
ENSG00000135046	ANXA1	+1.5	annexin A1 [Source:HGNC Symbol;Acc:533]
ENSG00000177721	ANXA2R	+1.8	annexin A2 receptor [Source:HGNC Symbol;Acc:33463]
ENSG00000138772	ANXA3	+35.3	annexin A3 [Source:HGNC Symbol;Acc:541]
ENSG00000183020	AP2A2	-1.2	adaptor-related protein complex 2, alpha 2 subunit [Source:HGNC Symbol;Acc:562]
ENSG00000242802	AP5Z1	+1.3	adaptor-related protein complex 5, zeta 1 subunit [Source:HGNC Symbol;Acc:22197]
ENSG00000179750	APOBEC3B	+1.2	apolipoprotein B mRNA editing enzyme, catalytic polypeptide-like 3B [Source:HGNC Symbol;Acc:17352]
ENSG00000130208	APOC1	+6.5	apolipoprotein C-I [Source:HGNC Symbol;Acc:607]
ENSG00000100342	APOL1	+2.7	apolipoprotein L, 1 [Source:HGNC Symbol;Acc:618]
ENSG00000128284	APOL3	+1.7	apolipoprotein L, 3 [Source:HGNC Symbol;Acc:14868]
ENSG00000221963	APOL6	+1.4	apolipoprotein L, 6 [Source:HGNC Symbol;Acc:14870]
ENSG00000165272	AQP3	+1.6	aquaporin 3 (Gill blood group) [Source:HGNC Symbol;Acc:636]
ENSG00000169083	AR	-1.4	androgen receptor [Source:HGNC Symbol;Acc:644]
ENSG00000047365	ARAP2	-1.3	ArfGAP with RhoGAP domain, ankyrin repeat and PH domain 2 [Source:HGNC Symbol;Acc:16924]
ENSG00000120318	ARAP3	+2.6	ArfGAP with RhoGAP domain, ankyrin repeat and PH domain 3 [Source:HGNC Symbol;Acc:24097]
ENSG00000242247	ARFGAP3	+1.4	ADP-ribosylation factor GTPase activating protein 3 [Source:HGNC Symbol;Acc:661]
ENSG00000081181	ARG2	-1.4	arginase 2 [Source:HGNC Symbol;Acc:664]
ENSG00000130762	ARHGEF16	+3.7	Rho guanine nucleotide exchange factor (GEF) 16 [Source:HGNC Symbol;Acc:15515]
ENSG00000114790	ARHGEF26	+1.3	Rho guanine nucleotide exchange factor (GEF) 26 [Source:HGNC Symbol;Acc:24490]
ENSG00000196843	ARID5A	+1.4	AT rich interactive domain 5A (MRF1-like) [Source:HGNC Symbol;Acc:17361]
ENSG00000150347	ARID5B	-1.2	AT rich interactive domain 5B (MRF1-like) [Source:HGNC Symbol;Acc:17362]
ENSG00000122644	ARL4A	+1.2	ADP-ribosylation factor-like 4A [Source:HGNC Symbol;Acc:695]
ENSG00000133794	ARNTL	-1.2	aryl hydrocarbon receptor nuclear translocator-like [Source:HGNC Symbol;Acc:701]
ENSG00000029153	ARNTL2	-1.2	aryl hydrocarbon receptor nuclear translocator-like 2 [Source:HGNC Symbol;Acc:18984]
ENSG00000137486	ARRB1	-1.4	arrestin, beta 1 [Source:HGNC Symbol;Acc:711]
ENSG00000196372	ASB13	+1.2	ankyrin repeat and SOCS box containing 13 [Source:HGNC Symbol;Acc:19765]
ENSG00000102048	ASB9	-9.9	ankyrin repeat and SOCS box containing 9 [Source:HGNC Symbol;Acc:17184]
ENSG00000112249	ASCC3	+1.2	activating signal cointegrator 1 complex subunit 3 [Source:HGNC Symbol;Acc:18697]
ENSG00000183734	ASCL2	+4.0	achaete-scute family bHLH transcription factor 2 [Source:HGNC Symbol;Acc:739]
ENSG00000130707	ASS1	-3.8	argininosuccinate synthase 1 [Source:HGNC Symbol;Acc:758]
ENSG00000162772	ATF3	-1.8	activating transcription factor 3 [Source:HGNC Symbol;Acc:785]
ENSG00000085978	ATG16L1	+1.2	autophagy related 16-like 1 (S. cerevisiae) [Source:HGNC Symbol;Acc:21498]
ENSG00000145246	ATP10D	+1.8	ATPase, class V, type 10D [Source:HGNC Symbol;Acc:13549]
ENSG00000143153	ATP1B1	-1.2	ATPase, Na+/K+ transporting, beta 1 polypeptide [Source:HGNC Symbol;Acc:804]
ENSG00000241468	ATP5J2	+1.2	ATP synthase, H+ transporting, mitochondrial Fo complex, subunit F2 [Source:HGNC Symbol;Acc:848]
ENSG00000033627	ATP6V0A1	+1.3	ATPase, H+ transporting, lysosomal V0 subunit a1 [Source:HGNC Symbol;Acc:865]
ENSG00000114573	ATP6V1A	+1.2	ATPase, H+ transporting, lysosomal 70kDa, V1 subunit A [Source:HGNC Symbol;Acc:851]
ENSG00000054793	ATP9A	+1.4	ATPase, class II, type 9A [Source:HGNC Symbol;Acc:13540]
ENSG00000166377	ATP9B	+1.2	ATPase, class II, type 9B [Source:HGNC Symbol;Acc:13541]
ENSG00000124788	ATXN1	+1.4	ataxin 1 [Source:HGNC Symbol;Acc:10548]
ENSG00000066427	ATXN3	+1.2	ataxin 3 [Source:HGNC Symbol;Acc:7106]
ENSG00000148090	AUH	+1.3	AU RNA binding protein/enoyl-CoA hydratase [Source:HGNC Symbol;Acc:890]
ENSG00000119986	AVPI1	+1.5	arginine vasopressin-induced 1 [Source:HGNC Symbol;Acc:30898]
ENSG00000158470	B4GALT5	-1.3	UDP-Gal:betaGlcNAc beta 1,4- galactosyltransferase, polypeptide 5 [Source:HGNC Symbol;Acc:928]
ENSG00000156127	BATF	+1.5	basic leucine zipper transcription factor, ATF-like [Source:HGNC Symbol;Acc:958]
ENSG00000198604	BAZ1A	-1.3	bromodomain adjacent to zinc finger domain, 1A [Source:HGNC Symbol;Acc:960]
ENSG00000122507	BBS9	+1.3	Bardet-Biedl syndrome 9 [Source:HGNC Symbol;Acc:30000]
ENSG00000075790	BCAP29	+1.2	B-cell receptor-associated protein 29 [Source:HGNC Symbol;Acc:24131]
ENSG00000060982	BCAT1	-1.2	branched chain amino-acid transaminase 1, cytosolic [Source:HGNC Symbol;Acc:976]
ENSG00000236824	BCYRN1	-2.2	brain cytoplasmic RNA 1 [Source:HGNC Symbol;Acc:1022]
ENSG00000023445	BIRC3	-1.9	baculoviral IAP repeat containing 3 [Source:HGNC Symbol;Acc:591]
ENSG00000138756	BMP2K	+1.3	BMP2 inducible kinase [Source:HGNC Symbol;Acc:18041]
ENSG00000153162	BMP6	+1.4	bone morphogenetic protein 6 [Source:HGNC Symbol;Acc:1073]
ENSG00000102010	BMX	-2.9	BMX non-receptor tyrosine kinase [Source:HGNC Symbol;Acc:1079]
ENSG00000173068	BNC2	+16.1	basonuclin 2 [Source:HGNC Symbol;Acc:30988]
ENSG00000119411	BSPRY	+2.6	B-box and SPRY domain containing [Source:HGNC Symbol;Acc:18232]
ENSG00000130303	BST2	-1.2	bone marrow stromal cell antigen 2 [Source:HGNC Symbol;Acc:1119]
ENSG00000133639	BTG1	-1.3	B-cell translocation gene 1, anti-proliferative [Source:HGNC Symbol;Acc:1130]
ENSG00000124508	BTN2A2	-1.2	butyrophilin, subfamily 2, member A2 [Source:HGNC Symbol;Acc:1137]
ENSG00000026950	BTN3A1	-1.3	butyrophilin, subfamily 3, member A1 [Source:HGNC Symbol;Acc:1138]
ENSG00000186470	BTN3A2	-1.4	butyrophilin, subfamily 3, member A2 [Source:HGNC Symbol;Acc:1139]
ENSG00000111801	BTN3A3	-1.6	butyrophilin, subfamily 3, member A3 [Source:HGNC Symbol;Acc:1140]
ENSG00000188070	C11orf95	-1.2	chromosome 11 open reading frame 95 [Source:HGNC Symbol;Acc:28449]
ENSG00000111678	C12orf57	-1.3	chromosome 12 open reading frame 57 [Source:HGNC Symbol;Acc:29521]
ENSG00000167173	C15orf39	-1.3	chromosome 15 open reading frame 39 [Source:HGNC Symbol;Acc:24497]
ENSG00000130813	C19orf66	-1.4	chromosome 19 open reading frame 66 [Source:HGNC Symbol;Acc:25649]
ENSG00000143443	C1orf56	-9.8	chromosome 1 open reading frame 56 [Source:HGNC Symbol;Acc:26045]
ENSG00000125462	C1orf61	+2.5	chromosome 1 open reading frame 61 [Source:HGNC Symbol;Acc:30780]
ENSG00000082196	C1QTNF3	+3.0	C1q and tumor necrosis factor related protein 3 [Source:HGNC Symbol;Acc:14326]
ENSG00000159403	C1R	-33.1	complement component 1, r subcomponent [Source:HGNC Symbol;Acc:1246]
ENSG00000204387	C6orf48	-1.3	chromosome 6 open reading frame 48 [Source:HGNC Symbol;Acc:19078]
ENSG00000135932	CAB39	+1.2	calcium binding protein 39 [Source:HGNC Symbol;Acc:20292]
ENSG00000141837	CACNA1A	-5.3	calcium channel, voltage-dependent, P/Q type, alpha 1A subunit [Source:HGNC Symbol;Acc:1388]
ENSG00000136436	CALCOCO2	-1.2	calcium binding and coiled-coil domain 2 [Source:HGNC Symbol;Acc:29912]
ENSG00000064989	CALCRL	-6.5	calcitonin receptor-like [Source:HGNC Symbol;Acc:16709]
ENSG00000144712	CAND2	+6.8	cullin-associated and neddylation-dissociated 2 (putative) [Source:HGNC Symbol;Acc:30689]
ENSG00000127022	CANX	+1.2	calnexin [Source:HGNC Symbol;Acc:1473]
ENSG00000100065	CARD10	+3.2	caspase recruitment domain family, member 10 [Source:HGNC Symbol;Acc:16422]
ENSG00000003400	CASP10	-1.3	caspase 10, apoptosis-related cysteine peptidase [Source:HGNC Symbol;Acc:1500]
ENSG00000196954	CASP4	-1.5	caspase 4, apoptosis-related cysteine peptidase [Source:HGNC Symbol;Acc:1505]
ENSG00000087589	CASS4	+1.4	Cas scaffolding protein family member 4 [Source:HGNC Symbol;Acc:15878]
ENSG00000121691	CAT	+1.3	catalase [Source:HGNC Symbol;Acc:1516]
ENSG00000110395	CBL	-1.9	Cbl proto-oncogene, E3 ubiquitin protein ligase [Source:HGNC Symbol;Acc:1541]
ENSG00000159231	CBR3	-1.6	carbonyl reductase 3 [Source:HGNC Symbol;Acc:1549]
ENSG00000160200	CBS	-1.2	cystathionine-beta-synthase [Source:HGNC Symbol;Acc:1550]
ENSG00000005059	CCDC109B	+1.2	coiled-coil domain containing 109B [Source:HGNC Symbol;Acc:26076]
ENSG00000133773	CCDC59	+1.2	coiled-coil domain containing 59 [Source:HGNC Symbol;Acc:25005]
ENSG00000166510	CCDC68	+10.8	coiled-coil domain containing 68 [Source:HGNC Symbol;Acc:24350]
ENSG00000161570	CCL5	-6.6	chemokine (C-C motif) ligand 5 [Source:HGNC Symbol;Acc:10632]
ENSG00000271503	CCL5	-6.6	chemokine (C-C motif) ligand 5 [Source:HGNC Symbol;Acc:10632]
ENSG00000110092	CCND1	-6.2	cyclin D1 [Source:HGNC Symbol;Acc:1582]
ENSG00000118971	CCND2	+1.2	cyclin D2 [Source:HGNC Symbol;Acc:1583]
ENSG00000175305	CCNE2	-1.2	cyclin E2 [Source:HGNC Symbol;Acc:1590]
ENSG00000260916	CCPG1	+1.4	cell cycle progression 1 [Source:HGNC Symbol;Acc:24227]
ENSG00000272398	CD24	-4.6	CD24 molecule [Source:HGNC Symbol;Acc:1645]
ENSG00000135218	CD36	-22.9	CD36 molecule (thrombospondin receptor) [Source:HGNC Symbol;Acc:1663]
ENSG00000101017	CD40	-1.8	CD40 molecule, TNF receptor superfamily member 5 [Source:HGNC Symbol;Acc:11919]
ENSG00000026508	CD44	-1.3	CD44 molecule (Indian blood group) [Source:HGNC Symbol;Acc:1681]
ENSG00000117335	CD46	+1.2	CD46 molecule, complement regulatory protein [Source:HGNC Symbol;Acc:6953]
ENSG00000169442	CD52	-1.5	CD52 molecule [Source:HGNC Symbol;Acc:1804]
ENSG00000116815	CD58	+1.4	CD58 molecule [Source:HGNC Symbol;Acc:1688]
ENSG00000019582	CD74	+1.4	CD74 molecule, major histocompatibility complex, class II invariant chain [Source:HGNC Symbol;Acc:1697]
ENSG00000114013	CD86	+2.2	CD86 molecule [Source:HGNC Symbol;Acc:1705]
ENSG00000010278	CD9	+1.7	CD9 molecule [Source:HGNC Symbol;Acc:1709]
ENSG00000125810	CD93	-9.9	CD93 molecule [Source:HGNC Symbol;Acc:15855]
ENSG00000079335	CDC14A	-1.2	cell division cycle 14A [Source:HGNC Symbol;Acc:1718]
ENSG00000081377	CDC14B	+1.4	cell division cycle 14B [Source:HGNC Symbol;Acc:1719]
ENSG00000093009	CDC45	-1.3	cell division cycle 45 [Source:HGNC Symbol;Acc:1739]
ENSG00000179776	CDH5	-24.7	cadherin 5, type 2 (vascular endothelium) [Source:HGNC Symbol;Acc:1764]
ENSG00000058091	CDK14	+5.3	cyclin-dependent kinase 14 [Source:HGNC Symbol;Acc:8883]
ENSG00000117266	CDK18	+3.3	cyclin-dependent kinase 18 [Source:HGNC Symbol;Acc:8751]
ENSG00000155111	CDK19	-1.3	cyclin-dependent kinase 19 [Source:HGNC Symbol;Acc:19338]
ENSG00000123374	CDK2	-1.2	cyclin-dependent kinase 2 [Source:HGNC Symbol;Acc:1771]
ENSG00000124762	CDKN1A	-1.4	cyclin-dependent kinase inhibitor 1A (p21, Cip1) [Source:HGNC Symbol;Acc:1784]
ENSG00000129757	CDKN1C	+1.3	cyclin-dependent kinase inhibitor 1C (p57, Kip2) [Source:HGNC Symbol;Acc:1786]
ENSG00000123080	CDKN2C	-1.3	cyclin-dependent kinase inhibitor 2C (p18, inhibits CDK4) [Source:HGNC Symbol;Acc:1789]
ENSG00000221869	CEBPD	+1.5	CCAAT/enhancer binding protein (C/EBP), delta [Source:HGNC Symbol;Acc:1835]
ENSG00000075275	CELSR1	+1.9	cadherin, EGF LAG seven-pass G-type receptor 1 [Source:HGNC Symbol;Acc:1850]
ENSG00000112877	CEP72	+2.8	centrosomal protein 72kDa [Source:HGNC Symbol;Acc:25547]
ENSG00000000971	CFH	-1.6	complement factor H [Source:HGNC Symbol;Acc:4883]
ENSG00000244414	CFHR1	-2.0	complement factor H-related 1 [Source:HGNC Symbol;Acc:4888]
ENSG00000003402	CFLAR	-1.4	CASP8 and FADD-like apoptosis regulator [Source:HGNC Symbol;Acc:1876]
ENSG00000128965	CHAC1	-14.3	ChaC, cation transport regulator homolog 1 (E. coli) [Source:HGNC Symbol;Acc:28680]
ENSG00000170004	CHD3	-1.2	chromodomain helicase DNA binding protein 3 [Source:HGNC Symbol;Acc:1918]
ENSG00000133048	CHI3L1	+10.7	chitinase 3-like 1 (cartilage glycoprotein-39) [Source:HGNC Symbol;Acc:1932]
ENSG00000110721	CHKA	+1.2	choline kinase alpha [Source:HGNC Symbol;Acc:1937]
ENSG00000086065	CHMP5	-1.4	charged multivesicular body protein 5 [Source:HGNC Symbol;Acc:26942]
ENSG00000187446	CHP1	+1.3	calcineurin-like EF-hand protein 1 [Source:HGNC Symbol;Acc:17433]
ENSG00000179583	CIITA	+1.3	class II, major histocompatibility complex, transactivator [Source:HGNC Symbol;Acc:7067]
ENSG00000114737	CISH	+1.3	cytokine inducible SH2-containing protein [Source:HGNC Symbol;Acc:1984]
ENSG00000110852	CLEC2B	-1.4	C-type lectin domain family 2, member B [Source:HGNC Symbol;Acc:2053]
ENSG00000258227	CLEC5A	+16.9	C-type lectin domain family 5, member A [Source:HGNC Symbol;Acc:2054]
ENSG00000155962	CLIC2	+3.3	chloride intracellular channel 2 [Source:HGNC Symbol;Acc:2063]
ENSG00000165959	CLMN	+3.6	calmin (calponin-like, transmembrane) [Source:HGNC Symbol;Acc:19972]
ENSG00000139182	CLSTN3	-1.2	calsyntenin 3 [Source:HGNC Symbol;Acc:18371]
ENSG00000149972	CNTN5	-8.1	contactin 5 [Source:HGNC Symbol;Acc:2175]
ENSG00000100473	COCH	+4.1	cochlin [Source:HGNC Symbol;Acc:2180]
ENSG00000142156	COL6A1	+1.3	collagen, type VI, alpha 1 [Source:HGNC Symbol;Acc:2211]
ENSG00000135678	CPM	+1.4	carboxypeptidase M [Source:HGNC Symbol;Acc:2311]
ENSG00000110090	CPT1A	-1.2	carnitine palmitoyltransferase 1A (liver) [Source:HGNC Symbol;Acc:2328]
ENSG00000166426	CRABP1	+2.1	cellular retinoic acid binding protein 1 [Source:HGNC Symbol;Acc:2338]
ENSG00000143320	CRABP2	-5.7	cellular retinoic acid binding protein 2 [Source:HGNC Symbol;Acc:2339]
ENSG00000095794	CREM	-1.3	cAMP responsive element modulator [Source:HGNC Symbol;Acc:2352]
ENSG00000184371	CSF1	-1.6	colony stimulating factor 1 (macrophage) [Source:HGNC Symbol;Acc:2432]
ENSG00000198223	CSF2RA	+1.6	colony stimulating factor 2 receptor, alpha, low-affinity (granulocyte-macrophage) [Source:HGNC Symbol;Acc:2435]
ENSG00000100368	CSF2RB	-1.9	colony stimulating factor 2 receptor, beta, low-affinity (granulocyte-macrophage) [Source:HGNC Symbol;Acc:2436]
ENSG00000077984	CST7	+4.2	cystatin F (leukocystatin) [Source:HGNC Symbol;Acc:2479]
ENSG00000177613	CSTF2T	-1.4	cleavage stimulation factor, 3' pre-RNA, subunit 2, 64kDa, tau variant [Source:HGNC Symbol;Acc:17086]
ENSG00000144677	CTDSPL	+12.	CTD (carboxy-terminal domain, RNA polymerase II, polypeptide A) small phosphatase-like [Source:HGNC Symbol;Acc:16890]
ENSG00000103811	CTSH	+1.3	cathepsin H [Source:HGNC Symbol;Acc:2535]
ENSG00000136943	CTSV	+1.9	cathepsin V [Source:HGNC Symbol;Acc:2538]
ENSG00000180891	CUEDC1	+5.6	CUE domain containing 1 [Source:HGNC Symbol;Acc:31350]
ENSG00000154639	CXADR	+1.7	coxsackie virus and adenovirus receptor [Source:HGNC Symbol;Acc:2559]
ENSG00000169245	CXCL10	-66.1	chemokine (C-X-C motif) ligand 10 [Source:HGNC Symbol;Acc:10637]
ENSG00000169248	CXCL11	-47.1	chemokine (C-X-C motif) ligand 11 [Source:HGNC Symbol;Acc:10638]
ENSG00000163734	CXCL3	-8.8	chemokine (C-X-C motif) ligand 3 [Source:HGNC Symbol;Acc:4604]
ENSG00000169429	CXCL8; IL8	-4.5	interleukin 8 [Source:HGNC Symbol;Acc:6025]
ENSG00000121966	CXCR4	-1.8	chemokine (C-X-C motif) receptor 4 [Source:HGNC Symbol;Acc:2561]
ENSG00000165168	CYBB	-2.0	cytochrome b-245, beta polypeptide [Source:HGNC Symbol;Acc:2578]
ENSG00000083799	CYLD	-1.4	cylindromatosis (turban tumor syndrome) [Source:HGNC Symbol;Acc:2584]
ENSG00000138061	CYP1B1	+1.3	cytochrome P450, family 1, subfamily B, polypeptide 1 [Source:HGNC Symbol;Acc:2597]
ENSG00000153071	DAB2	+5.7	Dab, mitogen-responsive phosphoprotein, homolog 2 (Drosophila) [Source:HGNC Symbol;Acc:2662]
ENSG00000165617	DACT1	+3.1	dishevelled-binding antagonist of beta-catenin 1 [Source:HGNC Symbol;Acc:17748]
ENSG00000070190	DAPP1	-7.7	dual adaptor of phosphotyrosine and 3-phosphoinositides [Source:HGNC Symbol;Acc:16500]
ENSG00000006634	DBF4	+1.2	DBF4 homolog (S. cerevisiae) [Source:HGNC Symbol;Acc:17364]
ENSG00000155368	DBI	+1.9	diazepam binding inhibitor (GABA receptor modulator, acyl-CoA binding protein) [Source:HGNC Symbol;Acc:2690]
ENSG00000136279	DBNL	-1.2	drebrin-like [Source:HGNC Symbol;Acc:2696]
ENSG00000168209	DDIT4	+2.2	DNA-damage-inducible transcript 4 [Source:HGNC Symbol;Acc:24944]
ENSG00000107201	DDX58	-3.1	DEAD (Asp-Glu-Ala-Asp) box polypeptide 58 [Source:HGNC Symbol;Acc:19102]
ENSG00000137628	DDX60	-3.0	DEAD (Asp-Glu-Ala-Asp) box polypeptide 60 [Source:HGNC Symbol;Acc:25942]
ENSG00000023892	DEF6	-1.8	differentially expressed in FDCP 6 homolog (mouse) [Source:HGNC Symbol;Acc:2760]
ENSG00000213047	DENND1B	+1.2	DENN/MADD domain containing 1B [Source:HGNC Symbol;Acc:28404]
ENSG00000174485	DENND4A	+1.2	DENN/MADD domain containing 4A [Source:HGNC Symbol;Acc:24321]
ENSG00000077044	DGKD	-1.2	diacylglycerol kinase, delta 130kDa [Source:HGNC Symbol;Acc:2851]
ENSG00000116133	DHCR24	+1.3	24-dehydrocholesterol reductase [Source:HGNC Symbol;Acc:2859]
ENSG00000100697	DICER1	+1.2	dicer 1, ribonuclease type III [Source:HGNC Symbol;Acc:17098]
ENSG00000155011	DKK2	-6.5	dickkopf WNT signaling pathway inhibitor 2 [Source:HGNC Symbol;Acc:2892]
ENSG00000150768	DLAT	-1.4	dihydrolipoamide S-acetyltransferase [Source:HGNC Symbol;Acc:2896]
ENSG00000198947	DMD	-1.2	dystrophin [Source:HGNC Symbol;Acc:2928]
ENSG00000138346	DNA2	-1.3	DNA replication helicase/nuclease 2 [Source:HGNC Symbol;Acc:2939]
ENSG00000086061	DNAJA1	+1.2	DnaJ (Hsp40) homolog, subfamily A, member 1 [Source:HGNC Symbol;Acc:5229]
ENSG00000135924	DNAJB2	+1.3	DnaJ (Hsp40) homolog, subfamily B, member 2 [Source:HGNC Symbol;Acc:5228]
ENSG00000108176	DNAJC12	-41.2	DnaJ (Hsp40) homolog, subfamily C, member 12 [Source:HGNC Symbol;Acc:28908]
ENSG00000135905	DOCK10	-11.5	dedicator of cytokinesis 10 [Source:HGNC Symbol;Acc:23479]
ENSG00000167261	DPEP2	+1.7	dipeptidase 2 [Source:HGNC Symbol;Acc:23028]
ENSG00000188641	DPYD	-2.7	dihydropyrimidine dehydrogenase [Source:HGNC Symbol;Acc:3012]
ENSG00000151640	DPYSL4	-1.7	dihydropyrimidinase-like 4 [Source:HGNC Symbol;Acc:3016]
ENSG00000136048	DRAM1	-1.2	DNA-damage regulated autophagy modulator 1 [Source:HGNC Symbol;Acc:25645]
ENSG00000111817	DSE	+1.7	dermatan sulfate epimerase [Source:HGNC Symbol;Acc:21144]
ENSG00000171451	DSEL	+4.8	dermatan sulfate epimerase-like [Source:HGNC Symbol;Acc:18144]
ENSG00000163840	DTX3L	-1.6	deltex 3-like (Drosophila) [Source:HGNC Symbol;Acc:30323]
ENSG00000120129	DUSP1	-1.8	dual specificity phosphatase 1 [Source:HGNC Symbol;Acc:3064]
ENSG00000108861	DUSP3	+1.8	dual specificity phosphatase 3 [Source:HGNC Symbol;Acc:3069]
ENSG00000138166	DUSP5	+1.4	dual specificity phosphatase 5 [Source:HGNC Symbol;Acc:3071]
ENSG00000139318	DUSP6	-1.6	dual specificity phosphatase 6 [Source:HGNC Symbol;Acc:3072]
ENSG00000187240	DYNC2H1	-1.5	dynein, cytoplasmic 2, heavy chain 1 [Source:HGNC Symbol;Acc:2962]
ENSG00000138036	DYNC2LI1	+1.3	dynein, cytoplasmic 2, light intermediate chain 1 [Source:HGNC Symbol;Acc:24595]
ENSG00000146425	DYNLT1	-1.2	dynein, light chain, Tctex-type 1 [Source:HGNC Symbol;Acc:11697]
ENSG00000145088	EAF2	-1.2	ELL associated factor 2 [Source:HGNC Symbol;Acc:23115]
ENSG00000173812	EIF1	-1.2	eukaryotic translation initiation factor 1 [Source:HGNC Symbol;Acc:3249]
ENSG00000055332	EIF2AK2	-2.2	eukaryotic translation initiation factor 2-alpha kinase 2 [Source:HGNC Symbol;Acc:9437]
ENSG00000187840	EIF4EBP1	-1.2	eukaryotic translation initiation factor 4E binding protein 1 [Source:HGNC Symbol;Acc:3288]
ENSG00000155849	ELMO1	-1.2	engulfment and cell motility 1 [Source:HGNC Symbol;Acc:16286]
ENSG00000100908	EMC9	-1.4	ER membrane protein complex subunit 9 [Source:HGNC Symbol;Acc:20273]
ENSG00000213853	EMP2	+1.4	epithelial membrane protein 2 [Source:HGNC Symbol;Acc:3334]
ENSG00000142227	EMP3	+1.2	epithelial membrane protein 3 [Source:HGNC Symbol;Acc:3335]
ENSG00000106991	ENG	+1.3	endoglin [Source:HGNC Symbol;Acc:3349]
ENSG00000108515	ENO3	-1.6	enolase 3 (beta, muscle) [Source:HGNC Symbol;Acc:3354]
ENSG00000132199	ENOSF1	+1.2	enolase superfamily member 1 [Source:HGNC Symbol;Acc:30365]
ENSG00000165675	ENOX2	+1.2	ecto-NOX disulfide-thiol exchanger 2 [Source:HGNC Symbol;Acc:2259]
ENSG00000116016	EPAS1	+4.7	endothelial PAS domain protein 1 [Source:HGNC Symbol;Acc:3374]
ENSG00000224032	EPB41L4A-AS1	-1.2	EPB41L4A antisense RNA 1 [Source:HGNC Symbol;Acc:30749]
ENSG00000182580	EPHB3	-1.7	EPH receptor B3 [Source:HGNC Symbol;Acc:3394]
ENSG00000143819	EPHX1	+1.3	epoxide hydrolase 1, microsomal (xenobiotic) [Source:HGNC Symbol;Acc:3401]
ENSG00000120915	EPHX2	-36.5	epoxide hydrolase 2, cytoplasmic [Source:HGNC Symbol;Acc:3402]
ENSG00000072134	EPN2	-1.3	epsin 2 [Source:HGNC Symbol;Acc:18639]
ENSG00000187672	ERC2	+10.1	ELKS/RAB6-interacting/CAST family member 2 [Source:HGNC Symbol;Acc:31922]
ENSG00000116285	ERRFI1	+1.5	ERBB receptor feedback inhibitor 1 [Source:HGNC Symbol;Acc:18185]
ENSG00000187017	ESPN	+4.8	espin [Source:HGNC Symbol;Acc:13281]
ENSG00000134954	ETS1	-5.3	v-ets avian erythroblastosis virus E26 oncogene homolog 1 [Source:HGNC Symbol;Acc:3488]
ENSG00000244405	ETV5	+1.4	ets variant 5 [Source:HGNC Symbol;Acc:3494]
ENSG00000126860	EVI2A	-1.4	ecotropic viral integration site 2A [Source:HGNC Symbol;Acc:3499]
ENSG00000185862	EVI2B	-1.3	ecotropic viral integration site 2B [Source:HGNC Symbol;Acc:3500]
ENSG00000067208	EVI5	+1.3	ecotropic viral integration site 5 [Source:HGNC Symbol;Acc:3501]
ENSG00000106462	EZH2	-1.3	enhancer of zeste homolog 2 (Drosophila) [Source:HGNC Symbol;Acc:3527]
ENSG00000121769	FABP3	+7.2	fatty acid binding protein 3, muscle and heart (mammary-derived growth inhibitor) [Source:HGNC Symbol;Acc:3557]
ENSG00000135842	FAM129A	+3.1	family with sequence similarity 129, member A [Source:HGNC Symbol;Acc:16784]
ENSG00000138640	FAM13A	-1.2	family with sequence similarity 13, member A [Source:HGNC Symbol;Acc:19367]
ENSG00000138286	FAM149B1	-1.2	family with sequence similarity 149, member B1 [Source:HGNC Symbol;Acc:29162]
ENSG00000204442	FAM155A	+42.5	family with sequence similarity 155, member A [Source:HGNC Symbol;Acc:33877]
ENSG00000113391	FAM172A	-1.2	family with sequence similarity 172, member A [Source:HGNC Symbol;Acc:25365]
ENSG00000204856	FAM216A	-1.4	family with sequence similarity 216, member A [Source:HGNC Symbol;Acc:30180]
ENSG00000183508	FAM46C	+2.1	family with sequence similarity 46, member C [Source:HGNC Symbol;Acc:24712]
ENSG00000197872	FAM49A	-1.2	family with sequence similarity 49, member A [Source:HGNC Symbol;Acc:25373]
ENSG00000189319	FAM53B	-1.2	family with sequence similarity 53, member B [Source:HGNC Symbol;Acc:28968]
ENSG00000129195	FAM64A	-2.1	family with sequence similarity 64, member A [Source:HGNC Symbol;Acc:25483]
ENSG00000221829	FANCG	-11.2	Fanconi anemia, complementation group G [Source:HGNC Symbol;Acc:3588]
ENSG00000140525	FANCI	-1.2	Fanconi anemia, complementation group I [Source:HGNC Symbol;Acc:25568]
ENSG00000026103	FAS	+1.2	Fas cell surface death receptor [Source:HGNC Symbol;Acc:11920]
ENSG00000170271	FAXDC2	-18.4	fatty acid hydroxylase domain containing 2 [Source:HGNC Symbol;Acc:1334]
ENSG00000214050	FBXO16	-1.4	F-box protein 16 [Source:HGNC Symbol;Acc:13618]
ENSG00000112029	FBXO5	-1.2	F-box protein 5 [Source:HGNC Symbol;Acc:13584]
ENSG00000116663	FBXO6	+2.9	F-box protein 6 [Source:HGNC Symbol;Acc:13585]
ENSG00000198019	FCGR1B	+1.5	Fc fragment of IgG, high affinity Ib, receptor (CD64) [Source:HGNC Symbol;Acc:3614]
ENSG00000072694	FCGR2B	-23.0	Fc fragment of IgG, low affinity IIb, receptor (CD32) [Source:HGNC Symbol;Acc:3618]
ENSG00000079459	FDFT1	+1.3	farnesyl-diphosphate farnesyltransferase 1 [Source:HGNC Symbol;Acc:3629]
ENSG00000129682	FGF13	+2.5	fibroblast growth factor 13 [Source:HGNC Symbol;Acc:3670]
ENSG00000102678	FGF9	-2.3	fibroblast growth factor 9 [Source:HGNC Symbol;Acc:3687]
ENSG00000077782	FGFR1	+1.3	fibroblast growth factor receptor 1 [Source:HGNC Symbol;Acc:3688]
ENSG00000127951	FGL2	-16.7	fibrinogen-like 2 [Source:HGNC Symbol;Acc:3696]
ENSG00000136068	FLNB	+1.2	filamin B, beta [Source:HGNC Symbol;Acc:3755]
ENSG00000102755	FLT1	-3.2	fms-related tyrosine kinase 1 [Source:HGNC Symbol;Acc:3763]
ENSG00000122025	FLT3	+2.5	fms-related tyrosine kinase 3 [Source:HGNC Symbol;Acc:3765]
ENSG00000075426	FOSL2	-1.9	FOS-like antigen 2 [Source:HGNC Symbol;Acc:3798]
ENSG00000053254	FOXN3	-1.2	forkhead box N3 [Source:HGNC Symbol;Acc:1928]
ENSG00000171051	FPR1	+4.8	formyl peptide receptor 1 [Source:HGNC Symbol;Acc:3826]
ENSG00000171049	FPR2	+4.2	formyl peptide receptor 2 [Source:HGNC Symbol;Acc:3827]
ENSG00000114541	FRMD4B	-1.8	FERM domain containing 4B [Source:HGNC Symbol;Acc:24886]
ENSG00000073910	FRY	+1.8	furry homolog (Drosophila) [Source:HGNC Symbol;Acc:20367]
ENSG00000134363	FST	+3.7	follistatin [Source:HGNC Symbol;Acc:3971]
ENSG00000179163	FUCA1	+1.3	fucosidase, alpha-L- 1, tissue [Source:HGNC Symbol;Acc:4006]
ENSG00000196371	FUT4	-1.5	fucosyltransferase 4 (alpha (1,3) fucosyltransferase, myeloid-specific) [Source:HGNC Symbol;Acc:4015]
ENSG00000129245	FXR2	-1.4	fragile X mental retardation, autosomal homolog 2 [Source:HGNC Symbol;Acc:4024]
ENSG00000089327	FXYD5	+1.3	FXYD domain containing ion transport regulator 5 [Source:HGNC Symbol;Acc:4029]
ENSG00000082074	FYB	+5.0	FYN binding protein [Source:HGNC Symbol;Acc:4036]
ENSG00000105325	FZR1	-1.2	fizzy/cell division cycle 20 related 1 (Drosophila) [Source:HGNC Symbol;Acc:24824]
ENSG00000160211	G6PD	+1.2	glucose-6-phosphate dehydrogenase [Source:HGNC Symbol;Acc:4057]
ENSG00000099860	GADD45B	+1.4	growth arrest and DNA-damage-inducible, beta [Source:HGNC Symbol;Acc:4096]
ENSG00000108479	GALK1	-1.2	galactokinase 1 [Source:HGNC Symbol;Acc:4118]
ENSG00000130005	GAMT	-1.4	guanidinoacetate N-methyltransferase [Source:HGNC Symbol;Acc:4136]
ENSG00000106105	GARS	-1.2	glycyl-tRNA synthetase [Source:HGNC Symbol;Acc:4162]
ENSG00000185340	GAS2L1	+2.0	growth arrest-specific 2 like 1 [Source:HGNC Symbol;Acc:16955]
ENSG00000183087	GAS6	+3.3	growth arrest-specific 6 [Source:HGNC Symbol;Acc:4168]
ENSG00000007237	GAS7	+2.3	growth arrest-specific 7 [Source:HGNC Symbol;Acc:4169]
ENSG00000171766	GATM	-3.3	glycine amidinotransferase (L-arginine:glycine amidinotransferase) [Source:HGNC Symbol;Acc:4175]
ENSG00000117228	GBP1	-5.8	guanylate binding protein 1, interferon-inducible [Source:HGNC Symbol;Acc:4182]
ENSG00000225492	GBP1P1	-5.7	guanylate binding protein 1, interferon-inducible pseudogene 1 [Source:HGNC Symbol;Acc:39561]
ENSG00000162645	GBP2	-2.1	guanylate binding protein 2, interferon-inducible [Source:HGNC Symbol;Acc:4183]
ENSG00000117226	GBP3	-1.3	guanylate binding protein 3 [Source:HGNC Symbol;Acc:4184]
ENSG00000162654	GBP4	-2.7	guanylate binding protein 4 [Source:HGNC Symbol;Acc:20480]
ENSG00000154451	GBP5	-22.5	guanylate binding protein 5 [Source:HGNC Symbol;Acc:19895]
ENSG00000158555	GDPD5	-1.4	glycerophosphodiester phosphodiesterase domain containing 5 [Source:HGNC Symbol;Acc:28804]
ENSG00000141098	GFOD2	-1.2	glucose-fructose oxidoreductase domain containing 2 [Source:HGNC Symbol;Acc:28159]
ENSG00000131459	GFPT2	+2.4	glutamine-fructose-6-phosphate transaminase 2 [Source:HGNC Symbol;Acc:4242]
ENSG00000133574	GIMAP4	-1.7	GTPase, IMAP family member 4 [Source:HGNC Symbol;Acc:21872]
ENSG00000196329	GIMAP5	+3.9	GTPase, IMAP family member 5 [Source:HGNC Symbol;Acc:18005]
ENSG00000182963	GJC1	-1.2	gap junction protein, gamma 1, 45kDa [Source:HGNC Symbol;Acc:4280]
ENSG00000139278	GLIPR1	-1.6	GLI pathogenesis-related 1 [Source:HGNC Symbol;Acc:17001]
ENSG00000173221	GLRX	-1.4	glutaredoxin (thioltransferase) [Source:HGNC Symbol;Acc:4330]
ENSG00000115419	GLS	+1.2	glutaminase [Source:HGNC Symbol;Acc:4331]
ENSG00000135821	GLUL	+1.2	glutamate-ammonia ligase [Source:HGNC Symbol;Acc:4341]
ENSG00000140632	GLYR1	+1.2	glyoxylate reductase 1 homolog (Arabidopsis) [Source:HGNC Symbol;Acc:24434]
ENSG00000196743	GM2A	+1.8	GM2 ganglioside activator [Source:HGNC Symbol;Acc:4367]
ENSG00000120063	GNA13	+1.4	guanine nucleotide binding protein (G protein), alpha 13 [Source:HGNC Symbol;Acc:4381]
ENSG00000172380	GNG12	+3.8	guanine nucleotide binding protein (G protein), gamma 12 [Source:HGNC Symbol;Acc:19663]
ENSG00000063660	GPC1	+1.4	glypican 1 [Source:HGNC Symbol;Acc:4449]
ENSG00000105220	GPI	-1.2	glucose-6-phosphate isomerase [Source:HGNC Symbol;Acc:4458]
ENSG00000136235	GPNMB	+2.7	glycoprotein (transmembrane) nmb [Source:HGNC Symbol;Acc:4462]
ENSG00000211445	GPX3	+2.7	glutathione peroxidase 3 (plasma) [Source:HGNC Symbol;Acc:4555]
ENSG00000155324	GRAMD3	+1.8	GRAM domain containing 3 [Source:HGNC Symbol;Acc:24911]
ENSG00000075240	GRAMD4	+1.3	GRAM domain containing 4 [Source:HGNC Symbol;Acc:29113]
ENSG00000196208	GREB1	-15.1	growth regulation by estrogen in breast cancer 1 [Source:HGNC Symbol;Acc:24885]
ENSG00000164284	GRPEL2	-1.2	GrpE-like 2, mitochondrial (E. coli) [Source:HGNC Symbol;Acc:21060]
ENSG00000260822	GS1-358P8.4	+1.4	human gene
ENSG00000186088	GSAP	-1.5	gamma-secretase activating protein [Source:HGNC Symbol;Acc:28042]
ENSG00000164116	GUCY1A3	+1.6	guanylate cyclase 1, soluble, alpha 3 [Source:HGNC Symbol;Acc:4685]
ENSG00000254838	GVINP1	+1.5	GTPase, very large interferon inducible pseudogene 1 [Source:HGNC Symbol;Acc:25813]
ENSG00000130600	H19	-3.5	H19, imprinted maternally expressed transcript (non-protein coding) [Source:HGNC Symbol;Acc:4713]
ENSG00000113648	H2AFY	+1.3	H2A histone family, member Y [Source:HGNC Symbol;Acc:4740]
ENSG00000143575	HAX1	-1.2	HCLS1 associated protein X-1 [Source:HGNC Symbol;Acc:16915]
ENSG00000113070	HBEGF	-1.4	heparin-binding EGF-like growth factor [Source:HGNC Symbol;Acc:3059]
ENSG00000108840	HDAC5	+1.2	histone deacetylase 5 [Source:HGNC Symbol;Acc:14068]
ENSG00000094631	HDAC6	-1.2	histone deacetylase 6 [Source:HGNC Symbol;Acc:14064]
ENSG00000119969	HELLS	-1.2	helicase, lymphoid-specific [Source:HGNC Symbol;Acc:4861]
ENSG00000130589	HELZ2	-5.3	helicase with zinc finger 2, transcriptional coactivator [Source:HGNC Symbol;Acc:30021]
ENSG00000138646	HERC5	-1.8	HECT and RLD domain containing E3 ubiquitin protein ligase 5 [Source:HGNC Symbol;Acc:24368]
ENSG00000138642	HERC6	-1.6	HECT and RLD domain containing E3 ubiquitin protein ligase family member 6 [Source:HGNC Symbol;Acc:26072]
ENSG00000213614	HEXA	+1.2	hexosaminidase A (alpha polypeptide) [Source:HGNC Symbol;Acc:4878]
ENSG00000135245	HILPDA	-1.7	hypoxia inducible lipid droplet-associated [Source:HGNC Symbol;Acc:28859]
ENSG00000158373	HIST1H2BD	+1.4	histone cluster 1, H2bd [Source:HGNC Symbol;Acc:4747]
ENSG00000010818	HIVEP2	-1.2	human immunodeficiency virus type I enhancer binding protein 2 [Source:HGNC Symbol;Acc:4921]
ENSG00000127124	HIVEP3	+1.5	human immunodeficiency virus type I enhancer binding protein 3 [Source:HGNC Symbol;Acc:13561]
ENSG00000204525	HLA-C	+1.3	major histocompatibility complex, class I, C [Source:HGNC Symbol;Acc:4933]
ENSG00000204257	HLA-DMA	+2.8	major histocompatibility complex, class II, DM alpha [Source:HGNC Symbol;Acc:4934]
ENSG00000242574	HLA-DMB	+2.3	major histocompatibility complex, class II, DM beta [Source:HGNC Symbol;Acc:4935]
ENSG00000204252	HLA-DOA	+47.0	major histocompatibility complex, class II, DO alpha [Source:HGNC Symbol;Acc:4936]
ENSG00000231389	HLA-DPA1	+11.9	major histocompatibility complex, class II, DP alpha 1 [Source:HGNC Symbol;Acc:4938]
ENSG00000223865	HLA-DPB1	+6.4	major histocompatibility complex, class II, DP beta 1 [Source:HGNC Symbol;Acc:4940]
ENSG00000196735	HLA-DQA1	+4.9	major histocompatibility complex, class II, DQ alpha 1 [Source:HGNC Symbol;Acc:4942]
ENSG00000179344	HLA-DQB1	+2.3	major histocompatibility complex, class II, DQ beta 1 [Source:HGNC Symbol;Acc:4944]
ENSG00000204287	HLA-DRA	+2.4	major histocompatibility complex, class II, DR alpha [Source:HGNC Symbol;Acc:4947]
ENSG00000196126	HLA-DRB1	+4.2	major histocompatibility complex, class II, DR beta 1 [Source:HGNC Symbol;Acc:4948]
ENSG00000229391	HLA-DRB6	+4.3	major histocompatibility complex, class II, DR beta 6 (pseudogene) [Source:HGNC Symbol;Acc:4954]
ENSG00000136630	HLX	-1.3	H2.0-like homeobox [Source:HGNC Symbol;Acc:4978]
ENSG00000256269	HMBS	-1.3	hydroxymethylbilane synthase [Source:HGNC Symbol;Acc:4982]
ENSG00000112972	HMGCS1	+5.0	3-hydroxy-3-methylglutaryl-CoA synthase 1 (soluble) [Source:HGNC Symbol;Acc:5007]
ENSG00000198157	HMGN5	-1.5	high mobility group nucleosome binding domain 5 [Source:HGNC Symbol;Acc:8013]
ENSG00000100292	HMOX1	+1.5	heme oxygenase (decycling) 1 [Source:HGNC Symbol;Acc:5013]
ENSG00000189159	HN1	-1.4	hematological and neurological expressed 1 [Source:HGNC Symbol;Acc:14569]
ENSG00000150540	HNMT	-1.2	histamine N-methyltransferase [Source:HGNC Symbol;Acc:5028]
ENSG00000177733	HNRNPA0	-1.2	heterogeneous nuclear ribonucleoprotein A0 [Source:HGNC Symbol;Acc:5030]
ENSG00000214223	HNRNPA1P10	-1.2	heterogeneous nuclear ribonucleoprotein A1 pseudogene 10 [Source:HGNC Symbol;Acc:39128]
ENSG00000215492	HNRNPA1P7	-1.2	heterogeneous nuclear ribonucleoprotein A1 pseudogene 7 [Source:HGNC Symbol;Acc:31015]
ENSG00000051128	HOMER3	+2.6	homer homolog 3 (Drosophila) [Source:HGNC Symbol;Acc:17514]
ENSG00000106004	HOXA5	-1.6	homeobox A5 [Source:HGNC Symbol;Acc:5106]
ENSG00000078399	HOXA9	-1.3	homeobox A9 [Source:HGNC Symbol;Acc:5109]
ENSG00000196639	HRH1	+3.1	histamine receptor H1 [Source:HGNC Symbol;Acc:5182]
ENSG00000100209	HSCB	-1.3	HscB mitochondrial iron-sulfur cluster co-chaperone [Source:HGNC Symbol;Acc:28913]
ENSG00000080824	HSP90AA1	+1.2	heat shock protein 90kDa alpha (cytosolic), class A member 1 [Source:HGNC Symbol;Acc:5253]
ENSG00000165868	HSPA12A	+2.8	heat shock 70kDa protein 12A [Source:HGNC Symbol;Acc:19022]
ENSG00000204389	HSPA1A	+1.6	heat shock 70kDa protein 1A [Source:HGNC Symbol;Acc:5232]
ENSG00000204388	HSPA1B	+1.7	heat shock 70kDa protein 1B [Source:HGNC Symbol;Acc:5233]
ENSG00000044574	HSPA5	+1.3	heat shock 70kDa protein 5 (glucose-regulated protein, 78kDa) [Source:HGNC Symbol;Acc:5238]
ENSG00000106211	HSPB1	+1.3	heat shock 27kDa protein 1 [Source:HGNC Symbol;Acc:5246]
ENSG00000076662	ICAM3	-1.3	intercellular adhesion molecule 3 [Source:HGNC Symbol;Acc:5346]
ENSG00000112144	ICK	-1.4	intestinal cell (MAK-like) kinase [Source:HGNC Symbol;Acc:21219]
ENSG00000138413	IDH1	+1.2	isocitrate dehydrogenase 1 (NADP+), soluble [Source:HGNC Symbol;Acc:5382]
ENSG00000131203	IDO1	-19.1	indoleamine 2,3-dioxygenase 1 [Source:HGNC Symbol;Acc:6059]
ENSG00000163565	IFI16	-1.7	interferon, gamma-inducible protein 16 [Source:HGNC Symbol;Acc:5395]
ENSG00000068079	IFI35	-2.1	interferon-induced protein 35 [Source:HGNC Symbol;Acc:5399]
ENSG00000137965	IFI44	-6.3	interferon-induced protein 44 [Source:HGNC Symbol;Acc:16938]
ENSG00000137959	IFI44L	-224.3	interferon-induced protein 44-like [Source:HGNC Symbol;Acc:17817]
ENSG00000126709	IFI6	-9.2	interferon, alpha-inducible protein 6 [Source:HGNC Symbol;Acc:4054]
ENSG00000115267	IFIH1	-2.3	interferon induced with helicase C domain 1 [Source:HGNC Symbol;Acc:18873]
ENSG00000185745	IFIT1	-6.8	interferon-induced protein with tetratricopeptide repeats 1 [Source:HGNC Symbol;Acc:5407]
ENSG00000119922	IFIT2	-2.5	interferon-induced protein with tetratricopeptide repeats 2 [Source:HGNC Symbol;Acc:5409]
ENSG00000119917	IFIT3	-3.7	interferon-induced protein with tetratricopeptide repeats 3 [Source:HGNC Symbol;Acc:5411]
ENSG00000152778	IFIT5	-2.5	interferon-induced protein with tetratricopeptide repeats 5 [Source:HGNC Symbol;Acc:13328]
ENSG00000185201	IFITM2	-1.6	interferon induced transmembrane protein 2 [Source:HGNC Symbol;Acc:5413]
ENSG00000142089	IFITM3	-3.2	interferon induced transmembrane protein 3 [Source:HGNC Symbol;Acc:5414]
ENSG00000141753	IGFBP4	+2.2	insulin-like growth factor binding protein 4 [Source:HGNC Symbol;Acc:5473]
ENSG00000163453	IGFBP7	+2.1	insulin-like growth factor binding protein 7 [Source:HGNC Symbol;Acc:5476]
ENSG00000152580	IGSF10	-1.5	immunoglobulin superfamily, member 10 [Source:HGNC Symbol;Acc:26384]
ENSG00000081985	IL12RB2	+2.2	interleukin 12 receptor, beta 2 [Source:HGNC Symbol;Acc:5972]
ENSG00000125538	IL1B	-1.5	interleukin 1, beta [Source:HGNC Symbol;Acc:5992]
ENSG00000115594	IL1R1	-11.7	interleukin 1 receptor, type I [Source:HGNC Symbol;Acc:5993]
ENSG00000008517	IL32	-5.1	interleukin 32 [Source:HGNC Symbol;Acc:16830]
ENSG00000185291	IL3RA	+3.0	interleukin 3 receptor, alpha (low affinity) [Source:HGNC Symbol;Acc:6012]
ENSG00000166333	ILK	-1.3	integrin-linked kinase [Source:HGNC Symbol;Acc:6040]
ENSG00000141401	IMPA2	+1.2	inositol(myo)-1(or 4)-monophosphatase 2 [Source:HGNC Symbol;Acc:6051]
ENSG00000154059	IMPACT	+12.6	impact RWD domain protein [Source:HGNC Symbol;Acc:20387]
ENSG00000139269	INHBE	-2.0	inhibin, beta E [Source:HGNC Symbol;Acc:24029]
ENSG00000151689	INPP1	+1.4	inositol polyphosphate-1-phosphatase [Source:HGNC Symbol;Acc:6071]
ENSG00000186480	INSIG1	+1.9	insulin induced gene 1 [Source:HGNC Symbol;Acc:6083]
ENSG00000173226	IQCB1	-1.2	IQ motif containing B1 [Source:HGNC Symbol;Acc:28949]
ENSG00000160051	IQCC	+1.3	IQ motif containing C [Source:HGNC Symbol;Acc:25545]
ENSG00000106012	IQCE	+1.4	IQ motif containing E [Source:HGNC Symbol;Acc:29171]
ENSG00000174628	IQCK	+1.6	IQ motif containing K [Source:HGNC Symbol;Acc:28556]
ENSG00000125347	IRF1	-1.2	interferon regulatory factor 1 [Source:HGNC Symbol;Acc:6116]
ENSG00000168310	IRF2	-11.2	interferon regulatory factor 2 [Source:HGNC Symbol;Acc:6117]
ENSG00000185507	IRF7	-3.8	interferon regulatory factor 7 [Source:HGNC Symbol;Acc:6122]
ENSG00000213928	IRF9	-3.7	interferon regulatory factor 9 [Source:HGNC Symbol;Acc:6131]
ENSG00000187608	ISG15	-3.9	ISG15 ubiquitin-like modifier [Source:HGNC Symbol;Acc:4053]
ENSG00000172183	ISG20	-1.8	interferon stimulated exonuclease gene 20kDa [Source:HGNC Symbol;Acc:6130]
ENSG00000115232	ITGA4	-1.6	integrin, alpha 4 (antigen CD49D, alpha 4 subunit of VLA-4 receptor) [Source:HGNC Symbol;Acc:6140]
ENSG00000082781	ITGB5	+6.3	integrin, beta 5 [Source:HGNC Symbol;Acc:6160]
ENSG00000143772	ITPKB	-1.2	inositol-trisphosphate 3-kinase B [Source:HGNC Symbol;Acc:6179]
ENSG00000077684	JADE1	-1.2	jade family PHD finger 1 [Source:HGNC Symbol;Acc:30027]
ENSG00000177606	JUN	-2.1	jun proto-oncogene [Source:HGNC Symbol;Acc:6204]
ENSG00000130522	JUND	-1.4	jun D proto-oncogene [Source:HGNC Symbol;Acc:6206]
ENSG00000173801	JUP	-1.4	junction plakoglobin [Source:HGNC Symbol;Acc:6207]
ENSG00000160145	KALRN	+1.5	kalirin, RhoGEF kinase [Source:HGNC Symbol;Acc:4814]
ENSG00000197256	KANK2	+1.6	KN motif and ankyrin repeat domains 2 [Source:HGNC Symbol;Acc:29300]
ENSG00000140854	KATNB1	-1.5	katanin p80 (WD repeat containing) subunit B 1 [Source:HGNC Symbol;Acc:6217]
ENSG00000069424	KCNAB2	+1.8	potassium voltage-gated channel, shaker-related subfamily, beta member 2 [Source:HGNC Symbol;Acc:6229]
ENSG00000171385	KCND3	+10.3	potassium voltage-gated channel, Shal-related subfamily, member 3 [Source:HGNC Symbol;Acc:6239]
ENSG00000115041	KCNIP3	+6.5	Kv channel interacting protein 3, calsenilin [Source:HGNC Symbol;Acc:15523]
ENSG00000178695	KCTD12	+2.0	potassium channel tetramerization domain containing 12 [Source:HGNC Symbol;Acc:14678]
ENSG00000100196	KDELR3	+2.6	KDEL (Lys-Asp-Glu-Leu) endoplasmic reticulum protein retention receptor 3 [Source:HGNC Symbol;Acc:6306]
ENSG00000127663	KDM4B	-1.2	lysine (K)-specific demethylase 4B [Source:HGNC Symbol;Acc:29136]
ENSG00000138030	KHK	-2.0	ketohexokinase (fructokinase) [Source:HGNC Symbol;Acc:6315]
ENSG00000235750	KIAA0040	+1.2	KIAA0040 [Source:HGNC Symbol;Acc:28950]
ENSG00000166803	KIAA0101	-1.2	KIAA0101 [Source:HGNC Symbol;Acc:28961]
ENSG00000135709	KIAA0513	+1.8	KIAA0513 [Source:HGNC Symbol;Acc:29058]
ENSG00000054523	KIF1B	-1.3	kinesin family member 1B [Source:HGNC Symbol;Acc:16636]
ENSG00000129250	KIF1C	+1.6	kinesin family member 1C [Source:HGNC Symbol;Acc:6317]
ENSG00000112984	KIF20A	-1.2	kinesin family member 20A [Source:HGNC Symbol;Acc:9787]
ENSG00000162849	KIF26B	+1.6	kinesin family member 26B [Source:HGNC Symbol;Acc:25484]
ENSG00000157404	KIT	-2.3	v-kit Hardy-Zuckerman 4 feline sarcoma viral oncogene homolog [Source:HGNC Symbol;Acc:6342]
ENSG00000049130	KITLG	-1.9	KIT ligand [Source:HGNC Symbol;Acc:6343]
ENSG00000172059	KLF11	+1.4	Kruppel-like factor 11 [Source:HGNC Symbol;Acc:11811]
ENSG00000165516	KLHDC2	-1.2	kelch domain containing 2 [Source:HGNC Symbol;Acc:20231]
ENSG00000104731	KLHDC4	-1.4	kelch domain containing 4 [Source:HGNC Symbol;Acc:25272]
ENSG00000185909	KLHDC8B	+1.4	kelch domain containing 8B [Source:HGNC Symbol;Acc:28557]
ENSG00000003096	KLHL13	-1.6	kelch-like family member 13 [Source:HGNC Symbol;Acc:22931]
ENSG00000099910	KLHL22	-1.2	kelch-like family member 22 [Source:HGNC Symbol;Acc:25888]
ENSG00000167548	KMT2D	-1.3	lysine (K)-specific methyltransferase 2D [Source:HGNC Symbol;Acc:7133]
ENSG00000170421	KRT8	+1.7	keratin 8 [Source:HGNC Symbol;Acc:6446]
ENSG00000115919	KYNU	-64.5	kynureninase [Source:HGNC Symbol;Acc:6469]
ENSG00000053747	LAMA3	+3.1	laminin, alpha 3 [Source:HGNC Symbol;Acc:6483]
ENSG00000002549	LAP3	-1.4	leucine aminopeptidase 3 [Source:HGNC Symbol;Acc:18449]
ENSG00000213626	LBH	-1.3	limb bud and heart development [Source:HGNC Symbol;Acc:29532]
ENSG00000043462	LCP2	+1.2	lymphocyte cytosolic protein 2 (SH2 domain containing leukocyte protein of 76kDa) [Source:HGNC Symbol;Acc:6529]
ENSG00000130164	LDLR	+1.2	low density lipoprotein receptor [Source:HGNC Symbol;Acc:6547]
ENSG00000168675	LDLRAD4	+2.1	low density lipoprotein receptor class A domain containing 4 [Source:HGNC Symbol;Acc:1224]
ENSG00000157978	LDLRAP1	+1.7	low density lipoprotein receptor adaptor protein 1 [Source:HGNC Symbol;Acc:18640]
ENSG00000213625	LEPROT	-11.2	leptin receptor overlapping transcript [Source:HGNC Symbol;Acc:29477]
ENSG00000100097	LGALS1	-1.4	lectin, galactoside-binding, soluble, 1 [Source:HGNC Symbol;Acc:6561]
ENSG00000108679	LGALS3BP	+1.9	lectin, galactoside-binding, soluble, 3 binding protein [Source:HGNC Symbol;Acc:6564]
ENSG00000168961	LGALS9	-1.6	lectin, galactoside-binding, soluble, 9 [Source:HGNC Symbol;Acc:6570]
ENSG00000239998	LILRA2	+5.1	leukocyte immunoglobulin-like receptor, subfamily A (with TM domain), member 2 [Source:HGNC Symbol;Acc:6603]
ENSG00000050405	LIMA1	-1.5	LIM domain and actin binding 1 [Source:HGNC Symbol;Acc:24636]
ENSG00000235106	LINC00094	+1.3	long intergenic non-protein coding RNA 94 [Source:HGNC Symbol;Acc:24742]
ENSG00000189067	LITAF	+1.2	lipopolysaccharide-induced TNF factor [Source:HGNC Symbol;Acc:16841]
ENSG00000160789	LMNA	+3.5	lamin A/C [Source:HGNC Symbol;Acc:6636]
ENSG00000175556	LONRF3	+2.3	LON peptidase N-terminal domain and ring finger 3 [Source:HGNC Symbol;Acc:21152]
ENSG00000153395	LPCAT1	+2.4	lysophosphatidylcholine acyltransferase 1 [Source:HGNC Symbol;Acc:25718]
ENSG00000134324	LPIN1	+1.3	lipin 1 [Source:HGNC Symbol;Acc:13345]
ENSG00000175445	LPL	-5.0	lipoprotein lipase [Source:HGNC Symbol;Acc:6677]
ENSG00000170860	LSM3	+1.2	LSM3 homolog, U6 small nuclear RNA associated (S. cerevisiae) [Source:HGNC Symbol;Acc:17874]
ENSG00000160285	LSS	+1.4	lanosterol synthase (2,3-oxidosqualene-lanosterol cyclase) [Source:HGNC Symbol;Acc:6708]
ENSG00000213903	LTB4R	+2.0	leukotriene B4 receptor [Source:HGNC Symbol;Acc:6713]
ENSG00000049323	LTBP1	+2.5	latent transforming growth factor beta binding protein 1 [Source:HGNC Symbol;Acc:6714]
ENSG00000079257	LXN	-2.0	latexin [Source:HGNC Symbol;Acc:13347]
ENSG00000160932	LY6E	-1.3	lymphocyte antigen 6 complex, locus E [Source:HGNC Symbol;Acc:6727]
ENSG00000254087	LYN	-1.2	v-yes-1 Yamaguchi sarcoma viral related oncogene homolog [Source:HGNC Symbol;Acc:6735]
ENSG00000090382	LYZ	+1.8	lysozyme [Source:HGNC Symbol;Acc:6740]
ENSG00000154545	MAGED4	-1.4	melanoma antigen family D, 4 [Source:HGNC Symbol;Acc:23793]
ENSG00000187601	MAGEH1	+1.9	melanoma antigen family H, 1 [Source:HGNC Symbol;Acc:24092]
ENSG00000161021	MAML1	-1.2	mastermind-like 1 (Drosophila) [Source:HGNC Symbol;Acc:13632]
ENSG00000111885	MAN1A1	+3.1	mannosidase, alpha, class 1A, member 1 [Source:HGNC Symbol;Acc:6821]
ENSG00000117643	MAN1C1	+3.6	mannosidase, alpha, class 1C, member 1 [Source:HGNC Symbol;Acc:19080]
ENSG00000111261	MANSC1	+2.1	MANSC domain containing 1 [Source:HGNC Symbol;Acc:25505]
ENSG00000071054	MAP4K4	-1.3	mitogen-activated protein kinase kinase kinase kinase 4 [Source:HGNC Symbol;Acc:6866]
ENSG00000186868	MAPT	+1.9	microtubule-associated protein tau [Source:HGNC Symbol;Acc:6893]
ENSG00000197971	MBP	+1.3	myelin basic protein [Source:HGNC Symbol;Acc:6925]
ENSG00000076706	MCAM	-1.2	melanoma cell adhesion molecule [Source:HGNC Symbol;Acc:6934]
ENSG00000100297	MCM5	-1.2	minichromosome maintenance complex component 5 [Source:HGNC Symbol;Acc:6948]
ENSG00000111877	MCM9	+1.5	minichromosome maintenance complex component 9 [Source:HGNC Symbol;Acc:21484]
ENSG00000175471	MCTP1	-1.3	multiple C2 domains, transmembrane 1 [Source:HGNC Symbol;Acc:26183]
ENSG00000110492	MDK	-1.6	midkine (neurite growth-promoting factor 2) [Source:HGNC Symbol;Acc:6972]
ENSG00000133398	MED10	+3.1	mediator complex subunit 10 [Source:HGNC Symbol;Acc:28760]
ENSG00000176845	METRNL	+1.2	meteorin, glial cell differentiation regulator-like [Source:HGNC Symbol;Acc:27584]
ENSG00000185432	METTL7A	-1.7	methyltransferase like 7A [Source:HGNC Symbol;Acc:24550]
ENSG00000198948	MFAP3L	-2.0	microfibrillar-associated protein 3-like [Source:HGNC Symbol;Acc:29083]
ENSG00000128268	MGAT3	-1.4	mannosyl (beta-1,4-)-glycoprotein beta-1,4-N-acetylglucosaminyltransferase [Source:HGNC Symbol;Acc:7046]
ENSG00000143198	MGST3	+1.3	microsomal glutathione S-transferase 3 [Source:HGNC Symbol;Acc:7064]
ENSG00000080561	MID2	+2.2	midline 2 [Source:HGNC Symbol;Acc:7096]
ENSG00000141503	MINK1	+1.3	misshapen-like kinase 1 [Source:HGNC Symbol;Acc:17565]
ENSG00000158411	MITD1	-1.2	MIT, microtubule interacting and transport, domain containing 1 [Source:HGNC Symbol;Acc:25207]
ENSG00000087245	MMP2	+4.5	matrix metallopeptidase 2 (gelatinase A, 72kDa gelatinase, 72kDa type IV collagenase) [Source:HGNC Symbol;Acc:7166]
ENSG00000008516	MMP25	-2.5	matrix metallopeptidase 25 [Source:HGNC Symbol;Acc:14246]
ENSG00000075643	MOCOS	+1.9	molybdenum cofactor sulfurase [Source:HGNC Symbol;Acc:18234]
ENSG00000066382	MPPED2	-30.2	metallophosphoesterase domain containing 2 [Source:HGNC Symbol;Acc:1180]
ENSG00000149573	MPZL2	-260.3	myelin protein zero-like 2 [Source:HGNC Symbol;Acc:3496]
ENSG00000153029	MR1	-1.2	major histocompatibility complex, class I-related [Source:HGNC Symbol;Acc:4975]
ENSG00000020922	MRE11A	-1.3	MRE11 meiotic recombination 11 homolog A (S. cerevisiae) [Source:HGNC Symbol;Acc:7230]
ENSG00000048544	MRPS10	+1.2	mitochondrial ribosomal protein S10 [Source:HGNC Symbol;Acc:14502]
ENSG00000156738	MS4A1	+2.6	membrane-spanning 4-domains, subfamily A, member 1 [Source:HGNC Symbol;Acc:7315]
ENSG00000052802	MSMO1	+1.6	methylsterol monooxygenase 1 [Source:HGNC Symbol;Acc:10545]
ENSG00000125148	MT2A	-1.2	metallothionein 2A [Source:HGNC Symbol;Acc:7406]
ENSG00000065911	MTHFD2	-1.2	methylenetetrahydrofolate dehydrogenase (NADP+ dependent) 2, methenyltetrahydrofolate cyclohydrolase [Source:HGNC Symbol;Acc:7434]
ENSG00000063601	MTMR1	+1.2	myotubularin related protein 1 [Source:HGNC Symbol;Acc:7449]
ENSG00000129422	MTUS1	-13.9	microtubule associated tumor suppressor 1 [Source:HGNC Symbol;Acc:29789]
ENSG00000185499	MUC1	+2.2	mucin 1, cell surface associated [Source:HGNC Symbol;Acc:7508]
ENSG00000110921	MVK	+1.4	mevalonate kinase [Source:HGNC Symbol;Acc:7530]
ENSG00000183486	MX2	-28.1	myxovirus (influenza virus) resistance 2 (mouse) [Source:HGNC Symbol;Acc:7533]
ENSG00000172936	MYD88	-1.5	myeloid differentiation primary response 88 [Source:HGNC Symbol;Acc:7562]
ENSG00000065534	MYLK	+1.7	myosin light chain kinase [Source:HGNC Symbol;Acc:7590]
ENSG00000142347	MYO1F	+1.3	myosin IF [Source:HGNC Symbol;Acc:7600]
ENSG00000138119	MYOF	+2.3	myoferlin [Source:HGNC Symbol;Acc:3656]
ENSG00000139597	N4BP2L1	-1.2	NEDD4 binding protein 2-like 1 [Source:HGNC Symbol;Acc:25037]
ENSG00000110583	NAA40	-1.2	N(alpha)-acetyltransferase 40, NatD catalytic subunit [Source:HGNC Symbol;Acc:25845]
ENSG00000105835	NAMPT	+1.2	nicotinamide phosphoribosyltransferase [Source:HGNC Symbol;Acc:30092]
ENSG00000151503	NCAPD3	-1.5	non-SMC condensin II complex, subunit D3 [Source:HGNC Symbol;Acc:28952]
ENSG00000182487	NCF1B	+1.9	neutrophil cytosolic factor 1B pseudogene [Source:HGNC Symbol;Acc:32522]
ENSG00000084676	NCOA1	-1.2	nuclear receptor coactivator 1 [Source:HGNC Symbol;Acc:7668]
ENSG00000049759	NEDD4L	+1.6	neural precursor cell expressed, developmentally down-regulated 4-like, E3 ubiquitin protein ligase [Source:HGNC Symbol;Acc:7728]
ENSG00000132688	NES	+2.1	nestin [Source:HGNC Symbol;Acc:7756]
ENSG00000173848	NET1	+1.3	neuroepithelial cell transforming 1 [Source:HGNC Symbol;Acc:14592]
ENSG00000204386	NEU1	+1.3	sialidase 1 (lysosomal sialidase) [Source:HGNC Symbol;Acc:7758]
ENSG00000050344	NFE2L3	-1.2	nuclear factor, erythroid 2-like 3 [Source:HGNC Symbol;Acc:7783]
ENSG00000147862	NFIB	+1.3	nuclear factor I/B [Source:HGNC Symbol;Acc:7785]
ENSG00000165030	NFIL3	+1.3	nuclear factor, interleukin 3 regulated [Source:HGNC Symbol;Acc:7787]
ENSG00000188158	NHS	+30.1	Nance-Horan syndrome (congenital cataracts and dental anomalies) [Source:HGNC Symbol;Acc:7820]
ENSG00000171840	NINJ2	+1.8	ninjurin 2 [Source:HGNC Symbol;Acc:7825]
ENSG00000104361	NIPAL2	+1.4	NIPA-like domain containing 2 [Source:HGNC Symbol;Acc:25854]
ENSG00000136352	NKX2-1	+20.4	NK2 homeobox 1 [Source:HGNC Symbol;Acc:11825]
ENSG00000123609	NMI	-1.2	N-myc (and STAT) interactor [Source:HGNC Symbol;Acc:7854]
ENSG00000115761	NOL10	-1.2	nucleolar protein 10 [Source:HGNC Symbol;Acc:25862]
ENSG00000249673	NOP14-AS1	-1.4	NOP14 antisense RNA 1 [Source:HGNC Symbol;Acc:20205]
ENSG00000136999	NOV	+2.7	nephroblastoma overexpressed [Source:HGNC Symbol;Acc:7885]
ENSG00000151322	NPAS3	+7.0	neuronal PAS domain protein 3 [Source:HGNC Symbol;Acc:19311]
ENSG00000149308	NPAT	-1.6	nuclear protein, ataxia-telangiectasia locus [Source:HGNC Symbol;Acc:7896]
ENSG00000141458	NPC1	-1.2	Niemann-Pick disease, type C1 [Source:HGNC Symbol;Acc:7897]
ENSG00000135838	NPL	+1.6	N-acetylneuraminate pyruvate lyase (dihydrodipicolinate synthase) [Source:HGNC Symbol;Acc:16781]
ENSG00000113389	NPR3	+2.0	natriuretic peptide receptor C/guanylate cyclase C (atrionatriuretic peptide receptor C) [Source:HGNC Symbol;Acc:7945]
ENSG00000221890	NPTXR	+2.7	neuronal pentraxin receptor [Source:HGNC Symbol;Acc:7954]
ENSG00000151623	NR3C2	+2.2	nuclear receptor subfamily 3, group C, member 2 [Source:HGNC Symbol;Acc:7979]
ENSG00000180530	NRIP1	-2.4	nuclear receptor interacting protein 1 [Source:HGNC Symbol;Acc:8001]
ENSG00000137404	NRM	-1.7	nurim (nuclear envelope membrane protein) [Source:HGNC Symbol;Acc:8003]
ENSG00000065320	NTN1	+1.3	netrin 1 [Source:HGNC Symbol;Acc:8029]
ENSG00000166321	NUDT13	-2.8	nudix (nucleoside diphosphate linked moiety X)-type motif 13 [Source:HGNC Symbol;Acc:18827]
ENSG00000083635	NUFIP1	+1.2	nuclear fragile X mental retardation protein interacting protein 1 [Source:HGNC Symbol;Acc:8057]
ENSG00000137497	NUMA1	-1.4	nuclear mitotic apparatus protein 1 [Source:HGNC Symbol;Acc:8059]
ENSG00000137804	NUSAP1	-1.2	nucleolar and spindle associated protein 1 [Source:HGNC Symbol;Acc:18538]
ENSG00000089127	OAS1	-15.4	2'-5'-oligoadenylate synthetase 1, 40/46kDa [Source:HGNC Symbol;Acc:8086]
ENSG00000111335	OAS2	-49.4	2'-5'-oligoadenylate synthetase 2, 69/71kDa [Source:HGNC Symbol;Acc:8087]
ENSG00000111331	OAS3	-4.1	2'-5'-oligoadenylate synthetase 3, 100kDa [Source:HGNC Symbol;Acc:8088]
ENSG00000135114	OASL	-2.5	2'-5'-oligoadenylate synthetase-like [Source:HGNC Symbol;Acc:8090]
ENSG00000065154	OAT	+1.3	ornithine aminotransferase [Source:HGNC Symbol;Acc:8091]
ENSG00000060491	OGFR	-1.3	opioid growth factor receptor [Source:HGNC Symbol;Acc:15768]
ENSG00000130558	OLFM1	+8.7	olfactomedin 1 [Source:HGNC Symbol;Acc:17187]
ENSG00000054277	OPN3	+1.3	opsin 3 [Source:HGNC Symbol;Acc:14007]
ENSG00000123240	OPTN	-1.4	optineurin [Source:HGNC Symbol;Acc:17142]
ENSG00000141447	OSBPL1A	+1.2	oxysterol binding protein-like 1A [Source:HGNC Symbol;Acc:16398]
ENSG00000204237	OXLD1	-1.2	oxidoreductase-like domain containing 1 [Source:HGNC Symbol;Acc:27901]
ENSG00000135124	P2RX4	+1.2	purinergic receptor P2X, ligand-gated ion channel, 4 [Source:HGNC Symbol;Acc:8535]
ENSG00000089041	P2RX7	+2.3	purinergic receptor P2X, ligand-gated ion channel, 7 [Source:HGNC Symbol;Acc:8537]
ENSG00000149269	PAK1	-1.5	p21 protein (Cdc42/Rac)-activated kinase 1 [Source:HGNC Symbol;Acc:8590]
ENSG00000129116	PALLD	-2.7	palladin, cytoskeletal associated protein [Source:HGNC Symbol;Acc:17068]
ENSG00000110218	PANX1	-1.3	pannexin 1 [Source:HGNC Symbol;Acc:8599]
ENSG00000198682	PAPSS2	-2.8	3'-phosphoadenosine 5'-phosphosulfate synthase 2 [Source:HGNC Symbol;Acc:8604]
ENSG00000178685	PARP10	-1.7	poly (ADP-ribose) polymerase family, member 10 [Source:HGNC Symbol;Acc:25895]
ENSG00000111224	PARP11	+1.2	poly (ADP-ribose) polymerase family, member 11 [Source:HGNC Symbol;Acc:1186]
ENSG00000059378	PARP12	-1.4	poly (ADP-ribose) polymerase family, member 12 [Source:HGNC Symbol;Acc:21919]
ENSG00000173193	PARP14	-1.4	poly (ADP-ribose) polymerase family, member 14 [Source:HGNC Symbol;Acc:29232]
ENSG00000151883	PARP8	-1.3	poly (ADP-ribose) polymerase family, member 8 [Source:HGNC Symbol;Acc:26124]
ENSG00000138496	PARP9	-3.1	poly (ADP-ribose) polymerase family, member 9 [Source:HGNC Symbol;Acc:24118]
ENSG00000177425	PAWR	-1.2	PRKC, apoptosis, WT1, regulator [Source:HGNC Symbol;Acc:8614]
ENSG00000184226	PCDH9	+1.6	protocadherin 9 [Source:HGNC Symbol;Acc:8661]
ENSG00000240184	PCDHGC3	+1.8	protocadherin gamma subfamily C, 3 [Source:HGNC Symbol;Acc:8716]
ENSG00000100889	PCK2	-1.4	phosphoenolpyruvate carboxykinase 2 (mitochondrial) [Source:HGNC Symbol;Acc:8725]
ENSG00000140479	PCSK6	+1.5	proprotein convertase subtilisin/kexin type 6 [Source:HGNC Symbol;Acc:8569]
ENSG00000174840	PDE12	+1.2	phosphodiesterase 12 [Source:HGNC Symbol;Acc:25386]
ENSG00000152270	PDE3B	-3.1	phosphodiesterase 3B, cGMP-inhibited [Source:HGNC Symbol;Acc:8779]
ENSG00000184588	PDE4B	-2.0	phosphodiesterase 4B, cAMP-specific [Source:HGNC Symbol;Acc:8781]
ENSG00000113448	PDE4D	-1.3	phosphodiesterase 4D, cAMP-specific [Source:HGNC Symbol;Acc:8783]
ENSG00000197461	PDGFA	+1.7	platelet-derived growth factor alpha polypeptide [Source:HGNC Symbol;Acc:8799]
ENSG00000134853	PDGFRA	+4.0	platelet-derived growth factor receptor, alpha polypeptide [Source:HGNC Symbol;Acc:8803]
ENSG00000067992	PDK3	+1.2	pyruvate dehydrogenase kinase, isozyme 3 [Source:HGNC Symbol;Acc:8811]
ENSG00000163110	PDLIM5	+1.5	PDZ and LIM domain 5 [Source:HGNC Symbol;Acc:17468]
ENSG00000160209	PDXK	+1.4	pyridoxal (pyridoxine, vitamin B6) kinase [Source:HGNC Symbol;Acc:8819]
ENSG00000162734	PEA15	-1.2	phosphoprotein enriched in astrocytes 15 [Source:HGNC Symbol;Acc:8822]
ENSG00000261371	PECAM1	+3.1	platelet/endothelial cell adhesion molecule 1 [Source:HGNC Symbol;Acc:8823]
ENSG00000242265	PEG10	-3.4	paternally expressed 10 [Source:HGNC Symbol;Acc:14005]
ENSG00000139946	PELI2	-1.2	pellino E3 ubiquitin protein ligase family member 2 [Source:HGNC Symbol;Acc:8828]
ENSG00000170525	PFKFB3	-1.3	6-phosphofructo-2-kinase/fructose-2,6-biphosphatase 3 [Source:HGNC Symbol;Acc:8874]
ENSG00000114268	PFKFB4	-3.6	6-phosphofructo-2-kinase/fructose-2,6-biphosphatase 4 [Source:HGNC Symbol;Acc:8875]
ENSG00000067057	PFKP	-1.3	phosphofructokinase, platelet [Source:HGNC Symbol;Acc:8878]
ENSG00000112137	PHACTR1	-1.3	phosphatase and actin regulator 1 [Source:HGNC Symbol;Acc:20990]
ENSG00000136147	PHF11	-1.6	PHD finger protein 11 [Source:HGNC Symbol;Acc:17024]
ENSG00000146247	PHIP	-1.2	pleckstrin homology domain interacting protein [Source:HGNC Symbol;Acc:15673]
ENSG00000139289	PHLDA1	-1.6	pleckstrin homology-like domain, family A, member 1 [Source:HGNC Symbol;Acc:8933]
ENSG00000181649	PHLDA2	+2.9	pleckstrin homology-like domain, family A, member 2 [Source:HGNC Symbol;Acc:12385]
ENSG00000006576	PHTF2	+1.3	putative homeodomain transcription factor 2 [Source:HGNC Symbol;Acc:13411]
ENSG00000175309	PHYKPL	-1.5	5-phosphohydroxy-L-lysine phospho-lyase [Source:HGNC Symbol;Acc:28249]
ENSG00000100564	PIGH	-1.3	phosphatidylinositol glycan anchor biosynthesis, class H [Source:HGNC Symbol;Acc:8964]
ENSG00000121879	PIK3CA	-1.6	phosphatidylinositol-4,5-bisphosphate 3-kinase, catalytic subunit alpha [Source:HGNC Symbol;Acc:8975]
ENSG00000137193	PIM1	+1.3	pim-1 oncogene [Source:HGNC Symbol;Acc:8986]
ENSG00000144283	PKP4	+1.2	plakophilin 4 [Source:HGNC Symbol;Acc:9026]
ENSG00000116711	PLA2G4A	-1.4	phospholipase A2, group IVA (cytosolic, calcium-dependent) [Source:HGNC Symbol;Acc:9035]
ENSG00000145287	PLAC8	-1.9	placenta-specific 8 [Source:HGNC Symbol;Acc:19254]
ENSG00000104368	PLAT	-8.9	plasminogen activator, tissue [Source:HGNC Symbol;Acc:9051]
ENSG00000011422	PLAUR	-1.8	plasminogen activator, urokinase receptor [Source:HGNC Symbol;Acc:9053]
ENSG00000182378	PLCXD1	+1.9	phosphatidylinositol-specific phospholipase C, X domain containing 1 [Source:HGNC Symbol;Acc:23148]
ENSG00000178209	PLEC	+1.5	plectin [Source:HGNC Symbol;Acc:9069]
ENSG00000115956	PLEK	+1.5	pleckstrin [Source:HGNC Symbol;Acc:9070]
ENSG00000107679	PLEKHA1	+1.2	pleckstrin homology domain containing, family A (phosphoinositide binding specific) member 1 [Source:HGNC Symbol;Acc:14335]
ENSG00000166289	PLEKHF1	+1.5	pleckstrin homology domain containing, family F (with FYVE domain) member 1 [Source:HGNC Symbol;Acc:20764]
ENSG00000147872	PLIN2	+1.2	perilipin 2 [Source:HGNC Symbol;Acc:248]
ENSG00000188313	PLSCR1	-2.0	phospholipid scramblase 1 [Source:HGNC Symbol;Acc:9092]
ENSG00000114698	PLSCR4	+1.7	phospholipid scramblase 4 [Source:HGNC Symbol;Acc:16497]
ENSG00000004399	PLXND1	+1.3	plexin D1 [Source:HGNC Symbol;Acc:9107]
ENSG00000141682	PMAIP1	-1.3	phorbol-12-myristate-13-acetate-induced protein 1 [Source:HGNC Symbol;Acc:9108]
ENSG00000109099	PMP22	+1.6	peripheral myelin protein 22 [Source:HGNC Symbol;Acc:9118]
ENSG00000182013	PNMAL1	+2.6	paraneoplastic Ma antigen family-like 1 [Source:HGNC Symbol;Acc:25578]
ENSG00000070501	POLB	+1.2	polymerase (DNA directed), beta [Source:HGNC Symbol;Acc:9174]
ENSG00000062822	POLD1	-1.2	polymerase (DNA directed), delta 1, catalytic subunit [Source:HGNC Symbol;Acc:9175]
ENSG00000168495	POLR3D	-1.3	polymerase (RNA) III (DNA directed) polypeptide D, 44kDa [Source:HGNC Symbol;Acc:1080]
ENSG00000132429	POPDC3	+1.4	popeye domain containing 3 [Source:HGNC Symbol;Acc:17649]
ENSG00000184271	POU6F1	-1.8	POU class 6 homeobox 1 [Source:HGNC Symbol;Acc:9224]
ENSG00000180817	PPA1	-1.4	pyrophosphatase (inorganic) 1 [Source:HGNC Symbol;Acc:9226]
ENSG00000067113	PPAP2A	-2.3	phosphatidic acid phosphatase type 2A [Source:HGNC Symbol;Acc:9228]
ENSG00000162407	PPAP2B	+3.8	phosphatidic acid phosphatase type 2B [Source:HGNC Symbol;Acc:9229]
ENSG00000166387	PPFIBP2	+1.7	PTPRF interacting protein, binding protein 2 (liprin beta 2) [Source:HGNC Symbol;Acc:9250]
ENSG00000118898	PPL	+8.5	periplakin [Source:HGNC Symbol;Acc:9273]
ENSG00000175175	PPM1E	-1.5	protein phosphatase, Mg2+/Mn2+ dependent, 1E [Source:HGNC Symbol;Acc:19322]
ENSG00000100034	PPM1F	-1.8	protein phosphatase, Mg2+/Mn2+ dependent, 1F [Source:HGNC Symbol;Acc:19388]
ENSG00000163590	PPM1L	-1.2	protein phosphatase, Mg2+/Mn2+ dependent, 1L [Source:HGNC Symbol;Acc:16381]
ENSG00000214517	PPME1	-1.6	protein phosphatase methylesterase 1 [Source:HGNC Symbol;Acc:30178]
ENSG00000213639	PPP1CB	-1.4	protein phosphatase 1, catalytic subunit, beta isozyme [Source:HGNC Symbol;Acc:9282]
ENSG00000146112	PPP1R18	-1.2	protein phosphatase 1, regulatory subunit 18 [Source:HGNC Symbol;Acc:29413]
ENSG00000073711	PPP2R3A	+1.4	protein phosphatase 2, regulatory subunit B'', alpha [Source:HGNC Symbol;Acc:9307]
ENSG00000120910	PPP3CC	-1.3	protein phosphatase 3, catalytic subunit, gamma isozyme [Source:HGNC Symbol;Acc:9316]
ENSG00000185686	PRAME	-7.3	preferentially expressed antigen in melanoma [Source:HGNC Symbol;Acc:9336]
ENSG00000046889	PREX2	-43.7	phosphatidylinositol-3,4,5-trisphosphate-dependent Rac exchange factor 2 [Source:HGNC Symbol;Acc:22950]
ENSG00000132356	PRKAA1	+2.8	protein kinase, AMP-activated, alpha 1 catalytic subunit [Source:HGNC Symbol;Acc:9376]
ENSG00000142875	PRKACB	-1.9	protein kinase, cAMP-dependent, catalytic, beta [Source:HGNC Symbol;Acc:9381]
ENSG00000005249	PRKAR2B	-1.4	protein kinase, cAMP-dependent, regulatory, type II, beta [Source:HGNC Symbol;Acc:9392]
ENSG00000154229	PRKCA	+1.8	protein kinase C, alpha [Source:HGNC Symbol;Acc:9393]
ENSG00000027075	PRKCH	-1.2	protein kinase C, eta [Source:HGNC Symbol;Acc:9403]
ENSG00000171867	PRNP	+1.2	prion protein [Source:HGNC Symbol;Acc:9449]
ENSG00000101000	PROCR	-2.1	protein C receptor, endothelial [Source:HGNC Symbol;Acc:9452]
ENSG00000130962	PRRG1	-1.3	proline rich Gla (G-carboxyglutamic acid) 1 [Source:HGNC Symbol;Acc:9469]
ENSG00000135378	PRRG4	+1.2	proline rich Gla (G-carboxyglutamic acid) 4 (transmembrane) [Source:HGNC Symbol;Acc:30799]
ENSG00000143363	PRUNE	-1.2	prune exopolyphosphatase [Source:HGNC Symbol;Acc:13420]
ENSG00000156011	PSD3	+1.3	pleckstrin and Sec7 domain containing 3 [Source:HGNC Symbol;Acc:19093]
ENSG00000204264	PSMB8	-1.4	proteasome (prosome, macropain) subunit, beta type, 8 [Source:HGNC Symbol;Acc:9545]
ENSG00000092010	PSME1	-1.3	proteasome (prosome, macropain) activator subunit 1 (PA28 alpha) [Source:HGNC Symbol;Acc:9568]
ENSG00000100911	PSME2	-1.2	proteasome (prosome, macropain) activator subunit 2 (PA28 beta) [Source:HGNC Symbol;Acc:9569]
ENSG00000165983	PTER	+1.2	phosphotriesterase related [Source:HGNC Symbol;Acc:9590]
ENSG00000050628	PTGER3	-12.3	prostaglandin E receptor 3 (subtype EP3) [Source:HGNC Symbol;Acc:9595]
ENSG00000171522	PTGER4	+4.1	prostaglandin E receptor 4 (subtype EP4) [Source:HGNC Symbol;Acc:9596]
ENSG00000175354	PTPN2	+1.2	protein tyrosine phosphatase, non-receptor type 2 [Source:HGNC Symbol;Acc:9650]
ENSG00000134242	PTPN22	-1.2	protein tyrosine phosphatase, non-receptor type 22 (lymphoid) [Source:HGNC Symbol;Acc:9652]
ENSG00000081237	PTPRC	-1.7	protein tyrosine phosphatase, receptor type, C [Source:HGNC Symbol;Acc:9666]
ENSG00000153707	PTPRD	+2.6	protein tyrosine phosphatase, receptor type, D [Source:HGNC Symbol;Acc:9668]
ENSG00000110060	PUS3	-1.4	pseudouridylate synthase 3 [Source:HGNC Symbol;Acc:25461]
ENSG00000183010	PYCR1	-1.2	pyrroline-5-carboxylate reductase 1 [Source:HGNC Symbol;Acc:9721]
ENSG00000100504	PYGL	+1.2	phosphorylase, glycogen, liver [Source:HGNC Symbol;Acc:9725]
ENSG00000104679	R3HCC1	+1.2	R3H domain and coiled-coil containing 1 [Source:HGNC Symbol;Acc:27329]
ENSG00000069974	RAB27A	+2.1	RAB27A, member RAS oncogene family [Source:HGNC Symbol;Acc:9766]
ENSG00000041353	RAB27B	-3.4	RAB27B, member RAS oncogene family [Source:HGNC Symbol;Acc:9767]
ENSG00000168461	RAB31	+3.7	RAB31, member RAS oncogene family [Source:HGNC Symbol;Acc:9771]
ENSG00000123892	RAB38	+1.4	RAB38, member RAS oncogene family [Source:HGNC Symbol;Acc:9776]
ENSG00000169213	RAB3B	+1.3	RAB3B, member RAS oncogene family [Source:HGNC Symbol;Acc:9778]
ENSG00000175582	RAB6A	-1.7	RAB6A, member RAS oncogene family [Source:HGNC Symbol;Acc:9786]
ENSG00000144118	RALB	+1.4	v-ral simian leukemia viral oncogene homolog B [Source:HGNC Symbol;Acc:9840]
ENSG00000076864	RAP1GAP	+7.3	RAP1 GTPase activating protein [Source:HGNC Symbol;Acc:9858]
ENSG00000125249	RAP2A	-1.5	RAP2A, member of RAS oncogene family [Source:HGNC Symbol;Acc:9861]
ENSG00000109756	RAPGEF2	+1.6	Rap guanine nucleotide exchange factor (GEF) 2 [Source:HGNC Symbol;Acc:16854]
ENSG00000145715	RASA1	-1.2	RAS p21 protein activator (GTPase activating protein) 1 [Source:HGNC Symbol;Acc:9871]
ENSG00000111344	RASAL1	+2.5	RAS protein activator like 1 (GAP1 like) [Source:HGNC Symbol;Acc:9873]
ENSG00000152689	RASGRP3	-3.4	RAS guanyl releasing protein 3 (calcium and DAG-regulated) [Source:HGNC Symbol;Acc:14545]
ENSG00000128045	RASL11B	+2.2	RAS-like, family 11, member B [Source:HGNC Symbol;Acc:23804]
ENSG00000125826	RBCK1	-1.2	RanBP-type and C3HC4-type zinc finger containing 1 [Source:HGNC Symbol;Acc:15864]
ENSG00000122965	RBM19	+1.3	RNA binding motif protein 19 [Source:HGNC Symbol;Acc:29098]
ENSG00000173653	RCE1	-1.4	Ras converting CAAX endopeptidase 1 [Source:HGNC Symbol;Acc:13721]
ENSG00000068615	REEP1	+16.5	receptor accessory protein 1 [Source:HGNC Symbol;Acc:25786]
ENSG00000104856	RELB	-2.2	v-rel avian reticuloendotheliosis viral oncogene homolog B [Source:HGNC Symbol;Acc:9956]
ENSG00000102760	RGCC	+1.4	regulator of cell cycle [Source:HGNC Symbol;Acc:20369]
ENSG00000237441	RGL2	-1.3	ral guanine nucleotide dissociation stimulator-like 2 [Source:HGNC Symbol;Acc:9769]
ENSG00000148908	RGS10	-1.2	regulator of G-protein signaling 10 [Source:HGNC Symbol;Acc:9992]
ENSG00000143333	RGS16	-1.4	regulator of G-protein signaling 16 [Source:HGNC Symbol;Acc:9997]
ENSG00000143248	RGS5	+2.1	regulator of G-protein signaling 5 [Source:HGNC Symbol;Acc:10001]
ENSG00000072422	RHOBTB1	+3.2	Rho-related BTB domain containing 1 [Source:HGNC Symbol;Acc:18738]
ENSG00000008853	RHOBTB2	+1.8	Rho-related BTB domain containing 2 [Source:HGNC Symbol;Acc:18756]
ENSG00000168421	RHOH	+1.2	ras homolog family member H [Source:HGNC Symbol;Acc:686]
ENSG00000258568	RHOQP1	-1.5	ras homolog family member Q pseudogene 1 [Source:HGNC Symbol;Acc:20003]
ENSG00000176406	RIMS2	+1.5	regulating synaptic membrane exocytosis 2 [Source:HGNC Symbol;Acc:17283]
ENSG00000100599	RIN3	+1.7	Ras and Rab interactor 3 [Source:HGNC Symbol;Acc:18751]
ENSG00000104312	RIPK2	-1.3	receptor-interacting serine-threonine kinase 2 [Source:HGNC Symbol;Acc:10020]
ENSG00000139405	RITA1	+1.2	RBPJ interacting and tubulin associated 1 [Source:HGNC Symbol;Acc:25925]
ENSG00000034677	RNF19A	-1.2	ring finger protein 19A, RBR E3 ubiquitin protein ligase [Source:HGNC Symbol;Acc:13432]
ENSG00000173821	RNF213	-1.5	ring finger protein 213 [Source:HGNC Symbol;Acc:14539]
ENSG00000101236	RNF24	+1.3	ring finger protein 24 [Source:HGNC Symbol;Acc:13779]
ENSG00000181852	RNF41	-1.3	ring finger protein 41 [Source:HGNC Symbol;Acc:18401]
ENSG00000135119	RNFT2	-1.3	ring finger protein, transmembrane 2 [Source:HGNC Symbol;Acc:25905]
ENSG00000069667	RORA	+2.3	RAR-related orphan receptor A [Source:HGNC Symbol;Acc:10258]
ENSG00000178146	RP1-232L22__B.1	-1.2	human gene
ENSG00000259529	RP11-468E2.4	-2.5	E3 ubiquitin-protein ligase RNF31 [Source:UniProtKB/TrEMBL;Acc:H0YM83]
ENSG00000249244	RP11-548H18.2	+2.9	human gene
ENSG00000240143	RP4-753P9.3	-1.8	human gene
ENSG00000071242	RPS6KA2	+1.5	ribosomal protein S6 kinase, 90kDa, polypeptide 2 [Source:HGNC Symbol;Acc:10431]
ENSG00000214018	RRM2P3	-1.8	ribonucleotide reductase M2 polypeptide pseudogene 3 [Source:HGNC Symbol;Acc:10455]
ENSG00000134321	RSAD2	-4.9	radical S-adenosyl methionine domain containing 2 [Source:HGNC Symbol;Acc:30908]
ENSG00000148484	RSU1	+1.3	Ras suppressor protein 1 [Source:HGNC Symbol;Acc:10464]
ENSG00000018189	RUFY3	-1.2	RUN and FYVE domain containing 3 [Source:HGNC Symbol;Acc:30285]
ENSG00000020633	RUNX3	-2.3	runt-related transcription factor 3 [Source:HGNC Symbol;Acc:10473]
ENSG00000156253	RWDD2B	-1.3	RWD domain containing 2B [Source:HGNC Symbol;Acc:1302]
ENSG00000186350	RXRA	+1.2	retinoid X receptor, alpha [Source:HGNC Symbol;Acc:10477]
ENSG00000163602	RYBP	+1.2	RING1 and YY1 binding protein [Source:HGNC Symbol;Acc:10480]
ENSG00000170989	S1PR1	-19.9	sphingosine-1-phosphate receptor 1 [Source:HGNC Symbol;Acc:3165]
ENSG00000125910	S1PR4	-1.5	sphingosine-1-phosphate receptor 4 [Source:HGNC Symbol;Acc:3170]
ENSG00000205413	SAMD9	-3.0	sterile alpha motif domain containing 9 [Source:HGNC Symbol;Acc:1348]
ENSG00000177409	SAMD9L	-28.8	sterile alpha motif domain containing 9-like [Source:HGNC Symbol;Acc:1349]
ENSG00000122122	SASH3	-1.3	SAM and SH3 domain containing 3 [Source:HGNC Symbol;Acc:15975]
ENSG00000130066	SAT1	-1.9	spermidine/spermine N1-acetyltransferase 1 [Source:HGNC Symbol;Acc:10540]
ENSG00000182568	SATB1	-1.6	SATB homeobox 1 [Source:HGNC Symbol;Acc:10541]
ENSG00000151748	SAV1	-1.2	salvador homolog 1 (Drosophila) [Source:HGNC Symbol;Acc:17795]
ENSG00000074660	SCARF1	-1.2	scavenger receptor class F, member 1 [Source:HGNC Symbol;Acc:16820]
ENSG00000145284	SCD5	+1.2	stearoyl-CoA desaturase 5 [Source:HGNC Symbol;Acc:21088]
ENSG00000105711	SCN1B	+1.5	sodium channel, voltage-gated, type I, beta subunit [Source:HGNC Symbol;Acc:10586]
ENSG00000169432	SCN9A	+1.5	sodium channel, voltage-gated, type IX, alpha subunit [Source:HGNC Symbol;Acc:10597]
ENSG00000121064	SCPEP1	+1.8	serine carboxypeptidase 1 [Source:HGNC Symbol;Acc:29507]
ENSG00000000457	SCYL3	-1.3	SCY1-like 3 (S. cerevisiae) [Source:HGNC Symbol;Acc:19285]
ENSG00000115884	SDC1	+1.7	syndecan 1 [Source:HGNC Symbol;Acc:10658]
ENSG00000078808	SDF4	+34.8	stromal cell derived factor 4 [Source:HGNC Symbol;Acc:24188]
ENSG00000073578	SDHA	+2.9	succinate dehydrogenase complex, subunit A, flavoprotein (Fp) [Source:HGNC Symbol;Acc:10680]
ENSG00000135094	SDS	+13.1	serine dehydratase [Source:HGNC Symbol;Acc:10691]
ENSG00000139410	SDSL	+1.6	serine dehydratase-like [Source:HGNC Symbol;Acc:30404]
ENSG00000150961	SEC24D	-1.3	SEC24 family member D [Source:HGNC Symbol;Acc:10706]
ENSG00000138593	SECISBP2L	-1.2	SECIS binding protein 2-like [Source:HGNC Symbol;Acc:28997]
ENSG00000091490	SEL1L3	+1.5	sel-1 suppressor of lin-12-like 3 (C. elegans) [Source:HGNC Symbol;Acc:29108]
ENSG00000188404	SELL	-1.7	selectin L [Source:HGNC Symbol;Acc:10720]
ENSG00000110876	SELPLG	+1.6	selectin P ligand [Source:HGNC Symbol;Acc:10722]
ENSG00000164300	SERINC5	+2.1	serine incorporator 5 [Source:HGNC Symbol;Acc:18825]
ENSG00000242550	SERPINB10	+47.1	serpin peptidase inhibitor, clade B (ovalbumin), member 10 [Source:HGNC Symbol;Acc:8942]
ENSG00000170542	SERPINB9	+2.1	serpin peptidase inhibitor, clade B (ovalbumin), member 9 [Source:HGNC Symbol;Acc:8955]
ENSG00000135919	SERPINE2	+1.4	serpin peptidase inhibitor, clade E (nexin, plasminogen activator inhibitor type 1), member 2 [Source:HGNC Symbol;Acc:8951]
ENSG00000127990	SGCE	-5.9	sarcoglycan, epsilon [Source:HGNC Symbol;Acc:10808]
ENSG00000126821	SGPP1	+2.0	sphingosine-1-phosphate phosphatase 1 [Source:HGNC Symbol;Acc:17720]
ENSG00000164690	SHH	+1.8	sonic hedgehog [Source:HGNC Symbol;Acc:10848]
ENSG00000196470	SIAH1	-1.2	siah E3 ubiquitin protein ligase 1 [Source:HGNC Symbol;Acc:10857]
ENSG00000149577	SIDT2	-1.7	SID1 transmembrane family, member 2 [Source:HGNC Symbol;Acc:24272]
ENSG00000170145	SIK2	-1.3	salt-inducible kinase 2 [Source:HGNC Symbol;Acc:21680]
ENSG00000105738	SIPA1L3	+1.3	signal-induced proliferation-associated 1 like 3 [Source:HGNC Symbol;Acc:23801]
ENSG00000142082	SIRT3	-1.2	sirtuin 3 [Source:HGNC Symbol;Acc:14931]
ENSG00000157933	SKI	+1.3	v-ski avian sarcoma viral oncogene homolog [Source:HGNC Symbol;Acc:10896]
ENSG00000145604	SKP2	+2.8	S-phase kinase-associated protein 2, E3 ubiquitin protein ligase [Source:HGNC Symbol;Acc:10901]
ENSG00000108932	SLC16A6	-3.4	solute carrier family 16, member 6 [Source:HGNC Symbol;Acc:10927]
ENSG00000163393	SLC22A15	+2.2	solute carrier family 22, member 15 [Source:HGNC Symbol;Acc:20301]
ENSG00000089057	SLC23A2	-1.3	solute carrier family 23 (ascorbic acid transporter), member 2 [Source:HGNC Symbol;Acc:10973]
ENSG00000112759	SLC29A1	+1.2	solute carrier family 29 (equilibrative nucleoside transporter), member 1 [Source:HGNC Symbol;Acc:11003]
ENSG00000059804	SLC2A3	-1.4	solute carrier family 2 (facilitated glucose transporter), member 3 [Source:HGNC Symbol;Acc:11007]
ENSG00000115194	SLC30A3	-1.8	solute carrier family 30 (zinc transporter), member 3 [Source:HGNC Symbol;Acc:11014]
ENSG00000117620	SLC35A3	+1.2	solute carrier family 35 (UDP-N-acetylglucosamine (UDP-GlcNAc) transporter), member A3 [Source:HGNC Symbol;Acc:11023]
ENSG00000175782	SLC35E3	-1.2	solute carrier family 35, member E3 [Source:HGNC Symbol;Acc:20864]
ENSG00000137700	SLC37A4	-1.5	solute carrier family 37 (glucose-6-phosphate transporter), member 4 [Source:HGNC Symbol;Acc:4061]
ENSG00000139974	SLC38A6	+1.5	solute carrier family 38, member 6 [Source:HGNC Symbol;Acc:19863]
ENSG00000103042	SLC38A7	+1.2	solute carrier family 38, member 7 [Source:HGNC Symbol;Acc:25582]
ENSG00000211584	SLC48A1	+1.3	solute carrier family 48 (heme transporter), member 1 [Source:HGNC Symbol;Acc:26035]
ENSG00000033867	SLC4A7	-1.8	solute carrier family 4, sodium bicarbonate cotransporter, member 7 [Source:HGNC Symbol;Acc:11033]
ENSG00000198743	SLC5A3	+1.4	solute carrier family 5 (sodium/myo-inositol cotransporter), member 3 [Source:HGNC Symbol;Acc:11038]
ENSG00000130821	SLC6A8	-1.2	solute carrier family 6 (neurotransmitter transporter), member 8 [Source:HGNC Symbol;Acc:11055]
ENSG00000183023	SLC8A1	-26.2	solute carrier family 8 (sodium/calcium exchanger), member 1 [Source:HGNC Symbol;Acc:11068]
ENSG00000109062	SLC9A3R1	+1.4	solute carrier family 9, subfamily A (NHE3, cation proton antiporter 3), member 3 regulator 1 [Source:HGNC Symbol;Acc:11075]
ENSG00000137491	SLCO2B1	-8.8	solute carrier organic anion transporter family, member 2B1 [Source:HGNC Symbol;Acc:10962]
ENSG00000166750	SLFN5	+1.9	schlafen family member 5 [Source:HGNC Symbol;Acc:28286]
ENSG00000170365	SMAD1	+1.2	SMAD family member 1 [Source:HGNC Symbol;Acc:6767]
ENSG00000102038	SMARCA1	-1.3	SWI/SNF related, matrix associated, actin dependent regulator of chromatin, subfamily a, member 1 [Source:HGNC Symbol;Acc:11097]
ENSG00000166002	SMCO4	-1.2	single-pass membrane protein with coiled-coil domains 4 [Source:HGNC Symbol;Acc:24810]
ENSG00000145335	SNCA	-3.6	synuclein, alpha (non A4 component of amyloid precursor) [Source:HGNC Symbol;Acc:11138]
ENSG00000104852	SNRNP70	-1.2	small nuclear ribonucleoprotein 70kDa (U1) [Source:HGNC Symbol;Acc:11150]
ENSG00000168807	SNTB2	-1.5	syntrophin, beta 2 (dystrophin-associated protein A1, 59kDa, basic component 2) [Source:HGNC Symbol;Acc:11169]
ENSG00000086300	SNX10	+1.3	sorting nexin 10 [Source:HGNC Symbol;Acc:14974]
ENSG00000104497	SNX16	+1.2	sorting nexin 16 [Source:HGNC Symbol;Acc:14980]
ENSG00000185338	SOCS1	+1.4	suppressor of cytokine signaling 1 [Source:HGNC Symbol;Acc:19383]
ENSG00000137642	SORL1	+1.7	sortilin-related receptor, L(DLR class) A repeats containing [Source:HGNC Symbol;Acc:11185]
ENSG00000134243	SORT1	+1.5	sortilin 1 [Source:HGNC Symbol;Acc:11186]
ENSG00000115904	SOS1	-1.4	son of sevenless homolog 1 (Drosophila) [Source:HGNC Symbol;Acc:11187]
ENSG00000124766	SOX4	-1.5	SRY (sex determining region Y)-box 4 [Source:HGNC Symbol;Acc:11200]
ENSG00000067066	SP100	-1.6	SP100 nuclear antigen [Source:HGNC Symbol;Acc:11206]
ENSG00000135899	SP110	-2.0	SP110 nuclear body protein [Source:HGNC Symbol;Acc:5401]
ENSG00000042317	SPATA7	+1.5	spermatogenesis associated 7 [Source:HGNC Symbol;Acc:20423]
ENSG00000161888	SPC24	-1.3	SPC24, NDC80 kinetochore complex component [Source:HGNC Symbol;Acc:26913]
ENSG00000065526	SPEN	-1.2	spen family transcriptional repressor [Source:HGNC Symbol;Acc:17575]
ENSG00000133104	SPG20	+1.2	spastic paraplegia 20 (Troyer syndrome) [Source:HGNC Symbol;Acc:18514]
ENSG00000197471	SPN	+1.6	sialophorin [Source:HGNC Symbol;Acc:11249]
ENSG00000136158	SPRY2	+1.3	sprouty homolog 2 (Drosophila) [Source:HGNC Symbol;Acc:11270]
ENSG00000104549	SQLE	+1.3	squalene epoxidase [Source:HGNC Symbol;Acc:11279]
ENSG00000137767	SQRDL	+1.3	sulfide quinone reductase-like (yeast) [Source:HGNC Symbol;Acc:20390]
ENSG00000145545	SRD5A1	+2.4	steroid-5-alpha-reductase, alpha polypeptide 1 (3-oxo-5 alpha-steroid delta 4-dehydrogenase alpha 1) [Source:HGNC Symbol;Acc:11284]
ENSG00000075142	SRI	-1.2	sorcin [Source:HGNC Symbol;Acc:11292]
ENSG00000145687	SSBP2	-1.3	single-stranded DNA binding protein 2 [Source:HGNC Symbol;Acc:15831]
ENSG00000157216	SSBP3	+1.3	single stranded DNA binding protein 3 [Source:HGNC Symbol;Acc:15674]
ENSG00000073849	ST6GAL1	-1.6	ST6 beta-galactosamide alpha-2,6-sialyltranferase 1 [Source:HGNC Symbol;Acc:10860]
ENSG00000004866	ST7	+1.4	suppression of tumorigenicity 7 [Source:HGNC Symbol;Acc:11351]
ENSG00000138134	STAMBPL1	-1.2	STAM binding protein-like 1 [Source:HGNC Symbol;Acc:24105]
ENSG00000115415	STAT1	-1.8	signal transducer and activator of transcription 1, 91kDa [Source:HGNC Symbol;Acc:11362]
ENSG00000170581	STAT2	-1.4	signal transducer and activator of transcription 2, 113kDa [Source:HGNC Symbol;Acc:11363]
ENSG00000166888	STAT6	-1.3	signal transducer and activator of transcription 6, interleukin-4 induced [Source:HGNC Symbol;Acc:11368]
ENSG00000164543	STK17A	+1.3	serine/threonine kinase 17a [Source:HGNC Symbol;Acc:11395]
ENSG00000117632	STMN1	-1.2	stathmin 1 [Source:HGNC Symbol;Acc:6510]
ENSG00000148175	STOM	+1.6	stomatin [Source:HGNC Symbol;Acc:3383]
ENSG00000104915	STX10	+1.2	syntaxin 10 [Source:HGNC Symbol;Acc:11428]
ENSG00000113387	SUB1	+3.3	SUB1 homolog (S. cerevisiae) [Source:HGNC Symbol;Acc:19985]
ENSG00000133789	SWAP70	-1.7	SWAP switching B-cell complex 70kDa subunit [Source:HGNC Symbol;Acc:17070]
ENSG00000131018	SYNE1	-1.4	spectrin repeat containing, nuclear envelope 1 [Source:HGNC Symbol;Acc:17089]
ENSG00000054654	SYNE2	+2.9	spectrin repeat containing, nuclear envelope 2 [Source:HGNC Symbol;Acc:17084]
ENSG00000078269	SYNJ2	+1.4	synaptojanin 2 [Source:HGNC Symbol;Acc:11504]
ENSG00000197780	TAF13	+1.2	TAF13 RNA polymerase II, TATA box binding protein (TBP)-associated factor, 18kDa [Source:HGNC Symbol;Acc:11546]
ENSG00000168394	TAP1	-1.4	transporter 1, ATP-binding cassette, sub-family B (MDR/TAP) [Source:HGNC Symbol;Acc:43]
ENSG00000204267	TAP2	-1.5	transporter 2, ATP-binding cassette, sub-family B (MDR/TAP) [Source:HGNC Symbol;Acc:44]
ENSG00000107021	TBC1D13	+1.3	TBC1 domain family, member 13 [Source:HGNC Symbol;Acc:25571]
ENSG00000095383	TBC1D2	-2.5	TBC1 domain family, member 2 [Source:HGNC Symbol;Acc:18026]
ENSG00000140262	TCF12	-1.2	transcription factor 12 [Source:HGNC Symbol;Acc:11623]
ENSG00000196628	TCF4	-1.5	transcription factor 4 [Source:HGNC Symbol;Acc:11634]
ENSG00000101190	TCFL5	+1.3	transcription factor-like 5 (basic helix-loop-helix) [Source:HGNC Symbol;Acc:11646]
ENSG00000176148	TCP11L1	-1.5	t-complex 11, testis-specific-like 1 [Source:HGNC Symbol;Acc:25655]
ENSG00000083544	TDRD3	-1.3	tudor domain containing 3 [Source:HGNC Symbol;Acc:20612]
ENSG00000196116	TDRD7	-1.3	tudor domain containing 7 [Source:HGNC Symbol;Acc:30831]
ENSG00000099797	TECR	+1.2	trans-2,3-enoyl-CoA reductase [Source:HGNC Symbol;Acc:4551]
ENSG00000235043	TECRP1	+1.3	trans-2,3-enoyl-CoA reductase pseudogene 1 [Source:HGNC Symbol;Acc:44050]
ENSG00000088992	TESC	+1.4	tescalcin [Source:HGNC Symbol;Acc:26065]
ENSG00000087510	TFAP2C	+8.2	transcription factor AP-2 gamma (activating enhancer binding protein 2 gamma) [Source:HGNC Symbol;Acc:11744]
ENSG00000105967	TFEC	-1.2	transcription factor EC [Source:HGNC Symbol;Acc:11754]
ENSG00000003436	TFPI	-2.2	tissue factor pathway inhibitor (lipoprotein-associated coagulation inhibitor) [Source:HGNC Symbol;Acc:11760]
ENSG00000163513	TGFBR2	-1.4	transforming growth factor, beta receptor II (70/80kDa) [Source:HGNC Symbol;Acc:11773]
ENSG00000069702	TGFBR3	+4.6	transforming growth factor, beta receptor III [Source:HGNC Symbol;Acc:11774]
ENSG00000177426	TGIF1	+1.3	TGFB-induced factor homeobox 1 [Source:HGNC Symbol;Acc:11776]
ENSG00000198959	TGM2	+10.3	transglutaminase 2 [Source:HGNC Symbol;Acc:11778]
ENSG00000130775	THEMIS2	+1.3	thymocyte selection associated family member 2 [Source:HGNC Symbol;Acc:16839]
ENSG00000005108	THSD7A	+1.2	thrombospondin, type I, domain containing 7A [Source:HGNC Symbol;Acc:22207]
ENSG00000154096	THY1	+39.8	Thy-1 cell surface antigen [Source:HGNC Symbol;Acc:11801]
ENSG00000151500	THYN1	-1.4	thymocyte nuclear protein 1 [Source:HGNC Symbol;Acc:29560]
ENSG00000156299	TIAM1	-19.8	T-cell lymphoma invasion and metastasis 1 [Source:HGNC Symbol;Acc:11805]
ENSG00000119139	TJP2	+1.2	tight junction protein 2 [Source:HGNC Symbol;Acc:11828]
ENSG00000140950	TLDC1	-1.2	TBC/LysM-associated domain containing 1 [Source:HGNC Symbol;Acc:29325]
ENSG00000171914	TLN2	+2.9	talin 2 [Source:HGNC Symbol;Acc:15447]
ENSG00000137462	TLR2	+1.9	toll-like receptor 2 [Source:HGNC Symbol;Acc:11848]
ENSG00000136869	TLR4	+1.3	toll-like receptor 4 [Source:HGNC Symbol;Acc:11850]
ENSG00000169908	TM4SF1	-70.3	transmembrane 4 L six family member 1 [Source:HGNC Symbol;Acc:11853]
ENSG00000135048	TMEM2	+3.0	transmembrane protein 2 [Source:HGNC Symbol;Acc:11869]
ENSG00000181458	TMEM45A	-2.8	transmembrane protein 45A [Source:HGNC Symbol;Acc:25480]
ENSG00000137103	TMEM8B	+2.3	transmembrane protein 8B [Source:HGNC Symbol;Acc:21427]
ENSG00000109084	TMEM97	-1.2	transmembrane protein 97 [Source:HGNC Symbol;Acc:28106]
ENSG00000128872	TMOD2	-1.2	tropomodulin 2 (neuronal) [Source:HGNC Symbol;Acc:11872]
ENSG00000232810	TNF	-30.3	tumor necrosis factor [Source:HGNC Symbol;Acc:11892]
ENSG00000118503	TNFAIP3	-2.1	tumor necrosis factor, alpha-induced protein 3 [Source:HGNC Symbol;Acc:11896]
ENSG00000146072	TNFRSF21	+1.3	tumor necrosis factor receptor superfamily, member 21 [Source:HGNC Symbol;Acc:13469]
ENSG00000121858	TNFSF10	-1.4	tumor necrosis factor (ligand) superfamily, member 10 [Source:HGNC Symbol;Acc:11925]
ENSG00000125735	TNFSF14	+3.9	tumor necrosis factor (ligand) superfamily, member 14 [Source:HGNC Symbol;Acc:11930]
ENSG00000079308	TNS1	+2.7	tensin 1 [Source:HGNC Symbol;Acc:11973]
ENSG00000136205	TNS3	+1.2	tensin 3 [Source:HGNC Symbol;Acc:21616]
ENSG00000111907	TPD52L1	+1.7	tumor protein D52-like 1 [Source:HGNC Symbol;Acc:12006]
ENSG00000172236	TPSAB1	+3.3	tryptase alpha/beta 1 [Source:HGNC Symbol;Acc:12019]
ENSG00000088325	TPX2	-1.2	TPX2, microtubule-associated [Source:HGNC Symbol;Acc:1249]
ENSG00000115993	TRAK2	+2.0	trafficking protein, kinesin binding 2 [Source:HGNC Symbol;Acc:13206]
ENSG00000211829	TRDC	-1.4	T cell receptor delta constant [Source:HGNC Symbol;Acc:12253]
ENSG00000071575	TRIB2	-1.8	tribbles pseudokinase 2 [Source:HGNC Symbol;Acc:30809]
ENSG00000132109	TRIM21	-11.3	tripartite motif containing 21 [Source:HGNC Symbol;Acc:11312]
ENSG00000132274	TRIM22	-2.7	tripartite motif containing 22 [Source:HGNC Symbol;Acc:16379]
ENSG00000121060	TRIM25	-1.3	tripartite motif containing 25 [Source:HGNC Symbol;Acc:12932]
ENSG00000112343	TRIM38	+1.2	tripartite motif containing 38 [Source:HGNC Symbol;Acc:10059]
ENSG00000132256	TRIM5	-1.2	tripartite motif containing 5 [Source:HGNC Symbol;Acc:16276]
ENSG00000185880	TRIM69	-2.3	tripartite motif containing 69 [Source:HGNC Symbol;Acc:17857]
ENSG00000171206	TRIM8	-1.2	tripartite motif containing 8 [Source:HGNC Symbol;Acc:15579]
ENSG00000071539	TRIP13	+2.9	thyroid hormone receptor interactor 13 [Source:HGNC Symbol;Acc:12307]
ENSG00000130529	TRPM4	+1.7	transient receptor potential cation channel, subfamily M, member 4 [Source:HGNC Symbol;Acc:17993]
ENSG00000111199	TRPV4	+3.3	transient receptor potential cation channel, subfamily V, member 4 [Source:HGNC Symbol;Acc:18083]
ENSG00000103197	TSC2	+11.2	tuberous sclerosis 2 [Source:HGNC Symbol;Acc:12363]
ENSG00000157514	TSC22D3	+1.4	TSC22 domain family, member 3 [Source:HGNC Symbol;Acc:3051]
ENSG00000106537	TSPAN13	+1.2	tetraspanin 13 [Source:HGNC Symbol;Acc:21643]
ENSG00000099282	TSPAN15	+1.3	tetraspanin 15 [Source:HGNC Symbol;Acc:23298]
ENSG00000168785	TSPAN5	-1.3	tetraspanin 5 [Source:HGNC Symbol;Acc:17753]
ENSG00000075234	TTC38	+1.4	tetratricopeptide repeat domain 38 [Source:HGNC Symbol;Acc:26082]
ENSG00000129696	TTI2	+1.2	TELO2 interacting protein 2 [Source:HGNC Symbol;Acc:26262]
ENSG00000127824	TUBA4A	+1.2	tubulin, alpha 4a [Source:HGNC Symbol;Acc:12407]
ENSG00000196230	TUBB	-1.2	tubulin, beta class I [Source:HGNC Symbol;Acc:20778]
ENSG00000078246	TULP3	-1.2	tubby like protein 3 [Source:HGNC Symbol;Acc:12425]
ENSG00000197763	TXNRD3	+1.4	thioredoxin reductase 3 [Source:HGNC Symbol;Acc:20667]
ENSG00000092445	TYRO3	+1.2	TYRO3 protein tyrosine kinase [Source:HGNC Symbol;Acc:12446]
ENSG00000182179	UBA7	+1.3	ubiquitin-like modifier activating enzyme 7 [Source:HGNC Symbol;Acc:12471]
ENSG00000156587	UBE2L6	-1.4	ubiquitin-conjugating enzyme E2L 6 [Source:HGNC Symbol;Acc:12490]
ENSG00000077152	UBE2T	-1.4	ubiquitin-conjugating enzyme E2T (putative) [Source:HGNC Symbol;Acc:25009]
ENSG00000175567	UCP2	-1.9	uncoupling protein 2 (mitochondrial, proton carrier) [Source:HGNC Symbol;Acc:12518]
ENSG00000175970	UNC119B	-1.3	unc-119 homolog B (C. elegans) [Source:HGNC Symbol;Acc:16488]
ENSG00000076248	UNG	+1.2	uracil-DNA glycosylase [Source:HGNC Symbol;Acc:12572]
ENSG00000184979	USP18	-2.6	ubiquitin specific peptidase 18 [Source:HGNC Symbol;Acc:12616]
ENSG00000036672	USP2	+2.7	ubiquitin specific peptidase 2 [Source:HGNC Symbol;Acc:12618]
ENSG00000148429	USP6NL	-1.4	USP6 N-terminal like [Source:HGNC Symbol;Acc:16858]
ENSG00000134215	VAV3	-1.5	vav 3 guanine nucleotide exchange factor [Source:HGNC Symbol;Acc:12659]
ENSG00000206538	VGLL3	+2.0	vestigial like 3 (Drosophila) [Source:HGNC Symbol;Acc:24327]
ENSG00000144560	VGLL4	-1.2	vestigial like 4 (Drosophila) [Source:HGNC Symbol;Acc:28966]
ENSG00000136059	VILL	-1.4	villin-like [Source:HGNC Symbol;Acc:30906]
ENSG00000006715	VPS41	+1.2	vacuolar protein sorting 41 homolog (S. cerevisiae) [Source:HGNC Symbol;Acc:12713]
ENSG00000155659	VSIG4	+8.5	V-set and immunoglobulin domain containing 4 [Source:HGNC Symbol;Acc:17032]
ENSG00000110002	VWA5A	+2.0	von Willebrand factor A domain containing 5A [Source:HGNC Symbol;Acc:6658]
ENSG00000185222	WBP5	+6.7	WW domain binding protein 5 [Source:HGNC Symbol;Acc:30084]
ENSG00000131725	WDR44	-1.3	WD repeat domain 44 [Source:HGNC Symbol;Acc:30512]
ENSG00000005448	WDR54	-1.3	WD repeat domain 54 [Source:HGNC Symbol;Acc:25770]
ENSG00000105875	WDR91	+1.6	WD repeat domain 91 [Source:HGNC Symbol;Acc:24997]
ENSG00000018408	WWTR1	-1.5	WW domain containing transcription regulator 1 [Source:HGNC Symbol;Acc:24042]
ENSG00000132530	XAF1	-12.0	XIAP associated factor 1 [Source:HGNC Symbol;Acc:30932]
ENSG00000119801	YPEL5	-1.3	yippee-like 5 (Drosophila) [Source:HGNC Symbol;Acc:18329]
ENSG00000140948	ZCCHC14	+1.3	zinc finger, CCHC domain containing 14 [Source:HGNC Symbol;Acc:24134]
ENSG00000160446	ZDHHC12	-1.4	zinc finger, DHHC-type containing 12 [Source:HGNC Symbol;Acc:19159]
ENSG00000175048	ZDHHC14	+1.4	zinc finger, DHHC-type containing 14 [Source:HGNC Symbol;Acc:20341]
ENSG00000152518	ZFP36L2	+1.7	ZFP36 ring finger protein-like 2 [Source:HGNC Symbol;Acc:1108]
ENSG00000174306	ZHX3	+1.3	zinc fingers and homeoboxes 3 [Source:HGNC Symbol;Acc:15935]
ENSG00000172667	ZMAT3	-1.2	zinc finger, matrin-type 3 [Source:HGNC Symbol;Acc:29983]
ENSG00000198839	ZNF277	-1.4	zinc finger protein 277 [Source:HGNC Symbol;Acc:13070]
ENSG00000160094	ZNF362	-1.3	zinc finger protein 362 [Source:HGNC Symbol;Acc:18079]
ENSG00000186918	ZNF395	-1.2	zinc finger protein 395 [Source:HGNC Symbol;Acc:18737]
ENSG00000142556	ZNF614	+1.2	zinc finger protein 614 [Source:HGNC Symbol;Acc:24722]
ENSG00000229809	ZNF688	-1.6	zinc finger protein 688 [Source:HGNC Symbol;Acc:30489]
ENSG00000170396	ZNF804A	-1.3	zinc finger protein 804A [Source:HGNC Symbol;Acc:21711]
ENSG00000124201	ZNFX1	-1.3	zinc finger, NFX1-type containing 1 [Source:HGNC Symbol;Acc:29271]
ENSG00000214655	ZSWIM8	-1.3	zinc finger, SWIM-type containing 8 [Source:HGNC Symbol;Acc:23528]
C. DEGs from this study regulated by Type III IFNs according to Interferome V2.01 database
ENSG00000160710	ADAR	-1.2	adenosine deaminase, RNA-specific [Source:HGNC Symbol;Acc:225]
ENSG00000221963	APOL6	+1.4	apolipoprotein L, 6 [Source:HGNC Symbol;Acc:14870]
ENSG00000118322	ATP10B	+76.2	ATPase, class V, type 10B [Source:HGNC Symbol;Acc:13543]
ENSG00000130303	BST2	-1.2	bone marrow stromal cell antigen 2 [Source:HGNC Symbol;Acc:1119]
ENSG00000130813	C19orf66	-1.4	chromosome 19 open reading frame 66 [Source:HGNC Symbol;Acc:25649]
ENSG00000187796	CARD9	+2.6	caspase recruitment domain family, member 9 [Source:HGNC Symbol;Acc:16391]
ENSG00000139880	CDH24	+1.3	cadherin 24, type 2 [Source:HGNC Symbol;Acc:14265]
ENSG00000245848	CEBPA	+1.3	CCAAT/enhancer binding protein (C/EBP), alpha [Source:HGNC Symbol;Acc:1833]
ENSG00000153815	CMIP	-1.4	c-Maf inducing protein [Source:HGNC Symbol;Acc:24319]
ENSG00000107201	DDX58	-3.1	DEAD (Asp-Glu-Ala-Asp) box polypeptide 58 [Source:HGNC Symbol;Acc:19102]
ENSG00000163840	DTX3L	-1.6	deltex 3-like (Drosophila) [Source:HGNC Symbol;Acc:30323]
ENSG00000055332	EIF2AK2	-2.2	eukaryotic translation initiation factor 2-alpha kinase 2 [Source:HGNC Symbol;Acc:9437]
[truncated: 44 more rows]
