# Supplementary material for: NUDT2 Disruption Elevates Diadenosine Tetraphosphate (Ap4A) and Down-Regulates Immune Response and Cancer Promotion Genes
Source: PLoS One. 2016 May 4;11(5):e0154674. doi: 10.1371/journal.pone.0154674 (PMC4856261; doi:10.1371/journal.pone.0154674)
Supplement: S6 Table — (XLSX) [file pone.0154674.s006.xlsx]

## Sheet: Sheet1
S6 Table. Genes identified by IPA® to be associated with rheumatoid arthritis and systemic lupus erythematosus.
Ensembl id	Gene id	log ratio	Fold change	Approved name
Genes associated with rheumatoid arthritis
ENSG00000121410	A1BG	4.351	20.4	alpha-1-B glycoprotein
ENSG00000085563	ABCB1	-4.287	19.5	ATP-binding cassette, sub-family B (MDR/TAP), member 1
ENSG00000148926	ADM	-1.06	2.1	adrenomedullin
ENSG00000169252	ADRB2	1.607	3	adrenoceptor beta 2, surface
ENSG00000012779	ALOX5	-2.544	5.8	arachidonate 5-lipoxygenase
ENSG00000130203	APOE	2.746	6.7	apolipoprotein E
ENSG00000064989	CALCRL	-2.706	6.5	calcitonin receptor-like
ENSG00000145349	CAMK2D	3.634	12.4	calcium/calmodulin-dependent protein kinase II delta
ENSG00000271503	CCL5	-2.717	6.6	chemokine (C-C motif) ligand 5
ENSG00000163823	CCR1	-2.47	5.5	chemokine (C-C motif) receptor 1
ENSG00000272398	CD24	-2.209	4.6	CD6 molecule
ENSG00000135218	CD36	-4.515	22.9	CD24 molecule
ENSG00000013725	CD6	3.037	8.2	CD36 molecule (thrombospondin receptor)
ENSG00000125726	CD70	4.073	16.8	CD70 molecule
ENSG00000105369	CD79A	-1.157	2.2	CD79a molecule, immunoglobulin-associated alpha
ENSG00000121594	CD80	-1.243	2.4	CD80 molecule
ENSG00000114013	CD86	1.166	2.2	CD86 molecule
ENSG00000133048	CHI3L1	3.415	10.7	chitinase 3-like 1 (cartilage glycoprotein-39)
ENSG00000155962	CLIC2	1.706	3.3	chloride intracellular channel 2
ENSG00000120885	CLU	1.07	2.1	clusterin
ENSG00000152910	CNTNAP4	-5.776	54.8	contactin associated protein-like 4
ENSG00000105664	COMP	4.513	22.8	cartilage oligomeric matrix protein
ENSG00000119535	CSF3R	2.984	7.9	colony stimulating factor 3 receptor (granulocyte)
ENSG00000101439	CST3	1.878	3.7	cystatin C
ENSG00000169245	CXCL10	-6.047	66.1	chemokine (C-X-C motif) ligand 10
ENSG00000163734	CXCL3	-3.133	8.8	chemokine (C-X-C motif) ligand 3
ENSG00000169429	CXCL8	-2.176	4.5	chemokine (C-X-C motif) ligand 8
ENSG00000166265	CYYR1	3.68	12.8	cysteine/tyrosine-rich 1
ENSG00000109832	DDX25	-4.929	30.5	DEAD (Asp-Glu-Ala-Asp) box helicase 25
ENSG00000120915	EPHX2	-5.191	36.5	epoxide hydrolase 2, cytoplasmic
ENSG00000143226	FCGR2A	-1.272	2.4	Fc fragment of IgG, low affinity IIa, receptor (CD32)
ENSG00000072694	FCGR2B	-4.526	23	Fc fragment of IgG, low affinity IIb, receptor (CD32)
ENSG00000104870	FCGRT	1.309	2.5	Fc fragment of IgG, receptor, transporter, alpha
ENSG00000122025	FLT3	1.293	2.5	fms-related tyrosine kinase 3
ENSG00000171049	FPR2	2.077	4.2	formyl peptide receptor 2
ENSG00000145864	GABRB2	2.21	4.6	gamma-aminobutyric acid (GABA) A receptor, beta 2
ENSG00000187730	GABRD	-4.005	16.1	gamma-aminobutyric acid (GABA) A receptor, delta
ENSG00000162645	GBP2	-1.052	2.1	guanylate binding protein 2, interferon-inducible
ENSG00000112964	GHR	1.646	3.1	growth hormone receptor
ENSG00000113384	GOLPH3	1.443	2.7	golgi phosphoprotein 3 (coat-protein)
ENSG00000076716	GPC4	4.168	18	glypican 4
ENSG00000130589	HELZ2	-2.41	5.3	helicase with zinc finger 2, transcriptional coactivator
ENSG00000242574	HLA-DMB	1.214	2.3	major histocompatibility complex, class II, DM beta
ENSG00000204252	HLA-DOA	5.554	47	major histocompatibility complex, class II, DO alpha
ENSG00000231389	HLA-DPA1	3.575	11.9	major histocompatibility complex, class II, DP alpha 1
ENSG00000223865	HLA-DPB1	2.674	6.4	major histocompatibility complex, class II, DP beta 1
ENSG00000196735	HLA-DQA1	2.287	4.9	major histocompatibility complex, class II, DQ alpha 1
ENSG00000179344	HLA-DQB1	1.197	2.3	major histocompatibility complex, class II, DQ beta 1
ENSG00000232629	HLA-DQB2	2.673	6.4	major histocompatibility complex, class II, DQ beta 2
ENSG00000204287	HLA-DRA	1.234	2.4	major histocompatibility complex, class II, DR alpha
ENSG00000196126	HLA-DRB1	2.064	4.2	major histocompatibility complex, class II, DR beta 1
ENSG00000185811	IKZF1	-1.647	3.1	IKAROS family zinc finger 1 (Ikaros)
ENSG00000150782	IL18	-1.228	2.3	interleukin 1 receptor, type I
ENSG00000115594	IL1R1	-3.551	11.7	interleukin 7 receptor
ENSG00000162594	IL23R	1.739	3.3	interleukin 18
ENSG00000168685	IL7R	-2.361	5.1	interleukin 23 receptor
ENSG00000168702	LRP1B	-3.982	15.8	low density lipoprotein receptor-related protein 1B
ENSG00000226979	LTA	-3.55	11.7	lymphotoxin alpha
ENSG00000227507	LTB	-2.934	7.6	lymphotoxin beta (TNF superfamily, member 3)
ENSG00000204103	MAFB	2.806	7	v-maf avian musculoaponeurotic fibrosarcoma oncogene homolog B
ENSG00000196549	MME	1.716	3.3	membrane metallo-endopeptidase
ENSG00000087245	MMP2	2.17	4.5	matrix metallopeptidase 2
ENSG00000100985	MMP9	-3.047	8.3	matrix metallopeptidase 9
ENSG00000005381	MPO	2.852	7.2	myeloperoxidase
ENSG00000260314	MRC1	-2.955	7.8	mannose receptor, C type 1
ENSG00000156738	MS4A1	1.406	2.7	membrane-spanning 4-domains, subfamily A, member 1
ENSG00000100906	NFKBIA	-1.07	2.1	nuclear factor of kappa light polypeptide gene enhancer in B-cells inhibitor, alpha
ENSG00000198400	NTRK1	-2.047	4.1	neurotrophic tyrosine kinase, receptor, type 1
ENSG00000116117	PARD3B	-1.115	2.2	par-3 family cell polarity regulator beta
ENSG00000261371	PECAM1	1.637	3.1	platelet/endothelial cell adhesion molecule 1
ENSG00000087495	PHACTR3	-9.146	566.5	phosphatase and actin regulator 3; scapinin
ENSG00000156475	PPP2R2B	2.498	5.6	protein phosphatase 2, regulatory subunit B, beta
ENSG00000196415	PRTN3	4.373	20.7	proteinase 3
ENSG00000166349	RAG1	-2.123	4.4	recombination activating gene 1
ENSG00000175097	RAG2	-6.748	107.5	recombination activating gene 2
ENSG00000170989	S1PR1	-4.315	19.9	sphingosine-1-phosphate receptor 1
ENSG00000177409	SAMD9L	-4.85	28.8	sterile alpha motif domain containing 9-like
ENSG00000124145	SDC4	5.122	34.8	syndecan 4
ENSG00000197208	SLC22A4	1.102	2.1	solute carrier family 22 (organic cation/zwitterion transporter), member 4
ENSG00000145335	SNCA	-1.829	3.6	synuclein, alpha (non A4 component of amyloid precursor)
ENSG00000118785	SPP1	-1.508	2.8	secreted phosphoprotein 1
ENSG00000232810	TNF	-4.921	30.3	tumor necrosis factor
ENSG00000118503	TNFAIP3	-1.067	2.1	tumor necrosis factor, alpha-induced protein 3
ENSG00000115993	TRAK2	1.029	2	trafficking protein, kinesin binding 2
ENSG00000155659	VSIG4	3.095	8.5	V-set and immunoglobulin domain containing 4
ENSG00000085741	WNT11	1.519	2.9	wingless-type MMTV integration site family, member 11
ENSG00000143816	WNT9A	2.446	5.4	wingless-type MMTV integration site family, member 9A
Genes associated with systemic lupus erythematosus
ENSG00000121594	CD80	-1.243	2.37	CD80 molecule
ENSG00000198851	CD3E	-1.796	3.47	CD3e molecule, epsilon (CD3-TCR complex)
ENSG00000105369	CD79A	-1.157	2.23	CD79a molecule, immunoglobulin-associated alpha
ENSG00000007312	CD79B	-2.371	5.17	CD79b molecule, immunoglobulin-associated beta
ENSG00000143226	FCGR2A	-1.272	2.41	Fc fragment of IgG, low affinity IIa, receptor (CD32)
ENSG00000072694	FCGR2B	-4.526	23.04	Fc fragment of IgG, low affinity IIb, receptor (CD32)
ENSG00000244682	FCGR2C	-3.772	13.66	Fc fragment of IgG, low affinity IIc, receptor for (CD32) (gene/pseudogene)
ENSG00000150782	IL18	-1.228	2.34	interleukin 18
ENSG00000177606	JUN	-1.079	2.11	jun proto-oncogene
ENSG00000270022	RNU12	-1.043	2.06	RNA, U12 small nuclear
ENSG00000232810	TNF	-4.921	30.29	tumor necrosis factor
ENSG00000159958	TNFRSF13C	-1.426	2.69	tumor necrosis factor receptor superfamily, member 13C
