# Supplementary material for: NUDT2 Disruption Elevates Diadenosine Tetraphosphate (Ap4A) and Down-Regulates Immune Response and Cancer Promotion Genes
Source: PLoS One. 2016 May 4;11(5):e0154674. doi: 10.1371/journal.pone.0154674 (PMC4856261; doi:10.1371/journal.pone.0154674)
Supplement: S7 Table — (XLSX) [file pone.0154674.s007.xlsx]

## Sheet: deTable
S7 Table.	Top 40 down- and top 40 up-regulated genes with P≤0.05 and FPKM>0.3 and their association with cancer
Gene id	Approved gene name	Fold	FDR-P	FPKM	FPKM	Cancer	Refs.
		change	KO vs WT1	WT2	KO2	effect3
Down-regulated genes
GFRA1	GDNF family receptor alpha 1	3221	4.38e-298	2.54806	0	anti	[80-82]
ZNF660	zinc finger protein 660	1785.12	5.3e-174	2.09373	0	-
DZIP1	DAZ interacting zinc finger protein 1	1364.64	0	10.2062	0.00659816	-
CROT	carnitine O-octanoyltransferase	623.18	2.81e-60	0.957613	0
EDIL3	EGF-like repeats and discoidin I-like domains 3	590.14	3.02e-68	0.785184	0	anti	[84,85]
PHACTR3	phosphatase and actin regulator 3	566.51	9.06e-65	0.710935	0	-
NUDT2	nudix (NDP- linked moiety X)-type motif 2	544.95	1.03e-181	13.2951	0.0180756	anti	[78]
RAB42	RAB42, member RAS oncogene family	267.45	3.31e-31	0.936485	0	-
MPZL2	myelin protein zero-like 2	260.26	0	10.5799	0.0393626	anti	[92]
IFI44L	interferon-induced protein 44-like	224.34	0	5.86225	0.0258427	anti	[107,108]
GALM	galactose mutarotase (aldose 1-epimerase)	203.38	1.84e-77	1.90783	0.00641163	-
CRISP3	cysteine-rich secretory protein 3	161.05	9.1e-96	3.20628	0.0172953	pro/anti	[116,117]
MGMT	O-6-methylguanine-DNA methyltransferase	157.91	1.56e-18	0.336856	0	pro	[131,132]
LUM	lumican	142.95	9.87e-15	0.359989	0	-
BRINP3	bone morphogenetic/retinoic acid inducible protein 3	135.83	0	32.885	0.242937	anti	[91]
NKX2-2	NK2 homeobox 2	125.35	8.96e-15	0.457345	0	anti	[111]
IGF2BP1	insulin-like growth factor 2 mRNA binding protein 1	121.73	0	8.78281	0.0707384	anti	[86]
GJA1	gap junction protein, alpha 1, 43kDa	120.39	3.14e-174	4.72092	0.0373117	anti	[87]
GYPE	glycophorin E (MNS blood group)	110.52	2.42e-12	0.417738	0	-
RAG2	recombination activating gene 2	107.49	4.59e-160	4.21653	0.0370249	-
FIGN	fidgetin	87.67	1.97e-38	0.394109	0.00382196	-
CPED1	cadherin-like and PC-esterase domain containing 1	87.07	4.13e-63	0.924557	0.00948691	-
TMEM254	transmembrane protein 254	84.44	9.42e-90	2.30258	0.0246244	-
JCHAIN	joining chain of multimeric IgA and IgM	74.61	4.58e-27	1.15959	0.0106479	pro/anti	[108,118]
TM4SF1	transmembrane 4 L six family member 1	70.35	4.74e-24	0.502128	0.0048769	anti	[88-90]
CXCL10	chemokine (C-X-C motif) ligand 10	66.11	1.78e-181	30.704	0.463372	anti	[119]
KYNU	kynureninase	64.54	1.46e-162	0.844565	0.0126735	anti	[72,73]
EVA1A	eva-1 homolog A (C. elegans)	57.26	4.61e-30	0.928549	0.0136005	-
CNTNAP4	contactin associated protein-like 4	54.81	2.13e-33	0.377714	0.00562405	-
CD200	CD200 molecule	51.12	1.26e-98	2.66936	0.0508787	pro/anti	[120]
OAS2	2'-5'-oligoadenylate synthetase 2, 69/71kDa	49.37	4.24e-278	5.02937	0.099843	-
CXCL11	chemokine (C-X-C motif) ligand 11	47.06	4.54e-120	6.13779	0.128413	-
PREX2	Pl-3,4,5-trisphosphate-dependent Rac exchange factor 2	43.65	2.65e-95	0.766265	0.0171274	anti	[93,94]
DNAJC12	DnaJ (Hsp40) homolog, subfamily C, member 12	41.17	6.45e-132	6.99416	0.165481	anti	[95]
FAM198B	family with sequence similarity 198, member B	40.32	1.53e-140	1.55716	0.0380129	-
GREB1L	growth regulation by estrogen in breast cancer-like	39.65	5.87e-61	0.445883	0.0104907	-
RHAG	Rh-associated glycoprotein	38.42	8.44e-86	4.24843	0.105593	-
EBF1	early B-cell factor 1	38.24	9.34e-136	2.22913	0.0573117	pro	[123,124]
MTERF2	mitochondrial transcription termination factor 2	35.35	1.55e-131	3.32934	0.0919992	-
FOXB1	forkhead box B1	35.0667	6.35233e-20	0.430285	0.010272	-
Up-regulated genes
ZNF483	zinc finger protein 483	1649.24	9.98e-143	0	2.20099	-
OVOL1	ovo-like zinc finger 1	718.86	5.18e-50	0	1.43403	anti	[83]
FAM162B	family with sequence similarity 162, member B	323.3	3.96e-30	0	2.38177	-
NAP1L2	nucleosome assembly protein 1-like 2	280.16	9.86e-180	0.0175036	5.82788	-
ZNF544	zinc finger protein 544	264.45	1.02e-171	0.00656013	1.99054	-
EMC10	ER membrane protein complex subunit 10	67.62	1.74e-172	0.0211809	1.47546	-
SGPP2	sphingosine-1-phosphate phosphatase 2	62.53	2.32e-41	0.0133795	0.991799	anti	[127]
GALNT5	polypeptide N-acetylgalactosaminyltransferase 5	59.84	1.73e-25	0.00647209	0.464524	-
BASP1	brain abundant, membrane attached signal protein 1	35.18	0	4.29377	151.208	anti	[106]
SDC4	syndecan 4	34.83	1.39e-55	0.0533483	1.91792	pro/anti	[121,122]
TMEM176B	transmembrane protein 176B	32.85	3.69e-09	0.0112769	0.501675	-
AOC1	amine oxidase, copper containing 1	30.62	2.14e-58	0.0585485	1.88071	-
NIM1K	NIM1 serine/threonine protein kinase	29.27	6.57e-17	0.0120529	0.428965	-
A4GALT	alpha 1,4-galactosyltransferase	29.09	3.48e-08	0.00758309	0.298533	-
PRTN3	proteinase 3	20.72	1.73e-48	0.192082	4.23159	-
SYTL2	synaptotagmin-like 2	20.38	1.97e-188	0.164597	3.3818	-
NKD2	naked cuticle homolog 2 (Drosophila)	19.42	1.54e-228	0.640815	12.5777	anti	[100,101]
LRRC61	leucine rich repeat containing 61	19.18	5.49e-73	0.133981	2.598	-
CD70	CD70 molecule	16.83	2.32e-79	0.422064	7.31815	pro	[125]
REEP1	receptor accessory protein 1	16.47	3.48e-16	0.0216057	0.38202	-
FOXD3	forkhead box D3	15.83	6.77e-34	0.0983843	1.6078	anti	[96-99]
EML6	echinoderm microtubule associated protein like 6	15.71	3.84e-115	0.0639928	1.02165	-
ZBED6CL	ZBED6 C-terminal like	15.28	8.75e-45	0.107325	1.69005	-
SDS	serine dehydratase	13.12	1.75e-16	0.0449178	0.627377	-
SLC35F3	solute carrier family 35, member F3	12.93	2.07e-49	0.147962	1.96252
NKX3-1	NK3 homeobox 1	12.78	2.01e-88	0.284339	3.67137	anti	[110]
IMPACT	impact RWD domain protein	12.55	2.65e-296	0.880005	11.0924	-
LY75	lymphocyte antigen 75	12.23	7.81e-36	0.0535354	0.673513	-
CGREF1	cell growth regulator with EF-hand domain 1	12.1	1.82e-110	0.443038	5.40013	-
HLA-DPA1	major histocompatibility complex, class II, DP alpha 1	11.92	6.34e-165	0.700441	8.401	-
ACTR3C	ARP3 actin-related protein 3 homolog C (yeast)	11.33	6.08e-27	0.052278	0.607793	-
AZU1	azurocidin 1	11.03	9.05e-09	0.0518923	0.606748	-
CCR8	chemokine (C-C motif) receptor 8	10.88	9.08e-91	1.07291	11.7044	-
CCDC68	coiled-coil domain containing 68	10.82	6.89e-15	0.0380891	0.438842	anti	[111,112]
LIFR	leukemia inhibitory factor receptor alpha	10.61	1.09e-34	0.0550839	0.593843	anti	[102,103]
MYO16	myosin XVI	10.29	2.01e-297	0.580036	6.0177	-
TGM2	transglutaminase 2	10.26	1.53e-43	0.0674247	0.70546	pro	[126]
ARFGEF3	ARFGEF family member 3	10.22	1.19e-178	0.218656	2.23611	-
ZYG11A	zyg-11 family member A, cell cycle regulator	10.2	3.71e-43	0.134708	1.39423	-
ERC2	ELKS/RAB6-interacting/CAST family member 2	10.14	3.72e-14	0.0284144	0.297716	-
