# Supplementary material for: NUDT2 Disruption Elevates Diadenosine Tetraphosphate (Ap4A) and Down-Regulates Immune Response and Cancer Promotion Genes
Source: PLoS One. 2016 May 4;11(5):e0154674. doi: 10.1371/journal.pone.0154674 (PMC4856261; doi:10.1371/journal.pone.0154674)
Supplement: S8 Table — Data include the predicted upstream regulator, the direction of regulation with which it is associated (- down; + up), the type of molecule, the activation state (predicted direction of the biological function), the activation z-score, where >2.0 or <-2.0 is significantly predictive, the P-value and the molecules for which there is documented evidence for regulation. The top transcription factors examined in Fig 9 are highlighted in green. (XLSX) [file pone.0154674.s008.xlsx]

## Sheet: Sheet0
S8 Table. Upstream regulators predicted by Ingenuity® Pathway Analysis
Upstream	Expr.	Molecule	Predicted	Activation	P-value	Target molecules in dataset
Regulator	change	Type	Activation State	z-score
IFNL1	-	cytokine	Inhibited	-5.231	2.19E-29	CHAC1,CXCL10,CXCL11,CXCL8,DDX58,DDX60,EIF2AK2,GBP1,IFI35,IFI44,IFI44L,IFI6,IFIH1,IFIT1,IFIT2,IFIT3,IFIT5,IFITM3,IRF9,ISG15,OAS1,OAS2,OAS3,OASL,RSAD2,SAMD9,TRIM22,USP18
IFNA2	-	cytokine	Inhibited	-4.712	2.67E-23	CXCL10,DDX58,DDX60,EIF2AK2,GBP1,GBP2,IFI35,IFI44,IFI44L,IFI6,IFIH1,IFIT1,IFIT2,IFIT3,IFIT5,IFITM3,IFNB1,IRF7,IRF9,ISG15,LILRB2,MMP9,OAS1,OAS2,OAS3,RSAD2,USP18
IL1RN	-	cytokine	Activated	4.879	8.02E-22	CHAC1,CXCL11,DDX58,GBP1,HDAC9,IFI44,IFI44L,IFI6,IFIH1,IFIT3,IFIT5,IL32,IRF7,IRF9,MX2,OAS1,OAS2,OAS3,OASL,RSAD2,SAMD9,TNF,TRIM22,USP18
TCR	-	complex		-1.244	2.62E-21	ADM,CD200,CXCL10,CXCL11,CXCL8,DDX58,DHX58,GBP4,IFI44,IFI44L,IFI6,IFIH1,IFIT1,IFIT2,IFIT3,IFNB1,IL7R,IRF4,IRF7,ISG15,JUN,MX2,NFKB2,NFKBIA,OAS1,OASL,PDE3B,PRF1,RSAD2,SEMA3A,TLR10,TNF
IFNG	-	cytokine	Inhibited	-5.565	2.74E-18	CCL5,CD80,CECR1,CHAC1,CXCL10,CXCL11,CXCL8,CYBB,DDX58,EIF2AK2,GBP1,GBP2,HDAC9,IDO1,IFI44,IFI44L,IFI6,IFIH1,IFIT1,IFIT3,IFIT5,IL32,IRF7,IRF9,ISG15,MMP9,MX2,NCF2,NFKBIA,OAS1,OAS2,OAS3,OASL,PTAFR,RSAD2,SAMD9,TNF,TRIM22,TTC28,USP18
TLR3	-	transmembrane receptor	Inhibited	-2.429	3.39E-17	CCL5,CXCL10,CXCL11,CXCL8,DDX58,DHX58,GBP4,IFI44,IFI44L,IFI6,IFIH1,IFIT1,IFIT2,IFIT3,IFNB1,IRF7,ISG15,MX2,OAS1,OASL,RSAD2,TNF
TGM2	-	enzyme	Inhibited	-4.509	3.06E-16	AFF2,AMICA1,CCND1,CD36,CD93,CXCL10,CXCL8,DDX60,GJA1,IFI35,IFI6,IFIT1,IFIT2,IFIT3,IFIT5,IRF9,ITGAM,LILRB2,MMP9,MS4A3,NCF2,OAS1,OAS2,OAS3,OASL,PARP9,SAMD9L,SPP1,TNF,TRIM22,XAF1
MAPK1	-	kinase	Activated	4.879	2.58E-14	CCL5,CXCL11,DDX58,EIF2AK2,GBP1,HDC,IFI35,IFI44,IFI6,IFIH1,IFIT1,IFIT2,IFIT3,IFIT5,IFITM3,IRF7,IRF9,ISG15,MX2,OAS1,OAS2,OAS3,OASL,TNF,TRIM22,USP18
TNF	-	cytokine	Inhibited	-5.656	1.99E-13	ADM,APLN,CCL5,CCND1,CD80,CDH2,CLEC11A,CXCL10,CXCL11,CXCL3,CXCL8,CYBB,ETS1,GBP1,H19,HDAC9,HPGD,IDO1,IFIT3,IL1R1,IL32,IL7R,JUN,KYNU,LTB,MMP9,NCF2,NFKB2,NFKBIA,OAS1,OAS2,OASL,P2RY6,PPAP2A,RBPMS,RELB,SLC8A1,TM4SF1,TNF,TNFAIP3,TP53I3
EIF2AK2	-	kinase	Inhibited	-2.427	2.45E-13	CXCL8,DDX58,EIF2AK2,IFI35,IFI6,IFIT1,IFIT5,IFNB1,ISG15,NFKBIA,OAS1,OAS3,PARP9,REC8,TNFAIP3,USP18
TAB1	-	enzyme	Activated	3.148	3.74E-11	CCL5,CXCL10,CXCL8,GBP1,GBP2,IFIH1,IFIT1,IRF7,JUN,XAF1
IRF3	-	transcription regulator	Inhibited	-3.251	4.23E-11	CCL5,CXCL10,CXCL8,IFI6,IFIT1,IFIT2,IFNB1,IRF7,ISG15,MMP9,TNF
TICAM1	-	other	Inhibited	-2.043	5.84E-11	CCL5,CXCL10,CXCL11,CXCL8,IFIT1,IFIT2,IFNB1,TNF
Interferon alpha	-	group	Inhibited	-3.794	6.28E-11	CXCL10,CXCL11,DDX58,EIF2AK2,GBP1,IDO1,IFIT1,IFIT2,IFIT3,IL18R1,IL18RAP,IRF7,ISG15,OAS1,PRAME,SPRY1,TNF,TTC28,USP18
SOCS1	-	other	Activated	3.120	6.52E-11	CCND1,CXCL10,DDX58,IFIH1,IFIT1,IFIT2,IFNB1,IRF7,ISG15,OAS1,OAS2
MAP3K7 (TAK1)	-	kinase	Activated	2.538	2.16E-10	CCL5,CXCL10,CXCL8,GBP1,GBP2,IFIH1,IFIT1,IRF7,JUN,TNF,XAF1
TRAF3	-	other		1.633	5.96E-10	CXCL10,IFNB1,ISG15,NFKB2,NFKBIA,RELB,TNFAIP3
PAF1	-	other	Inhibited	-3.464	7.99E-10	CCL5,DDX58,HELZ2,IDO1,IFI44,IFI44L,IFIT3,IFITM3,ISG15,OAS2,OAS3,OASL
CNOT7	-	transcription regulator			2.10E-09	CMPK2,CSTA,IFI35,IFI44L,IFI6,IFIT5,ISG15,OAS1,OAS2,OAS3
TBK1	-	kinase	Inhibited	-2.592	3.77E-09	CCL5,CXCL10,CXCL11,CXCL8,IFIT1,IFNB1,IRF7
SP1	-	transcription regulator		1.000	7.25E-09	ALOX5,ANK1,CAV1,CCND1,CD79B,CDH2,CXCL10,CXCL8,EIF2AK2,FLT1,GJA1,IFNB1,IRF4,JUN,KIT,LPL,LTB,NCF2,PROCR,SLC2A12,SNCG,SPP1,TNF
STAT2	-	transcription regulator			2.87E-08	GBP1,IFI6,IFIT2,ISG15,OAS1,OAS2,RSAD2
IKBKE	-	kinase		-1.254	4.99E-08	CCND1,CXCL8,IFIT1,IFNB1,IRF7,MMP9,NFKBIA
NFkB (complex)	-	complex	Inhibited	-4.119	5.13E-08	ABCB1,CCL5,CCND1,CD80,CXCL10,CXCL11,CXCL3,CXCL8,GLI2,IRF7,ITGB8,KIT,LTA,LTB,MMP9,NCF2,NFKB2,NFKBIA,RELB,TNF,TNFAIP3
RARRES3	-	enzyme	Inhibited	-2.211	5.24E-08	CCL5,CXCL10,CXCL11,IFNB1,ISG15
IRF4	-	transcription regulator	Activated	3.148	2.62E-07	CXCL10,CXCL11,CXCL3,ENTPD1,GBP1,IL18RAP,IL7R,IRF7,IRF9,SPP1
RELA	-	transcription regulator	Inhibited	-2.754	3.08E-07	CAV1,CCL5,CXCL10,CXCL11,CXCL3,CXCL8,GLI2,IRF4,KIT,LTB,MGMT,MMP9,NFKB2,NFKBIA,RELB,TNF
NFKB1	-	transcription regulator		-1.941	4.17E-07	CCL5,CXCL10,CXCL11,CXCL8,GFRA1,IRF4,LTB,MMP9,NFKBIA,RELB,TNF
GAPDH	-	enzyme	Activated	2.813	4.67E-07	IFI6,IFIT2,IFNB1,OAS1,OAS2,OAS3,PRAME,SPP1
USP18	-	peptidase	Activated	2.236	4.69E-07	IFI6,IFITM3,IRF7,IRF9,OAS1
IFNA1/IFNA13	-	cytokine	Inhibited	-2.186	4.69E-07	IFI6,IFIT2,ISG15,OAS2,RSAD2
SOCS3	-	phosphatase	Activated	2.425	5.52E-07	CXCL10,IFIT1,IFIT2,OAS1,OAS2,TNF
BCL11B	-	other		-1.408	5.52E-07	CXCL8,IL7R,LTA,LTB,SPRY1,TNF
CSF2	-	cytokine	Inhibited	-3.396	6.64E-07	CCR1,CD24,CD80,CXCL8,CYBB,DUSP6,FCGR2B,FLT1,IL1R1,IRF4,LTB,TNF
IFNB1	-	cytokine		-1.138	8.03E-07	CXCL8,IDO1,IFIH1,IFIT1,IFIT3,IRF9,MMP9,OAS2
ZNF217	-	transcription regulator	Activated	3.162	1.06E-06	ADM,CREB5,GAD1,LMO3,MPZL2,NEFL,NMU,PLAT,SEC14L2,SEMA3A,TP53TG1
SMC3	+	other	Activated	2.000	1.40E-06	HLA-DQA1,HLA-DQB1,HLA-DRA,HLA-DRB1
DDX58	-	enzyme		-1.790	1.41E-06	CXCL10,DDX58,IFIT1,IFNB1,ISG15,TNF
MAVS	-	other	Inhibited	-2.192	2.03E-06	CXCL10,IFIT1,IFNB1,ISG15,RSAD2
STAT1	-	transcription regulator		-0.594	2.22E-06	CXCL10,CXCL11,GBP1,IDO1,IFI6,IRF7,MMP9,OAS2,TNF
REL	-	transcription regulator			2.32E-06	CXCL8,IRF4,MMP9,NFKB2,NFKBIA,RELB,TNFRSF13C
NAMPT	-	cytokine		-1.807	3.13E-06	CXCL10,CXCL8,MMP9,PEG10,TFPI,TNF
SYK	-	kinase		-1.558	3.64E-06	CCL5,CCND1,CXCL10,CXCL8,TNF
CEBPA	-	transcription regulator		1.265	5.77E-06	ALOX5AP,CXCL8,GBP1,GJA1,IFI6,ISG15,ITGAM,MMRN1,OAS2,PLOD2,PTAFR,RIN1,SPP1
PI3K (complex)	-	complex		-1.709	6.09E-06	CCND1,CXCL8,DAPP1,ETS1,GLI2,H19,IFIT1,IFNB1,SNCG,TNF
IL27	-	cytokine	Inhibited	-2.286	6.19E-06	CCL5,CD80,CXCL10,CXCL11,CXCL8,HPGD,ITGAM,MRC1,TNF
TLR7	-	transmembrane receptor	Inhibited	-2.440	7.24E-06	CD80,CREB5,CXCL3,CXCL8,IFNB1,IL1R1,NFKBIA,PLAT,TNF
IL21	-	cytokine		-1.368	8.43E-06	CCL5,CXCL10,FCGR2B,IDO1,IL18R1,IL18RAP,MMP9,PRF1,TNF
TLR4	-	transmembrane receptor	Inhibited	-2.576	1.04E-05	CCL5,CD80,CXCL10,CXCL8,IFNB1,IL18,MMP9,TNF
IFN Beta	-	group			1.30E-05	IDO1,IFI6,IFIT1,IRF9,OAS2,SLC16A6,SPRY1
RNU1-1	-	other			1.49E-05	CXCL10,IDO1,IFNB1
MAP3K3	-	kinase			1.49E-05	CXCL8,JUN,TNFAIP3
HERC5	-	enzyme			1.49E-05	CCL5,IFIT2,IFNB1
NEDD9	-	other	Inhibited	-2.646	1.60E-05	ADM,ALOX5,ANKRD37,DDIT4,KIT,MMP9,PLOD2
PRKCD	-	kinase	Inhibited	-2.012	1.95E-05	CCND1,CXCL8,ITGAM,MMP9,NFKB2,NFKBIA,RELB
HIF1A	-	transcription regulator	Inhibited	-2.305	2.13E-05	ADM,ANGPTL4,CAV1,CCND1,CD24,CXCL8,EGLN3,ETS1,FHL1,GJA1,HIST1H2BK,ITGA1,MMP9,PLOD2,TMEM45A
JUN	-	transcription regulator	Inhibited	-2.195	2.43E-05	ABCB1,CXCL10,CXCL8,GJA1,IL7R,ITGB8,JUN,MMP9,NCF2,NFKBIA,TNF
IL4	-	cytokine		-0.943	2.68E-05	CD80,CXCL8,FCGR2B,IDO1,IL1R1,IRF4,KIT,LTA,MMP9,MRC1,TNF
CD40LG	-	cytokine	Inhibited	-2.589	4.07E-05	CD80,CXCL8,FCGR2B,LTA,LTB,NFKB2,NFKBIA,RUNX3,TNF,TNFAIP3
RNF216	-	other	Activated	2.000	4.16E-05	CXCL10,IFIT1,IFNB1,ISG15
IL13	-	cytokine		-0.073	4.17E-05	ALDH1A2,CCL5,CD36,CD80,CXCL8,CYBB,IL1R1,LILRB2,MRC1,PID1,SLA,SLC16A6,SLC8A1,SNCA,TNF
TLR9	-	transmembrane receptor	Inhibited	-2.219	4.31E-05	CXCL10,CXCL8,IFNB1,LTA,TNF
P38 MAPK	-	group	Inhibited	-3.250	4.52E-05	CCL5,CXCL10,CXCL11,CXCL8,ETS1,GBP1,IFNB1,IRF7,ITGB8,JUN,MMP9,TNF
NUPR1	-	transcription regulator		0.756	4.70E-05	ADM,ANK1,ASB9,BRINP3,CREB5,CROT,CXCL3,CXCL8,DUSP8,ETS1,FAM111B,GBP2,GPR56,GSTA4,HIST1H2AH,HIST1H2AM,HIST1H3J,IFIT2,LIF,LPHN3,MX2,PARP9,PFKFB4,RELB,SLC16A6,SLC2A12,TFAP2A,TMEM136
Mek	-	group	Inhibited	-2.531	5.00E-05	CCND1,CXCL10,CXCL11,CXCL8,DUSP6,ETS1,JUN,SLC16A6,SNCG,SPRY1
SOX11	-	transcription regulator		-1.795	5.34E-05	CAV1,CCL5,CD19,CD24,EBF1,IFIH1,NREP,TIAM1,YPEL1
PDLIM2	+	other		0.577	5.34E-05	CLCN4,DPF3,FHDC1,GHR,KIAA1257,MME,NAP1L2,NPR3,RASGEF1A,RTN1,SH3GL2,TNS1
EBI3	+	cytokine	Activated	2.433	5.71E-05	CD86,HLA-DMA,HLA-DMB,HLA-DPA1,HLA-DQA1,HLA-DRA
IL15	-	cytokine		-1.677	5.75E-05	CXCL8,ETS1,IL18R1,IL18RAP,IL2RG,JUN,TNF
SCAVENGER receptor CLASS A	-	group			5.84E-05	CCL5,CXCL8,TNF
ISG15	-	other			5.84E-05	IFI6,IFITM3,OAS1
ARF6	-	transporter			5.84E-05	CCL5,IFNB1,ISG15
SFN	-	other			5.84E-05	CCL5,IFNB1,TNF
YWHAE	-	other			5.84E-05	CCL5,IFNB1,TNF
ERK1/2	-	group	Inhibited	-2.559	6.71E-05	CCL5,CCND1,CLEC11A,CXCL3,CXCL8,H19,IFIT1,IFNB1,JUN,PFKFB4,TNF
Iga	-	complex		0.651	6.80E-05	CXCL10,CXCL8,FCGR2B,TNF
RELB	-	transcription regulator			7.78E-05	CCND1,NFKB2,NFKBIA,RELB,TNF
JAG2	-	growth factor	Activated	2.425	7.80E-05	CCL5,CCR1,CXCL3,IL1R1,SPP1,TNF
IgG	-	complex		0.827	1.02E-04	ADM,CCL5,CRABP2,FCGR2B,GPR56,IFITM3,ISG15,LY9,TNF,TNFAIP3,TNFRSF13C
LY6E	-	other		1.980	1.05E-04	CXCL8,NFKBIA,RELB,TNF
BSG	-	transporter		-1.937	1.05E-04	CXCL8,IL18,MMP9,TNF
NEUROG1	-	transcription regulator		0.000	1.07E-04	ASS1,FAM198B,FGF9,LGR5,MMP9,SDPR,TRIM22,TSPAN7
Ap1	-	complex			1.14E-04	CCND1,CXCL8,JUN,MMP9,SNCG,TNF
IL33	-	cytokine		-1.139	1.31E-04	CD36,CXCL8,IL1RL1,ITGAM,TNF
TIRAP	-	other			1.43E-04	CXCL8,IFNB1,TNF
LBP	-	transporter			1.43E-04	CXCL10,IFIT1,TNF
DDB2	-	other			1.43E-04	EIF2AK2,MMP9,NFKBIA
IL1B	-	cytokine	Inhibited	-2.952	1.56E-04	CCL5,CXCL10,CXCL11,CXCL3,CXCL8,FLT1,IL18,IL32,ITGAM,ITGB8,MMP9,NFKBIA,SEMA3A,TNF
HMGB1	-	transcription regulator		-1.698	1.66E-04	CD80,CXCL8,IFIT1,MRC1,TNF
SMARCB1	-	transcription regulator		-1.109	2.07E-04	CCND1,EIF2AK2,IFNB1,OAS1,OAS3
HDAC3	-	transcription regulator			2.07E-04	CCND1,CDH2,CXCL10,CXCL8,MMP9
Jnk	-	group		-1.931	2.11E-04	CCND1,CDH2,CXCL8,ETS1,GJA1,IFNB1,JUN,TNF
SP3	-	transcription regulator			2.23E-04	AFAP1L1,CCND1,CDH2,EIF2AK2,FLT1,JUN,LPL,NCF2,PROCR
PTGS2	-	enzyme	Inhibited	-2.437	2.71E-04	CCL5,CXCL10,CXCL8,FLT1,IFNB1,MMP9,TNF
TRIM38	-	other			2.81E-04	CXCL8,IFIT2,TNF
Cdk	-	group			2.81E-04	CCL5,CXCL10,CXCL8
NDUFA13	-	enzyme			2.81E-04	CCND1,CTTN,MMP9
TNFRSF18	-	transmembrane receptor			2.81E-04	CXCL8,MMP9,TNF
PRTN3	-	peptidase			2.81E-04	CXCL8,IL18,TNF
XIAP	-	enzyme			2.81E-04	CCND1,CXCL8,TNF
TRAF3IP2	-	other			2.81E-04	CXCL10,IFNB1,ISG15
TREM1	-	transmembrane receptor		-1.199	2.95E-04	CCL5,CXCL3,CXCL8,HES4,IDO1,IFIT2,ISG15,LIF,LPL,LY9,OASL,SPP1,TNF
HMOX1	-	enzyme	Activated	2.373	3.07E-04	CXCL10,CXCL3,CXCL8,IFNB1,MMP9,TNF
Gsk3	-	group		0.144	3.15E-04	CCND1,CXCL8,JUN,TNF,TNFAIP3
ESR1	-	ligand-dependent nuclear receptor		0.630	3.18E-04	ABCA3,ABCB1,ASS1,CAV1,CCND1,CRABP2,CXCL3,CXCL8,DDIT4,GREB1,JUN,LTB,TM4SF1,TNF,TNFAIP3
SATB1	-	transcription regulator	Activated	2.065	3.76E-04	CYBB,EPSTI1,HELZ2,IKZF1,IL18RAP,IRF7,S1PR1,TRIM22,XAF1
IL10	-	cytokine		0.813	3.86E-04	CCL5,CD80,CXCL10,CXCL8,FCGR2B,HPGD,LILRB2,TNF
CD14	-	transmembrane receptor		-1.964	4.01E-04	CCL5,CXCL10,IFIT1,TNF
MYOC	+	other			4.16E-04	ADAMTS1,CARD10,EPHA2,IGFBPL1,PHLDA2,PTGER4,RHBDF1,SFRP1,UPP1
TGFB1	-	growth factor		-1.542	4.43E-04	ALOX5,ANGPTL4,CCL5,CDH2,CDH5,CXCL8,FLT1,GLI2,IL1RL1,ITGA1,JUN,LTA,MMP9,MRC1,NFKBIA,SEMA3A,TNF,TSPAN7
IRF1	-	transcription regulator			4.70E-04	CXCL10,CXCL11,CXCL8,CYBB,IDO1,TRIM22
TNFAIP3	-	enzyme			4.83E-04	CXCL8,IFNB1,TNF
U1 snRNP	-	complex			4.83E-04	CCL5,LY9,TNF
NCR3	-	transmembrane receptor			4.83E-04	CCL5,CD3E,TNF
EZH2	-	transcription regulator	Inhibited	-2.862	5.19E-04	ALOX5AP,CCND1,CXCL10,CXCL11,CXCL8,LTB,MPZL2,NFKBIA,TNF
GLI1	-	transcription regulator	Inhibited	-2.926	5.19E-04	CCND1,CD24,CMPK2,FHL1,GLI2,MMP9,NREP,PAPSS2,SPP1
ELF4	-	transcription regulator	Inhibited	-2.000	5.24E-04	ABCB1,CXCL8,HDC,KIT
MAP3K14	-	kinase		-1.980	5.47E-04	CCL5,CXCL8,LTA,LTB,NFKBIA
IL1A	-	cytokine	Inhibited	-2.767	5.58E-04	CCL5,CXCL10,CXCL3,CXCL8,IL32,NFKBIA,TNF,TNFAIP3
HNRNPA2B1	-	other			5.92E-04	ABCB1,ABCC6,CD24,ENTPD1,FHL1,GJA1,H19,NTS,OAS1,PEG10,PLOD2
Cg	-	complex		-1.584	6.06E-04	CDH2,CXCL8,DUSP6,HMGA2,ITGA1,NRIP1,PLAT,PRSS2,TM4SF1
CD300LF	-	other			6.06E-04	CXCL8,MMP9
SARM1	-	transmembrane receptor			6.06E-04	CCL5,TNF
MTORC2	-	complex			6.06E-04	IFIT2,ISG15
MSR1	-	transmembrane receptor			6.06E-04	IFIT1,ISG15
TRPM2	-	ion channel			6.06E-04	CXCL8,TNF
TANK	-	other			6.06E-04	CXCL8,IFNB1
miR-193a-3p (and other miRNAs w/seed ACUGGCC)	-	mature microrna			6.06E-04	CCND1,ETS1
ZNF423	-	transcription regulator			6.06E-04	CD79A,CD79B
CCR1	-	g-protein coupled receptor			6.06E-04	CCR1,MMP9
DICER1	-	enzyme			6.61E-04	ANGPTL4,CXCL8,PRF1,S1PR1,SFRP4,TM4SF1,TNF
STAT3	-	transcription regulator		-0.883	6.84E-04	CCND1,CD80,CDH2,CXCL10,CXCL8,IL18R1,LILRB2,MMP9,TNF,XAF1
miR-146a-5p (and other miRNAs w/seed GAGAACU)	-	mature microrna	Activated	2.433	6.93E-04	CXCL8,IFNB1,IL1R1,PTAFR,TLR10,TNF
CD24	-	other			7.58E-04	CAV1,CHAC1,CTTN,CXCL8,MTUS1,NRIP1,OASL,RELB,TFPI
IL36B	-	cytokine			7.59E-04	CD80,CXCL8,IL18
IRF9	-	transcription regulator			7.59E-04	CXCL10,GBP1,OAS2
CAMP	-	other		-1.461	7.62E-04	CCL5,CD80,CXCL8,IL18,TNF
CD3	-	complex		1.141	8.15E-04	CD3E,CXCL8,ETS1,IL2RG,IL4I1,IRF9,NFKBIA,TNF,TNFAIP3
Nr1h	-	group		1.131	8.47E-04	CAV1,CCL5,CXCL8,TNF
Igm	-	complex		0.555	8.91E-04	CXCL8,FCGR2B,NFKB2,PTAFR,TNF
GATA1	-	transcription regulator			8.91E-04	ANK1,CCL5,CD36,GYPE,IL1RL1
estrogen receptor	-	group		0.102	9.88E-04	CAV1,CCND1,CD24,CDH12,CDH5,CXCL8,DCHS1,ETS1,FGF5,GREB1,MMP9,NRIP1,PDGFD
Hdac	-	group		1.055	9.90E-04	CCND1,CXCL8,IFNB1,JUN,LPHN3,SPP1
NEUROG1	+	transcription regulator		-0.707	1.00E-03	C1orf115,CD82,DSP,EPAS1,FABP3,GFPT2,INHBA,SERPINF1
TERT	-	enzyme			1.03E-03	CAV1,CCND1,CXCL8,MMP9,NFKBIA
estrogen receptor	+	group		0.000	1.03E-03	ANXA9,CAPG,CCNA1,CDH4,COL5A1,DSP,ERBB3,FGF12,FGF13,MAN1A1,MUC1,PCDH1,TGFA,TGFBR3,TJP3,WNT5B
CDK9	-	kinase		-1.969	1.05E-03	CCL5,CXCL8,NFKBIA,TNFAIP3
VEGFA	-	growth factor		-1.985	1.05E-03	CXCL10,ETS1,ITGA1,MMP9
TNFSF10	-	cytokine			1.05E-03	CXCL8,ITGAM,JUN,NFKBIA
LEF1	+	transcription regulator			1.06E-03	AXIN2,NKX2-1,SGK1,SP5
NR3C1	-	ligand-dependent nuclear receptor		0.213	1.09E-03	ACTN2,ALOX5AP,ANGPTL4,CCL5,CXCL8,GPR65,IFI6,IFIH1,IL18,IL7R,LTB,NFKB2,NFKBIA,NTRK1,SDPR,SNCA,SPP1,TNF,TNFAIP3,TP53I3
TNFSF12	-	cytokine			1.12E-03	CCL5,CXCL8,TNF
let-7a-5p (and other miRNAs w/seed GAGGUAG)	-	mature microrna			1.12E-03	CCND1,CDH2,HMGA2
CTSZ	-	peptidase			1.12E-03	CD80,LILRB2,TNF
NOD2	-	other			1.12E-03	CXCL8,IFNB1,TNF
MUC1	-	transmembrane receptor			1.12E-03	CCND1,EGLN3,TNF
IL17D	-	other			1.12E-03	CXCL10,EIF2AK2,OAS1
Immunoglobulin	-	complex		-1.432	1.19E-03	CXCL10,CXCL11,FCGR2A,NFKBIA,TNF
CIITA	+	transcription regulator			1.29E-03	HLA-DMB,HLA-DRA,HLA-DRB1
RB1CC1	+	other			1.29E-03	CDKN2B,SKIL,SMAD7
MYD88	-	other		-1.186	1.29E-03	CCL5,CXCL10,CXCL8,TNF
Tlr	-	group		-1.929	1.29E-03	CXCL8,IDO1,IFNB1,TNF
GLI1	+	transcription regulator	Activated	3.124	1.48E-03	CMBL,ELAVL2,EPB41L4B,IGFBP7,LMNA,MAN1C1,MMP2,NAV3,NES,PHLDA2
CEBPD	-	transcription regulator			1.56E-03	ALOX5AP,CCND1,CXCL8,ITGAM
LILRA2	-	other			1.57E-03	CXCL8,MRC1,TNF
mir-146	-	microrna			1.57E-03	CXCL10,CXCL8,TNF
ADAM15	-	peptidase			1.57E-03	CCL5,IFNB1,TNF
FAS	-	transmembrane receptor		0.000	1.57E-03	CXCL8,LTB,MMP9,NFKBIA,TNFAIP3
PDLIM2	-	other		-0.707	1.58E-03	CXCL8,IFI44,IFIT3,KIT,KYNU,MPZL2,OAS3,PHLDA3
TLR2	-	transmembrane receptor		-1.730	1.69E-03	CCR1,CD80,CXCL8,GJA1,MMP9,TNF
Integrin	-	complex			1.79E-03	JUN,MMP9
KLHL2	-	other			1.79E-03	CCND1,JUN
Ifn	-	group			1.79E-03	OAS2,OAS3
FLII	-	other			1.79E-03	CXCL8,TNF
MAPK12	-	kinase			1.79E-03	ITGB8,JUN
TNFRSF25	-	transmembrane receptor			1.79E-03	CXCL8,TNF
GMFG	-	growth factor			1.79E-03	IFNB1,TNF
CCNT1	-	transcription regulator			1.79E-03	CCND1,CXCL8
EBF1	-	transcription regulator			1.79E-03	CD79A,CD79B
MAPK7	-	kinase			1.79E-03	CDH2,JUN
CD300C	-	transmembrane receptor			1.79E-03	CXCL8,TNF
MGEA5	+	enzyme	Inhibited	-2.183	1.84E-03	AHNAK2,CPE,EPHA4,ERBB3,GAS6,HMGCS1,IGFBP4,IGFBPL1,ITGB5,MAMLD1,MYO10,PPAP2B,RAB27A,SERPINB9,TGFA,TGFBR3,WNT11
IFN1@	-	other			2.12E-03	IFNB1,IRF4,IRF7
Fcer1	-	complex		-1.941	2.22E-03	CXCL8,IDO1,IFIT2,TNF
CEBPA	+	transcription regulator	Activated	2.121	2.23E-03	CHI3L1,CSF3R,DYNLT3,EEF1A2,ITGAL,ITGB5,MPO,PRTN3,PTPN3,RAB31,SERPINF1
ERN1	-	kinase			2.28E-03	ETS1,LGR5,MPZL2,OAS2,SYT11
ACSL5	+	enzyme		1.000	2.32E-03	GFPT2,MYRIP,PHLDA2,PPP4R4
TCF	-	group			2.48E-03	AIM1,CCND1,FGF9,GAD1,IDO1,IL1R1,ITGA1
IL18	-	cytokine	Inhibited	-2.413	2.49E-03	CXCL10,CXCL11,CXCL8,IL18R1,MMP9,TNF
SOX2	-	transcription regulator			2.57E-03	CCND1,GLI2,HOPX,NKX2-2,ONECUT1
CD44	-	enzyme		-0.000	2.62E-03	ABCB1,CCND1,JUN,MMP9
PRKCE	-	kinase		-1.982	2.62E-03	ABCB1,CAV1,CCND1,MMP9
EGFR	-	kinase		-1.165	2.72E-03	CAV1,CCND1,CRMP1,CXCL8,HDC,PRF1
PIN1	-	enzyme			2.77E-03	CCND1,IFNB1,RUNX3
C5	-	cytokine			2.77E-03	CXCL8,ITGAM,TNF
PF4	-	cytokine			2.77E-03	CXCL3,CXCL8,TNF
RLIM	+	enzyme			2.93E-03	CDKN2B,SKIL,SMAD7
CBL	+	transcription regulator			2.93E-03	CDKN2B,PDGFRA,RUNX2
MAPK8	-	kinase	Inhibited	-2.000	3.05E-03	CDH2,ETS1,JUN,MMP9
PINK1	+	kinase			3.48E-03	NES,NEUROG2
TNIP3	-	other			3.52E-03	CXCL8,TNF
SLAMF7	-	other			3.52E-03	LTA,TNF
MAP2K4	-	kinase			3.52E-03	CCL5,CXCL10
RPS11	-	other			3.52E-03	HMGA2,IGF2BP1
HOXA10	-	transcription regulator			3.52E-03	CYBB,NCF2
EZR	-	other			3.52E-03	CDH2,MMP9
PAX5	-	transcription regulator			3.52E-03	CD19,TNFRSF13C
MAPKAPK2	-	kinase			3.52E-03	CXCL8,TNF
MAP2K7	-	kinase			3.52E-03	CCL5,CXCL10
RPL11	-	other			3.52E-03	HMGA2,IGF2BP1
MSC	-	transcription regulator			3.52E-03	CD19,CD79A
BTK	-	kinase			3.52E-03	CXCL8,TNF
TAF4B	-	transcription regulator			3.52E-03	NFKBIA,TNFAIP3
APEX1	-	enzyme			3.52E-03	ALOX5,GFRA1
IRAK2	-	kinase			3.52E-03	CXCL8,TNF
PTGER1	-	g-protein coupled receptor			3.52E-03	ANGPTL4,CXCL8
RPS18	-	other			3.52E-03	HMGA2,IGF2BP1
TNFSF15	-	cytokine			3.52E-03	CXCL8,MMP9
RPL35A	-	other			3.52E-03	HMGA2,IGF2BP1
OTUB1	-	enzyme			3.52E-03	GREB1,IFNB1
RPL12	-	other			3.52E-03	HMGA2,IGF2BP1
IRAK4	-	kinase			3.54E-03	CXCL8,IFNB1,TNF
HMGA1	-	transcription regulator			3.54E-03	CAV1,CCND1,KIT,MMP9
POLR2A	-	enzyme			3.54E-03	CAV1,CCND1,NFKBIA,TNFAIP3
CD28	-	transmembrane receptor		1.172	3.57E-03	CD3E,CXCL8,IL4I1,IL7R,NFKBIA,TNF,TNFAIP3
EPAS1	-	transcription regulator			3.57E-03	ADM,ANGPTL4,CAV1,EGLN3,FHL1,GJA1,TMEM45A
Akt	-	group		-1.982	3.57E-03	CCND1,CXCL8,ETS1,MMP9,TNF
IL17A	-	cytokine	Inhibited	-2.186	3.57E-03	CXCL3,CXCL8,MMP9,MRC1,TNF
AR	+	ligand-dependent nuclear receptor		1.609	3.86E-03	CDK14,EPB41L4B,ITGA6,MAOA,MME,MRAS,MUC1,NKX3-1,SKP2,TACC2
IL13	+	cytokine		0.208	3.90E-03	CD86,DYNLT3,EPAS1,GAS6,GAS7,GPNMB,GPX3,IL3RA,MAOA,SERPINF1,SLC7A7,TGM2,TNS1,TRPS1
IL3	-	cytokine		-1.982	4.08E-03	CD80,FCGR2A,FCGR2B,ITGAM
AHR	-	ligand-dependent nuclear receptor			4.08E-03	ABCB6,ADM,CCL5,CCND1
ERK	-	group		-1.838	4.10E-03	CCND1,CXCL10,CXCL8,EIF2AK2,ETS1,JUN,LIF
RAD21	+	other	Activated	2.000	4.36E-03	HLA-DQA1,HLA-DQB1,HLA-DRA,HLA-DRB1
CXCR4	-	g-protein coupled receptor			4.42E-03	CCND1,CXCL10,CXCL8
SPHK1	-	kinase			4.42E-03	CCL5,CXCL8,TNF
IL12B	-	cytokine			4.42E-03	CXCL8,LTA,TNF
TLR1	-	transmembrane receptor			4.42E-03	CXCL8,TNF,TNFAIP3
HIC1	+	transcription regulator		-1.195	4.43E-03	ADRB2,AHNAK2,CCDC176,EPHA2,FST,INHBA,NOV
DICER1	+	enzyme			4.43E-03	CYR61,LIPG,RTN1,SERPINA1,SERPINF1,SLC4A4,ZNF550
SBDS	-	other			4.99E-03	CHAC1,CRMP1,DPYD,HOXC10,LGR5,NTS,SPP1
Ifn gamma	-	complex			5.43E-03	CXCL10,CYBB,XAF1
Smad2/3	+	group			5.46E-03	EOMES,MIXL1,TGM2
NOX4	+	enzyme			5.46E-03	EPAS1,MMP2,TGFA
IL2	-	cytokine		-1.528	5.66E-03	ETS1,IL2RG,IL7R,LRRC32,PRF1,TNF
C1q	-	complex			5.77E-03	CD80,CXCL8
ZC3HAV1	-	other			5.77E-03	CXCL10,TNF
PGF	-	growth factor			5.77E-03	CXCL8,TNF
RPS15	-	other			5.77E-03	HMGA2,IGF2BP1
ANG	-	enzyme			5.77E-03	CCL5,CXCL10
RPS12	-	other			5.77E-03	HMGA2,IGF2BP1
CTBP2	-	transcription regulator			5.77E-03	LMO3,NEFL
PROC	-	peptidase			5.77E-03	MMP9,TNF
SAA1	-	transporter			5.77E-03	CCND1,CXCL8
NCR1	-	transmembrane receptor			5.77E-03	CD3E,TNF
PTAFR	-	g-protein coupled receptor			5.77E-03	CXCL8,TNF
IL18RAP	-	transmembrane receptor			5.77E-03	CXCL8,IL32
Cg	+	complex	Activated	2.947	5.86E-03	EMP1,FST,GATA6,ITGB5,MMP2,NPR3,PPAP2B,SLC4A4,UPP1
PRKCA	-	kinase		-1.944	6.38E-03	ETS1,IFNB1,JUN,MMP9,PEG10
IL5	-	cytokine	Inhibited	-2.219	6.38E-03	CCR1,CD24,DUSP6,FCGR2B,LTB
EHF	-	transcription regulator		-1.633	6.55E-03	ALOX5,ANGPTL4,CRABP2,PLAT,TFPI,VNN1
PRL	-	cytokine			6.56E-03	CCND1,CXCL10,CXCL11
FN1	-	enzyme			6.56E-03	CCL5,CCND1,MMP9
NFKBIA	-	transcription regulator			6.56E-03	CXCL8,MMP9,TNF
ATF2	-	transcription regulator			6.56E-03	CCND1,ITGB8,JUN
SMARCA4	-	transcription regulator			6.70E-03	AIM1,CCR1,GPR56,HPGD,IFIT1,IFITM3,JUN,LUM,NRP2,SPP1
let-7	-	microrna		1.959	6.76E-03	CCND1,CDH2,HMGA2,IGF2BP1
GIT1	+	kinase			6.79E-03	MMP2,PTK2
RPSA	+	translation regulator			6.79E-03	ITGA6,MMP2
APC	+	enzyme			6.79E-03	AXIN2,SGK1
PPARG	-	ligand-dependent nuclear receptor		-1.231	6.96E-03	ANGPTL4,CAV1,CCND1,CXCL8,MMP9
RFX5	+	transcription regulator			7.10E-03	HLA-DMB,HLA-DRA,HLA-DRB1
FOXO3	+	transcription regulator		1.577	7.17E-03	CDKN2B,FBXO32,OVOL1,RICTOR,SGK1,SKP2
CD40	-	transmembrane receptor		-1.491	7.23E-03	CCL5,CD80,CXCL8,FCGR2B,LTA,NFKB2,TNF
FOXO3	-	transcription regulator		-1.869	7.58E-03	CXCL10,CXCL8,MMP9,NFKBIA,TNF
CXCL8	-	cytokine		-0.317	7.58E-03	CXCL8,ITGAM,MMP9,MYO1E
UXT	-	other		-1.000	7.58E-03	CXCL8,HPGD,NFKBIA,TNFAIP3
SRC (family)	-	group			7.82E-03	CD36,NKX2-2,TNF
GFI1	-	transcription regulator			7.82E-03	CXCL8,GFI1B,TNF
JUND	-	transcription regulator			7.82E-03	CCND1,MMP9,NCF2
CTNNB1	-	transcription regulator			7.95E-03	ABCD2,AIM1,CCND1,CDH2,FGF9,GAD1,IDO1,IL1R1,ITGA1
FOXL2	-	transcription regulator	Inhibited	-2.224	8.24E-03	CXCL3,IFNB1,LIF,SPRY1,TNFAIP3
BIRC3	-	enzyme			8.51E-03	CXCL8,IFNB1
SIRT6	-	enzyme			8.51E-03	CXCL8,TNF
IFN type 1	-	group			8.51E-03	IFIT1,ISG15
ITGA5	-	transmembrane receptor			8.51E-03	CCND1,JUN
TSC22D3	-	transcription regulator			8.51E-03	CCL5,CD80
FCER2	-	transmembrane receptor			8.51E-03	CXCL8,TNF
S100A8	-	other			8.51E-03	CXCL8,TNF
IFI16	-	transcription regulator			8.51E-03	DDX58,IFNB1
CSF1R	-	kinase			8.51E-03	CCND1,JUN
TNFRSF12A	-	transmembrane receptor			8.51E-03	CCL5,CXCL8
DDX17	-	enzyme			8.51E-03	CCND1,JUN
ID2	-	transcription regulator			8.51E-03	CD19,CD79A
BCL6	-	transcription regulator		-1.067	8.93E-03	CCND1,CD19,CD79B,DUSP6,IRF9
SBDS	+	other			8.94E-03	CRABP1,ERBB3,FBXO32,IGFBP7,MAFB,MAOA,PAK3,PPP2R2C
Gm-csf	-	group			9.41E-03	CXCL8,MMP9,MRC1,TNF
IL27	+	cytokine	Activated	2.433	1.04E-02	CD86,HLA-DMA,HLA-DMB,HLA-DPA1,HLA-DQA1,HLA-DRA
CCL2	-	cytokine			1.07E-02	CXCL8,EGLN3,TNF
Ctnna	+	group			1.11E-02	AXIN2,SP5
miR-491-5p (and other miRNAs w/seed GUGGGGA)	+	mature microrna			1.11E-02	MMP2,PTK2
ITGAL	+	transmembrane receptor			1.11E-02	CD86,ITGAL
LDL	-	complex			1.15E-02	CD36,CD80,PLAT,TNF
Hsp70	-	group			1.17E-02	CXCL8,TNF
Smad	-	complex			1.17E-02	ANGPTL4,GLI2
MIA	-	other			1.17E-02	CDH2,PLAT
LILRB4	-	other			1.17E-02	CXCL10,CXCL11
S100A9	-	other			1.17E-02	CXCL8,TNF
FASN	-	enzyme			1.17E-02	CXCL8,TNF
TNFSF9	-	cytokine			1.17E-02	CXCL8,TNF
FSH	+	complex		0.314	1.19E-02	ADAMTS1,CARD10,CDK14,ENC1,GATA6,ITGB5,MAMLD1,MMP2,PRKD1,PTPRE,RAB27A,RAB31,RGS5,SGK1,SMAD7,TGFBR3,UPP1
CHUK	-	kinase			1.24E-02	CCND1,CXCL8,NFKBIA
SRC	-	kinase			1.24E-02	CCND1,CXCL8,GBP1
KRT14	-	other			1.26E-02	CXCL11,CXCL8,GJA1,MMP9
PI3K (family)	-	group		-0.700	1.30E-02	CXCL10,CXCL11,CXCL8,MMP9,TNF
FOXO4	+	transcription regulator			1.36E-02	CDKN2B,OVOL1,SGK1
POU2F1	-	transcription regulator			1.42E-02	CCND1,CXCL8,SPP1
RNASE1	-	enzyme			1.42E-02	CCL5,CXCL10,TNF
PCDH11Y	-	other			1.42E-02	CCND1,GJA1,JUN
TREM1	+	transmembrane receptor	Activated	2.331	1.43E-02	ADRB2,CD86,CDKN2B,FABP3,HECW2,INHBA,MCF2L2,PHLDA2,PPAP2B,SLC1A3,TNFSF14,WBP5
CREB1	-	transcription regulator			1.52E-02	CCND1,CXCL8,FLT1,TNF
MEMO1	-	other			1.54E-02	CCND1,JUN
mir-515	-	microrna			1.54E-02	ANGPTL4,CXCL8
miR-451a (and other miRNAs w/seed AACCGUU)	-	mature microrna			1.54E-02	CCND1,MMP9
HCK	-	kinase			1.54E-02	CD36,TNF
LPAR1	-	g-protein coupled receptor			1.54E-02	CXCL8,MMP9
IL25	-	cytokine			1.54E-02	CXCL8,TNF
NLRP12	-	other			1.54E-02	CXCL8,TNF
FCER1G	-	transmembrane receptor			1.54E-02	CXCL8,TNF
DDX5	-	enzyme			1.54E-02	CCND1,JUN
TP53	-	transcription regulator	Inhibited	-2.007	1.54E-02	ABCB1,ABCB4,BMX,CAV1,CXCL8,DDIT4,GBP1,ISG15,LIF,LMO3,MMP9,NFKB2,NFKBIA,OAS1,PARK2,PEG10,PHLDA3,SCN3B,SLC2A12,TP53I3,TRIM22
KIAA1524	+	other		-0.186	1.57E-02	CALHM3,CDKN2B,GPNMB,RAB31,SLC22A4,ZDHHC11
NANOG	-	transcription regulator			1.57E-02	ABCB1,FGF5,HOPX,NKX2-2,NRIP1,ONECUT1
EZH2	+	transcription regulator		1.000	1.58E-02	AXIN2,CD82,CDKN2B,FHOD3,PPP2R2B,RAP1GAP,SERPINA1,SLC1A3
PML	+	transcription regulator			1.62E-02	HLA-DMB,HLA-DRA
WNT3A	+	cytokine			1.62E-02	AXIN2,TMEM2
UPF2	+	other		-0.152	1.67E-02	CAMK2N1,CLU,DSP,NEO1
FOS	-	transcription regulator			1.71E-02	CCND1,CXCL8,GJA1,MMP9,NCF2
IL12 (complex)	-	complex		-1.010	1.80E-02	IL18R1,IL18RAP,MMP9,TNF
CCL5	-	cytokine	Inhibited	-2.000	1.80E-02	CCR1,CXCL8,DUSP6,MMP9
26s Proteasome	-	complex			1.83E-02	CXCL8,DDX58,S1PR1
HLX	-	transcription regulator			1.83E-02	CXCL8,JUN,KYNU
SPI1	+	transcription regulator			1.88E-02	CHI3L1,FCGRT,MME,MS4A1,PRTN3
VPRBP	+	other			1.93E-02	NKX3-1,NOV,TGM2
HDAC1	-	transcription regulator			1.94E-02	CCND1,CXCL8,IFNB1,MMP9,SPP1
OSCAR	-	other			1.94E-02	CXCL8,ITGAM
TNFSF14	-	cytokine			1.94E-02	MMP9,TNF
CEBPE	-	transcription regulator			1.94E-02	ALOX5AP,ITGAM
SCD	-	enzyme			1.94E-02	CXCL3,CXCL8
LRP1	-	transmembrane receptor			1.94E-02	CDH2,MMP9
MBD2	-	transcription regulator			1.95E-02	DLK1,MGMT,MMP9,RELB
ANXA2	-	other			2.05E-02	JUN,TNF,TP53I3
TCF4	-	transcription regulator			2.05E-02	CCND1,IGF2BP1,JUN
KRAS	-	enzyme			2.11E-02	CCND1,CXCL8,DUSP6,MX2
Alpha catenin	+	group			2.22E-02	AXIN2,SP5
ICAM1	+	transmembrane receptor			2.22E-02	CD86,ITGAL
RFXAP	+	transcription regulator			2.22E-02	HLA-DQA1,HLA-DRA
PDGFRA	+	kinase			2.22E-02	PDGFRA,RUNX2
THY1	+	other			2.22E-02	MMP2,NES
ELANE	+	peptidase			2.22E-02	AZU1,MMP2
TIMP1	+	cytokine			2.22E-02	A4GALT,MME
HR	-	transcription regulator			2.29E-02	BOC,COL25A1,PREX2
IGFBP2	-	other			2.29E-02	CD24,LGR5,NMU
KITLG	-	growth factor			2.29E-02	ALOX5,ALOX5AP,KIT
CTNNB1	+	transcription regulator	Activated	2.233	2.32E-02	AXIN2,ECM1,MME,MMP2,NKX2-1,QPCT,SERPINA1,SGK1,WNT11,YAP1
COL18A1	-	other	Activated	2.236	2.33E-02	CCND1,CD34,DDIT4,ETS1,JUN
N-cor	-	group			2.39E-02	CCND1,CXCL10
HOTAIR	-	other			2.39E-02	JAM2,OAS1
DEF6	-	other			2.39E-02	CDH2,MMP9
mir-373	-	microrna			2.39E-02	ANGPTL4,CXCL8
NMNAT1	-	enzyme			2.39E-02	PEG10,TFPI
MTA3	-	other			2.39E-02	CD19,CD79B
TLR5	-	transmembrane receptor			2.39E-02	CXCL8,TNF
HSPA9	-	other			2.39E-02	CRABP2,NTRK1
SP4	-	transcription regulator			2.39E-02	CCND1,FLT1
LIPG	-	enzyme			2.39E-02	CD36,TNF
TLR6	-	transmembrane receptor			2.39E-02	CXCL8,TNF
TYK2	-	kinase			2.39E-02	CD36,LILRB2
PPRC1	-	transcription regulator		-1.964	2.45E-02	ALOX5AP,CXCL8,DDIT4,GNG11
SPI1	-	transcription regulator			2.45E-02	CYBB,DUSP6,IRF9,NCF2
Rsk	-	group			2.46E-02	CXCL8
FKHR	-	group			2.46E-02	CCND1
15-LOX	-	group			2.46E-02	CD36
Aldose Reductase	-	group			2.46E-02	TNF
PLC	-	group			2.46E-02	CXCL10
ISGF3	-	complex			2.46E-02	ISG15
MFN1	-	enzyme			2.46E-02	IFNB1
ADTRP	-	other			2.46E-02	TFPI
CALCOCO1	-	transcription regulator			2.46E-02	CCND1
TADA2B	-	other			2.46E-02	CD19
NLRP10	-	other			2.46E-02	ALOX5
OTUB2	-	enzyme			2.46E-02	IFNB1
DUOX1	-	enzyme			2.46E-02	CXCL8
VENTX	-	transcription regulator			2.46E-02	CCND1
EGLN2	-	enzyme			2.46E-02	CXCL8
DNAJC15	-	other			2.46E-02	ABCB1
PLAC1	-	other			2.46E-02	CCND1
CRBN	-	enzyme			2.46E-02	IRF4
LILRA3	-	other			2.46E-02	TNF
AFAP1L2	-	other			2.46E-02	CXCL8
LITAF	-	transcription regulator			2.46E-02	TNF
DAPK1	-	kinase			2.46E-02	CXCL8
PPIB	-	enzyme			2.46E-02	IFNB1
BAD	-	other			2.46E-02	CCND1
MED7	-	transcription regulator			2.46E-02	TNFAIP3
UBD	-	other			2.46E-02	HOXB9
CXCL10	-	cytokine			2.46E-02	MMP9
KSR2	-	kinase			2.46E-02	CXCL8
PRPF4	-	other			2.46E-02	CCL5
mir-33	-	microrna			2.46E-02	HMGA2
ADCYAP1	-	other			2.46E-02	ITGAM
SNIP1	-	other			2.46E-02	CCND1
CALM1 (includes others)	-	other			2.46E-02	TNFAIP3
HOXB13	-	transcription regulator			2.46E-02	CCND1
DHX9	-	enzyme			2.46E-02	ABCB1
HSD17B4	-	enzyme			2.46E-02	ALOX5
KLF3	-	transcription regulator			2.46E-02	ANK1
TPSD1	-	peptidase			2.46E-02	CXCL8
AZU1	-	peptidase			2.46E-02	TNF
VEGFC	-	growth factor			2.46E-02	CTTN
CHST15	-	enzyme			2.46E-02	RAG1
ZNF350	-	transcription regulator			2.46E-02	MMP9
BMX	-	kinase			2.46E-02	CXCL8
MAP3K10	-	kinase			2.46E-02	CXCL8
DEFB4A/DEFB4B	-	other			2.46E-02	IL18
MED21	-	transcription regulator			2.46E-02	TNFAIP3
PLAGL2	-	transcription regulator			2.46E-02	NCF2
CDK5	-	kinase			2.46E-02	TNFAIP3
CREB3	-	transcription regulator			2.46E-02	MMP9
PLAT	-	peptidase			2.46E-02	MMP9
VCAM1	-	transmembrane receptor			2.46E-02	CCND1
PELI2	-	other			2.46E-02	CXCL8
ENTPD1	-	enzyme			2.46E-02	CXCL8
CXCL16	-	cytokine			2.46E-02	TNF
TAGLN	-	other			2.46E-02	MMP9
DYRK1A	-	kinase			2.46E-02	CCND1
CLEC11A	-	growth factor			2.46E-02	TNF
MAFB	-	other			2.46E-02	IFNB1
IKZF3	-	transcription regulator			2.46E-02	ALOX5
IL1RL1	-	transmembrane receptor			2.46E-02	CXCL8
CDK2	-	kinase			2.46E-02	TNFAIP3
THRIL	-	other			2.46E-02	TNF
ZNF433	-	other			2.46E-02	ALOX5
HBB	-	transporter			2.46E-02	CXCL8
KRT10	-	other			2.46E-02	CCND1
NEDD4	-	enzyme			2.46E-02	SNCA
TNFRSF10B	-	transmembrane receptor			2.46E-02	CXCL8
IGF1R	-	transmembrane receptor			2.54E-02	CCL5,ITGAM,SNCG
F7	-	peptidase			2.54E-02	CXCL8,FGF5,LIF
RBPJ	-	transcription regulator			2.54E-02	ETS1,JUN,RUNX3
RNASE2	-	enzyme			2.81E-02	CCL5,CXCL10,TNF
ITGB1	-	transmembrane receptor			2.81E-02	CXCL8,JUN,MMP9
IL6	+	cytokine		0.993	2.87E-02	APOB,CD82,CLU,ITGB5,MMP2,SERPINA1,SGK1,TGM2
lymphotoxin-alpha1-beta2	-	complex			2.88E-02	CCL5,TNF
Focal adhesion kinase	-	group			2.88E-02	CDH2,NKX2-2
SMAD7	-	transcription regulator			2.88E-02	NFKBIA,TNF
ADORA2A	-	g-protein coupled receptor			2.88E-02	CXCL10,NFKBIA
FGFR3	-	kinase			2.88E-02	DUSP6,LTB
NFIX	-	transcription regulator			2.88E-02	CCND1,CXCL8
MIF	-	cytokine			2.88E-02	CXCL8,JUN
PAK1	-	kinase			2.88E-02	MMP9,TFPI
SKIL	+	transcription regulator			2.89E-02	MIXL1,SMAD7
TGFB1	+	growth factor	Activated	3.065	2.90E-02	CDKN2B,CHI3L1,COL5A1,CX3CR1,ENPP1,ITGA6,MMP2,MYO10,NOV,PECAM1,RAB31,SERPINA1,SFRP1,SMAD7,TGFA,TGM2,WNT5B
CXCL12	-	cytokine		-1.969	3.02E-02	CXCL10,CXCL8,JUN,MMP9
miR-155-5p (miRNAs w/seed UAAUGCU)	-	mature microrna			3.09E-02	CXCL3,CXCL8,TNF
TBP	-	transcription regulator			3.09E-02	NFKBIA,TNF,TNFAIP3
HGF	-	growth factor			3.14E-02	ABCB4,CCL5,CXCL8,ISG15,NRIP1,RIN1
PTGS2	+	enzyme			3.29E-02	ERBB3,ITGA6,ITGAL,MMP2,PTGER4
CEBPB	+	transcription regulator		1.980	3.34E-02	APOB,CDKN2B,CSF3R,PRTN3,PTGER4,SGK1
UPF2	-	other			3.38E-02	CACNA1D,MPPED2,TNFAIP3
EGR1	-	transcription regulator			3.38E-02	CAV1,CXCL8,TNF
IL32	-	cytokine			3.40E-02	CXCL8,TNF
BIRC2	-	enzyme			3.40E-02	CXCL8,IFNB1
RORC	-	ligand-dependent nuclear receptor			3.40E-02	IL4I1,TNF
PTTG1	-	transcription regulator			3.40E-02	CCND1,CDH2
MUC4	-	other			3.40E-02	CDH2,MMP9
WISP2	+	growth factor		0.000	3.44E-02	DSP,IGFBP7,MUC1,TGFBR3
Pkc(s)	+	group			3.44E-02	MMP2,MS4A1,NQO1,OVOL1
FANCC	-	other			3.44E-02	IFI44L,IL1R1,OAS1,TNF
Cytochrome bc1	+	complex			3.45E-02	MAOA
cytochrome-c oxidase	+	complex			3.45E-02	MAOA
REPIN1	+	other			3.45E-02	MIXL1
Lamin b	+	group			3.45E-02	LMNA
Laminin	+	complex			3.45E-02	RUNX2
KIF26B	+	other			3.45E-02	NQO1
CDCA7L	+	other			3.45E-02	MAOA
DPP3	+	peptidase			3.45E-02	NQO1
S100A14	+	other			3.45E-02	MMP2
MEIS2	+	transcription regulator			3.45E-02	CDKN2B
ACIN1	+	enzyme			3.45E-02	CCNA1
TRA2B	+	other			3.45E-02	NQO1
CGB (includes others)	+	other			3.45E-02	MMP2
ZIC2	+	transcription regulator			3.45E-02	AXIN2
miR-135a-5p (and other miRNAs w/seed AUGGCUU)	+	mature microrna			3.45E-02	NR3C2
mir-375	+	microrna			3.45E-02	YAP1
TOPORS	+	enzyme			3.45E-02	NKX3-1
SIX1	+	transcription regulator			3.45E-02	CCNA1
FALEC	+	other			3.45E-02	ECM1
ODC1	+	enzyme			3.45E-02	ITGAL
SLC2A1	+	transporter			3.45E-02	MMP2
ERRFI1	+	other			3.45E-02	MIXL1
FDPS	+	enzyme			3.45E-02	ADRB2
PIGT	+	enzyme			3.45E-02	RAET1G
SRPK2	+	kinase			3.45E-02	CCNA1
CITED1	+	transcription regulator			3.45E-02	TGFA
CD177	+	other			3.45E-02	PRTN3
NOX1	+	ion channel			3.45E-02	EPAS1
AGPS	+	enzyme			3.45E-02	LPCAT1
DBP	+	transcription regulator			3.45E-02	NQO1
EFNA1	+	other			3.45E-02	EPHA2
CAPNS1	+	peptidase			3.45E-02	MMP2
LMO1	+	transcription regulator			3.45E-02	NKX3-1
ALYREF	+	transcription regulator			3.45E-02	APOE
CAPN2	+	peptidase			3.45E-02	PTK2
EIF4A1	+	translation regulator			3.45E-02	MUC1
SATB1	+	transcription regulator		-0.160	3.57E-02	FAM129A,GNG4,HLA-DMB,HVCN1,SGK1,SIPA1L2,TMEM2
ITGB2	+	transmembrane receptor			3.63E-02	CD86,ITGAL
PPP2CA	+	phosphatase			3.63E-02	CD70,ITGAL
GABPA	+	transcription regulator			3.63E-02	OXTR,SKP2
ERG	+	transcription regulator	Activated	2.449	3.76E-02	APOC1,ARHGAP20,AXIN2,DYNC1I1,FMNL3,MYO10,PPAP2B,RHOBTB1,WNT11
CDKN1A	-	kinase		-0.132	3.90E-02	CCND1,IL1R1,MMP9,TP53I3
Histone h4	-	group			3.90E-02	ABCB1,CCND1,CXCL8,MGMT
TP63	-	transcription regulator		-0.614	3.93E-02	ADM,CCND1,CDH2,CSTA,CXCL8,HMGA2,ITGB8
ZBTB16	-	transcription regulator			3.95E-02	KIT,MMP9
IFNAR2	-	transmembrane receptor			3.95E-02	ISG15,USP18
CAV1	-	transmembrane receptor			3.95E-02	CAV1,TFPI
F2	-	peptidase			3.95E-02	CCND1,CXCL8
P2RX7	-	ion channel			3.95E-02	CXCL10,TNF
PDGF BB	-	complex	Inhibited	-2.236	3.95E-02	CXCL8,DUSP6,JUN,LIF,TNFAIP3
PIM1	+	kinase			4.32E-02	EPHA2,ERBB3,IL12RB2
MAP2K1	-	kinase			4.35E-02	DUSP6,GPR56,MMP9
POU5F1	-	transcription regulator			4.35E-02	HOPX,NKX2-2,ONECUT1
INS	-	other			4.35E-02	CD36,LPL,TNF
FGF2	-	growth factor			4.35E-02	MGMT,MMP9,TFPI
MET	+	kinase			4.44E-02	MMP2,TGFA
ITGB3	+	transmembrane receptor			4.44E-02	MMP2,RUNX2
TMSB4	-	group			4.53E-02	ITGA1,SPP1
Ige	-	complex			4.53E-02	CD80,TNF
CBX7	-	other			4.53E-02	CXCL8,KYNU
TSLP	-	cytokine			4.53E-02	CD80,CXCL8
VDR	-	transcription regulator			4.53E-02	CXCL8,IFI44L
KMT2D	+	transcription regulator			4.82E-02	FABP3,NPR3,PPP2R2B
VTCN1	-	other			4.87E-02	CCND1
CACTIN	-	other			4.87E-02	CCL5
TRIM13	-	enzyme			4.87E-02	IFIT2
RNF187	-	enzyme			4.87E-02	JUN
TRIM37	-	enzyme			4.87E-02	IFIT2
ISX	-	other			4.87E-02	CCND1
SENP7	-	peptidase			4.87E-02	CXCL8
ADRM1	-	other			4.87E-02	NFKBIA
POPDC2	-	other			4.87E-02	TNF
PIP5K1A	-	kinase			4.87E-02	CXCL8
TRIM66	-	transcription regulator			4.87E-02	IFIT2
TRIM58	-	other			4.87E-02	IFIT2
RPRD1B	-	other			4.87E-02	CCND1
STAB1	-	transporter			4.87E-02	TNF
TCF/LEF	-	group			4.87E-02	CCND1
TRIM25	-	transcription regulator			4.87E-02	IFIT2
TRIM32	-	transcription regulator			4.87E-02	IFIT2
TRIM36	-	other			4.87E-02	IFIT2
SENP5	-	peptidase			4.87E-02	CXCL8
CYSLTR2	-	g-protein coupled receptor			4.87E-02	CXCL8
GPBAR1	-	g-protein coupled receptor			4.87E-02	CCND1
hemoglobin	-	complex			4.87E-02	CXCL8
WDR5	-	other			4.87E-02	CDH2
PECAM1	-	other			4.87E-02	CCND1
SOX5	-	transcription regulator			4.87E-02	SPAG6
AZI2	-	other			4.87E-02	IFNB1
NFAT5	-	transcription regulator			4.87E-02	DDIT4
PXN	-	other			4.87E-02	CCND1
HDAC10	-	transcription regulator			4.87E-02	MMP9
FGFR4	-	kinase			4.87E-02	CCND1
PROCR	-	other			4.87E-02	MMP9
LAIR1	-	transmembrane receptor			4.87E-02	TNF
SCARB1	-	transporter			4.87E-02	TNF
EIF4EBP1	-	translation regulator			4.87E-02	CCND1
GNA14	-	enzyme			4.87E-02	CXCL8
CD244	-	transmembrane receptor			4.87E-02	TNF
CDH2	-	other			4.87E-02	MMP9
ITGA4	-	transmembrane receptor			4.87E-02	TNF
miR-494-3p (miRNAs w/seed GAAACAU)	-	mature microrna			4.87E-02	KIT
miR-511-5p (miRNAs w/seed UGUCUUU)	-	mature microrna			4.87E-02	CD80
mir-31	-	microrna			4.87E-02	TIAM1
miR-224-5p (miRNAs w/seed AAGUCAC)	-	mature microrna			4.87E-02	MMP9
mir-224	-	microrna			4.87E-02	MMP9
BGN	-	other			4.87E-02	CXCL8
CCL21	-	cytokine			4.87E-02	CXCL8
TRIM9	-	enzyme			4.87E-02	IFIT2
UBE3C	-	enzyme			4.87E-02	IFNB1
FCGR1A	-	transmembrane receptor			4.87E-02	TNF
BCL2L1	-	other			4.87E-02	IFNB1
RPL15	-	other			4.87E-02	HMGA2
MAPKAPK5	-	kinase			4.87E-02	TNFAIP3
ANGPT1	-	growth factor			4.87E-02	CDH5
POLDIP3	-	other			4.87E-02	ISG15
CD74	-	transmembrane receptor			4.87E-02	CXCL8
LDB1	-	transcription regulator			4.87E-02	KIT
ADRA1B	-	g-protein coupled receptor			4.87E-02	ADRA1A
DEAF1	-	transcription regulator			4.87E-02	IFNB1
IFIH1	-	enzyme			4.87E-02	IFNB1
P2RY2	-	g-protein coupled receptor			4.87E-02	CXCL8
MID2	-	other			4.87E-02	IFIT2
PAK6	-	kinase			4.87E-02	MMP9
BCAN	-	other			4.87E-02	CDH2
KHDRBS1	-	transcription regulator			4.87E-02	CCND1
IL1RAP	-	transmembrane receptor			4.87E-02	TNF
TRIM8	-	other			4.87E-02	IFIT2
CHD3	-	enzyme			4.87E-02	NMU
FOLR1	-	transporter			4.87E-02	CAV1
LRIG1	-	other			4.87E-02	TNF
DNAJA3	-	other			4.87E-02	CXCL8
PTGS1	-	enzyme			4.87E-02	MMP9
TRAF7	-	enzyme			4.87E-02	JUN
MMP8	-	peptidase			4.87E-02	CXCL8
SFTPA1	-	transporter			4.87E-02	TNF
MEF2A	-	transcription regulator			4.87E-02	JUN
ARRB1	-	other			4.87E-02	SPP1
SENP6	-	peptidase			4.87E-02	CXCL8
GNA13	-	enzyme			4.87E-02	CXCL8
HOXC6	-	transcription regulator			4.87E-02	ABCB1
SENP1	-	peptidase			4.87E-02	MMP9
TMEM9B	-	other			4.87E-02	CXCL8
SMPD1	-	enzyme			4.87E-02	CCL5
VCP	-	enzyme			4.87E-02	CXCL8
LMO2	-	other			4.87E-02	KIT
PDPK1	-	kinase			4.87E-02	CXCL8
PIWIL2	-	other			4.87E-02	CCND1
MAML1	-	transcription regulator			4.87E-02	CCND1
BCL10	-	transcription regulator			4.87E-02	CXCL8
CDC27	-	other			4.87E-02	CCND1
MED6	-	transcription regulator			4.87E-02	IFIT2
RHCE/RHD	-	transporter			4.87E-02	RHAG
TXNIP	-	other			4.87E-02	DDIT4
PARK7	-	enzyme			4.87E-02	CXCL8
CASP10	-	peptidase			4.87E-02	TNF
FOXP1	-	other			4.87E-02	ITGAM
HLA-B	-	transmembrane receptor			4.87E-02	OAS2
COL17A1	-	other			4.87E-02	CXCL8
RPLP2	-	other			4.87E-02	IGF2BP1
NKRF	-	transcription regulator			4.87E-02	CXCL8
TRIM21	-	enzyme			4.87E-02	IFNB1
TAS1R3	-	g-protein coupled receptor			4.87E-02	DDIT4
EP300	-	transcription regulator		-1.980	4.90E-02	CCND1,CXCL8,MGMT,TNF
BCR (complex)	-	complex			4.90E-02	CD80,GBP2,PTAFR,TLR10
